# Supplementary material for: Crystal structure of hexa­kis­(dmpu)-di-μ2-hydroxido-dialuminium tetraiodide dmpu tetra­solvate [dmpu is 1,3-di­methyl­tetra­hydro­pyrimidin-2(1H)-one]: a centrosymmetric dinuclear aluminium complex containing AlO5 polyhedra
Source: Acta Crystallogr E Crystallogr Commun. 2015 Jul 8;71(Pt 8):895–8. doi: 10.1107/S2056989015012785 (PMC4571350; doi:10.1107/S2056989015012785)
Supplement: Supplementary file 1 [file e-71-00895-sup1.cif]

##############################################################################
#                                                                            #
# This CIF contains the data in a paper accepted for publication in          #
# Acta Crystallographica Section E. It conforms to the requirements of       #
# Notes for Authors for Acta Crystallographica Section E, and has been       #
# peer reviewed under the auspices of the IUCr Commission on Journals.       #
#                                                                            #
# Full details of the Crystallographic Information File format               #
# are given in the paper "The Crystallographic Information File (CIF):       #
# a New Standard Archive File for Crystallography" by S. R. Hall, F. H.      #
# Allen and I. D. Brown [Acta Cryst. (1991), A47, 655-685].                  #
#                                                                            #
# The current version of the core CIF dictionary is obtainable from          #
# ftp://ftp.iucr.org/pub/cif_core.dic.                                       #
#                                                                            #
# Software is freely available for graphical display of the structure(s)     #
# in this CIF. For information consult the CIF software page                 #
# http://www.iucr.org/resources/cif/software.                                #
#                                                                            #
# This file may be used for bona fide research purposes within the           #
# scientific community so long as proper attribution is given to the journal # 
# article from which it was obtained.                                        #
#                                                                            #
##############################################################################
data_I
_database_code_depnum_ccdc_archive 'CCDC 1410078'
_audit_creation_method     'SHELXL-2014/7'
_journal_date_recd_electronic     2015-06-12
_journal_date_accepted     2015-07-02
_journal_name_full     'Acta Crystallographica, Section E'
_journal_year     2015
_journal_volume     71
_journal_issue      8
_journal_page_first     895
_journal_page_last     898
_journal_paper_category     GM
_journal_paper_doi     10.1107/S2056989015012785
_journal_coeditor_code     WM5176
_publ_contact_author_name     'Daniel Lundberg'
_publ_contact_author_address
;
Department of Chemistry and Biotechnology
PO Box 7015
Swedish University of Agricultural Sciences
S-750 07 Uppsala
Sweden
;
_publ_contact_author_email     'daniel.lundberg@slu.se'
_publ_contact_author_fax     ?
_publ_contact_author_phone     '+46-18-671549'
_publ_section_title
;
Crystal structure of hexakis(dmpu)-di-\m~2~-hydroxido-dialuminium iodide dmpu
tetrasolvate [dmpu is 1,3-dimethyltetrahydropyrimidin-2(1<i>H</i>)-one]: a
centrosymmetric dinuclear aluminium complex containing AlO~5~ polyhedra
;
_publ_section_title_footnote     .
loop_
    _publ_author_name
    _publ_author_footnote
    _publ_author_address
    'Lundberg, Daniel' .
;
Department of Chemistry and Biotechnology
PO Box 7015
Swedish University of Agricultural Sciences
S-750 07 Uppsala
Sweden
;
    'Lyczko, Krzysztof' .
;
Institute of Nuclear Chemistry and Technology
Dorodna 16
PL-03-195 Warsaw
Poland
;
_publ_section_synopsis
;
Compared to the corresponding hydrate, the space-demanding solvent ligand
<i>N</i>,<i>N</i>'-dimethylpropyleneurea [dmpu; systematic name:
1,3-dimethyltetrahydropyrimidin-2(1<i>H</i>)-one] often lowers the
coordination number of metal ions. For dmpu-solvated aluminium iodide, the
resulting complex is a di-\m~2~-hydroxide dimer with AlO~5~ centres.
;
_chemical_name_systematic
;\
Di-\m~2~-hydroxido-bis{tris[1,3-dimethyltetrahydropyrimidin-2(1<i>H</i>)-one-\
\k<i>O</i>]aluminium} tetraiodide
1,3-dimethyltetrahydropyrimidin-2(1<i>H</i>)-one tetrasolvate
;
_chemical_name_common
            'Hexakis(dmpu)-di-\m-\hydroxodialuminium iodide tetra(dmpu) solvate'
_chemical_formula_moiety     'C36 H74 Al2 N12 O8, 4(C6 H12 N2 O), 4(I)'
_chemical_formula_sum     'C60 H122 Al2 I4 N20 O12'
_chemical_formula_iupac     '[Al2 (O H)2 (C6 H12 N2 O)6] I4, 4C6 H12 N2O'
_chemical_formula_weight     1877.33
_chemical_melting_point     ?
_shelx_space_group_comment
;
The symmetry employed for this shelxl refinement is uniquely defined
by the following loop, which should always be used as a source of
symmetry information in preference to the above space-group names.
They are only intended as comments.
;
_space_group_crystal_system     monoclinic
_space_group_name_H-M_alt     'P 21/n'
_space_group_name_Hall     '-P 2yn'
loop_
    _space_group_symop_operation_xyz
    'x, y, z'
    '-x+1/2, y+1/2, -z+1/2'
    '-x, -y, -z'
    'x-1/2, -y-1/2, z-1/2'
_cell_length_a     13.9120(2)
_cell_length_b     22.6152(2)
_cell_length_c     14.4875(3)
_cell_angle_alpha     90
_cell_angle_beta     116.331(2)
_cell_angle_gamma     90
_cell_volume     4085.16(12)
_cell_formula_units_Z     2
_cell_measurement_reflns_used     30242
_cell_measurement_theta_min     3.8980
_cell_measurement_theta_max     69.1660
_cell_measurement_temperature     100(2)
_exptl_crystal_description     'block'
_exptl_crystal_colour     'yellow'
_exptl_crystal_size_max     0.20
_exptl_crystal_size_mid     0.16
_exptl_crystal_size_min     0.14
_exptl_crystal_density_diffrn     1.526
_exptl_crystal_density_meas     ?
_exptl_crystal_density_method     ?
_exptl_crystal_F_000     1912
_exptl_absorpt_coefficient_mu     12.720
_exptl_absorpt_correction_type     multi-scan
_exptl_absorpt_process_details
;
(<i>CrysAlis PRO</i>; Agilent, 2014)
;
_shelx_estimated_absorpt_T_min     ?
_shelx_estimated_absorpt_T_max     ?
_exptl_absorpt_correction_T_min     0.41089
_exptl_absorpt_correction_T_max     1.00000
_diffrn_ambient_temperature     100(2)
_diffrn_radiation_type     CuK\a
_diffrn_radiation_wavelength     1.54184
_diffrn_measurement_device_type
             'Agilent SuperNova Dual Source diffractometer with an Eos detector'
_diffrn_measurement_method     '\w scans'
_diffrn_detector_area_resol_mean     16.0131
_diffrn_reflns_number     75993
_diffrn_reflns_av_R_equivalents     0.0398
_diffrn_reflns_theta_min     3.667
_diffrn_reflns_theta_max     66.000
_diffrn_reflns_theta_full     66.000
_diffrn_measured_fraction_theta_max     1.000
_diffrn_measured_fraction_theta_full     1.000
_diffrn_reflns_limit_h_min     -16
_diffrn_reflns_limit_h_max     16
_diffrn_reflns_limit_k_min     -26
_diffrn_reflns_limit_k_max     26
_diffrn_reflns_limit_l_min     -17
_diffrn_reflns_limit_l_max     17
_refine_special_details     ?
_reflns_number_total     7114
_reflns_number_gt     6779
_reflns_threshold_expression     'I > 2\s(I)'
_refine_ls_structure_factor_coef     Fsqd
_refine_ls_matrix_type     full
_refine_ls_R_factor_all     0.0314
_refine_ls_R_factor_gt     0.0297
_refine_ls_wR_factor_gt     0.0768
_refine_ls_wR_factor_ref     0.0778
_refine_ls_goodness_of_fit_ref     1.099
_refine_ls_restrained_S_all     1.099
_refine_ls_number_reflns     7114
_refine_ls_number_parameters     456
_refine_ls_number_restraints     0
_refine_ls_hydrogen_treatment     mixed
_refine_ls_weighting_scheme     calc
_refine_ls_weighting_details
              'w=1/[\s^2^(Fo^2^)+(0.0364P)^2^+6.5832P] where P=(Fo^2^+2Fc^2^)/3'
_atom_sites_solution_hydrogens     mixed
_atom_sites_solution_primary     ?
_atom_sites_solution_secondary     ?
_refine_ls_shift/su_max     0.002
_refine_ls_shift/su_mean     0.000
_refine_diff_density_max     1.196
_refine_diff_density_min     -1.126
_refine_ls_extinction_method     none
_refine_ls_extinction_coef     .
loop_
    _atom_type_symbol
    _atom_type_description
    _atom_type_scat_dispersion_real
    _atom_type_scat_dispersion_imag
    _atom_type_scat_source
    'C' 'C' 0.0181 0.0091
                         'International Tables Vol C Tables 4.2.6.8 and 6.1.1.4'
    'H' 'H' 0.0000 0.0000
                         'International Tables Vol C Tables 4.2.6.8 and 6.1.1.4'
    'N' 'N' 0.0311 0.0180
                         'International Tables Vol C Tables 4.2.6.8 and 6.1.1.4'
    'O' 'O' 0.0492 0.0322
                         'International Tables Vol C Tables 4.2.6.8 and 6.1.1.4'
    'Al' 'Al' 0.2130 0.2455
                         'International Tables Vol C Tables 4.2.6.8 and 6.1.1.4'
    'I' 'I' -0.3257 6.8362
                         'International Tables Vol C Tables 4.2.6.8 and 6.1.1.4'
_computing_data_collection
;
CrysAlis PRO (Agilent, 2014)
;
_computing_cell_refinement
;
CrysAlis PRO (Agilent, 2014)
;
_computing_data_reduction
;
CrysAlis PRO (Agilent, 2014)
;
_computing_structure_solution
;
SHELXS97 (Sheldrick, 2008)
;
_computing_structure_refinement
;
SHELXL2014 (Sheldrick, 2015)
;
_computing_molecular_graphics
;
DIAMOND  (Crystal Impact, 2001)
;
_computing_publication_material
;
SHELXL2014 (Sheldrick, 2015)
;
loop_
    _atom_site_type_symbol
    _atom_site_label
    _atom_site_fract_x
    _atom_site_fract_y
    _atom_site_fract_z
    _atom_site_U_iso_or_equiv
    _atom_site_adp_type
    _atom_site_calc_flag
    _atom_site_occupancy
    _atom_site_disorder_assembly
    _atom_site_disorder_group
    I I1 0.51772(2) 0.62910(2) 0.13190(2) 0.03025(7) Uani d 1 . .
    I I2 0.53752(2) 0.68312(2) 0.63215(2) 0.03565(8) Uani d 1 . .
    Al Al1 0.00668(7) 0.56180(4) 0.52651(7) 0.01970(18) Uani d 1 . .
    O O1 0.13114(16) 0.58133(9) 0.63291(16) 0.0250(5) Uani d 1 . .
    O O3 -0.07158(16) 0.60555(9) 0.57705(16) 0.0240(4) Uani d 1 . .
    N N9 0.7761(2) 0.63074(12) 0.9445(2) 0.0298(6) Uani d 1 . .
    N N2 0.2309(2) 0.54816(11) 0.7944(2) 0.0251(5) Uani d 1 . .
    N N1 0.3048(2) 0.55782(11) 0.6791(2) 0.0252(5) Uani d 1 . .
    C C1 0.2217(2) 0.56185(12) 0.7019(2) 0.0218(6) Uani d 1 . .
    O O2 -0.00991(17) 0.61562(9) 0.42976(17) 0.0261(5) Uani d 1 . .
    N N4 -0.0161(2) 0.71546(10) 0.41492(19) 0.0230(5) Uani d 1 . .
    N N8 0.2568(2) 0.49894(13) 0.3074(2) 0.0338(7) Uani d 1 . .
    C C7 -0.0504(2) 0.66163(13) 0.3756(2) 0.0194(6) Uani d 1 . .
    O O4 0.11822(19) 0.54165(10) 0.32421(19) 0.0339(5) Uani d 1 . .
    C C12 0.0803(3) 0.72256(14) 0.5114(2) 0.0277(7) Uani d 1 . .
    H H12A 0.0955 0.6856 0.5506 0.042 Uiso calc 1 . .
    H H12B 0.0694 0.7544 0.5516 0.042 Uiso calc 1 . .
    H H12C 0.1408 0.7324 0.4969 0.042 Uiso calc 1 . .
    N N5 -0.2321(2) 0.64829(11) 0.4770(2) 0.0259(6) Uani d 1 . .
    N N6 -0.1056(2) 0.69603(11) 0.6212(2) 0.0241(5) Uani d 1 . .
    N N3 -0.1258(2) 0.65501(11) 0.2794(2) 0.0245(5) Uani d 1 . .
    C C17 -0.2762(3) 0.59303(17) 0.4251(3) 0.0413(9) Uani d 1 . .
    H H17A -0.2177 0.5654 0.4364 0.062 Uiso calc 1 . .
    H H17B -0.3179 0.6002 0.3511 0.062 Uiso calc 1 . .
    H H17C -0.3230 0.5760 0.4526 0.062 Uiso calc 1 . .
    O O5 0.8410(2) 0.54111(12) 1.0114(2) 0.0441(6) Uani d 1 . .
    C C13 -0.1357(2) 0.64952(13) 0.5582(2) 0.0201(6) Uani d 1 . .
    C C5 0.2954(3) 0.57220(15) 0.5773(3) 0.0313(7) Uani d 1 . .
    H H5A 0.3051 0.5362 0.5447 0.047 Uiso calc 1 . .
    H H5B 0.3505 0.6012 0.5840 0.047 Uiso calc 1 . .
    H H5C 0.2242 0.5889 0.5349 0.047 Uiso calc 1 . .
    C C6 0.1414(3) 0.55467(15) 0.8202(3) 0.0311(7) Uani d 1 . .
    H H6A 0.1458 0.5933 0.8525 0.047 Uiso calc 1 . .
    H H6B 0.1446 0.5233 0.8681 0.047 Uiso calc 1 . .
    H H6C 0.0737 0.5518 0.7573 0.047 Uiso calc 1 . .
    N N7 0.2533(2) 0.60067(13) 0.3315(2) 0.0342(7) Uani d 1 . .
    N N10 0.9575(2) 0.61058(15) 1.0066(2) 0.0411(7) Uani d 1 . .
    C C20 0.3530(3) 0.61090(17) 0.3229(3) 0.0410(9) Uani d 1 . .
    H H20A 0.3949 0.6425 0.3715 0.049 Uiso calc 1 . .
    H H20B 0.3360 0.6242 0.2523 0.049 Uiso calc 1 . .
    C C18 0.0012(3) 0.69860(14) 0.7087(3) 0.0293(7) Uani d 1 . .
    H H18A -0.0035 0.6866 0.7715 0.044 Uiso calc 1 . .
    H H18B 0.0288 0.7391 0.7167 0.044 Uiso calc 1 . .
    H H18C 0.0497 0.6719 0.6963 0.044 Uiso calc 1 . .
    C C14 -0.3091(3) 0.69760(17) 0.4505(3) 0.0367(8) Uani d 1 . .
    H H14A -0.3642 0.6882 0.4741 0.044 Uiso calc 1 . .
    H H14B -0.3457 0.7027 0.3748 0.044 Uiso calc 1 . .
    C C8 -0.1683(3) 0.70498(16) 0.2085(3) 0.0360(8) Uani d 1 . .
    H H8A -0.2426 0.6963 0.1569 0.043 Uiso calc 1 . .
    H H8B -0.1241 0.7113 0.1714 0.043 Uiso calc 1 . .
    C C15 -0.2530(3) 0.75435(16) 0.5002(3) 0.0403(9) Uani d 1 . .
    H H15A -0.2094 0.7686 0.4661 0.048 Uiso calc 1 . .
    H H15B -0.3066 0.7851 0.4927 0.048 Uiso calc 1 . .
    C C27 0.8817(3) 0.69576(16) 0.8932(3) 0.0377(8) Uani d 1 . .
    H H27A 0.8970 0.7377 0.8856 0.045 Uiso calc 1 . .
    H H27B 0.8598 0.6759 0.8260 0.045 Uiso calc 1 . .
    C C26 0.7926(3) 0.69190(15) 0.9246(3) 0.0328(7) Uani d 1 . .
    H H26A 0.8109 0.7158 0.9874 0.039 Uiso calc 1 . .
    H H26B 0.7257 0.7080 0.8691 0.039 Uiso calc 1 . .
    C C3 0.4264(3) 0.55167(14) 0.8624(3) 0.0293(7) Uani d 1 . .
    H H3A 0.4940 0.5336 0.9132 0.035 Uiso calc 1 . .
    H H3B 0.4324 0.5951 0.8725 0.035 Uiso calc 1 . .
    C C19 0.2059(3) 0.54700(14) 0.3204(3) 0.0275(7) Uani d 1 . .
    C C16 -0.1821(3) 0.74310(14) 0.6123(3) 0.0327(7) Uani d 1 . .
    H H16A -0.1429 0.7797 0.6455 0.039 Uiso calc 1 . .
    H H16B -0.2260 0.7309 0.6472 0.039 Uiso calc 1 . .
    C C28 0.9807(3) 0.66668(17) 0.9733(3) 0.0413(9) Uani d 1 . .
    H H28A 1.0326 0.6605 0.9446 0.050 Uiso calc 1 . .
    H H28B 1.0144 0.6933 1.0335 0.050 Uiso calc 1 . .
    C C25 0.8574(3) 0.59161(16) 0.9887(3) 0.0329(7) Uani d 1 . .
    C C29 0.6688(3) 0.61365(16) 0.9271(3) 0.0324(7) Uani d 1 . .
    H H29A 0.6521 0.6318 0.9797 0.049 Uiso calc 1 . .
    H H29B 0.6649 0.5705 0.9310 0.049 Uiso calc 1 . .
    H H29C 0.6168 0.6271 0.8587 0.049 Uiso calc 1 . .
    C C4 0.3343(2) 0.52907(14) 0.8798(3) 0.0284(7) Uani d 1 . .
    H H4A 0.3370 0.4854 0.8837 0.034 Uiso calc 1 . .
    H H4B 0.3400 0.5445 0.9460 0.034 Uiso calc 1 . .
    C C2 0.4107(2) 0.53720(15) 0.7553(3) 0.0305(7) Uani d 1 . .
    H H2A 0.4675 0.5565 0.7424 0.037 Uiso calc 1 . .
    H H2B 0.4163 0.4939 0.7485 0.037 Uiso calc 1 . .
    C C21 0.4188(3) 0.55523(19) 0.3467(4) 0.0479(10) Uani d 1 . .
    H H21A 0.4791 0.5607 0.3289 0.057 Uiso calc 1 . .
    H H21B 0.4489 0.5465 0.4213 0.057 Uiso calc 1 . .
    C C24 0.1992(3) 0.44301(16) 0.2775(3) 0.0406(9) Uani d 1 . .
    H H24A 0.1483 0.4403 0.3072 0.061 Uiso calc 1 . .
    H H24B 0.2504 0.4102 0.3028 0.061 Uiso calc 1 . .
    H H24C 0.1601 0.4409 0.2022 0.061 Uiso calc 1 . .
    C C11 -0.1538(3) 0.59608(16) 0.2335(3) 0.0401(9) Uani d 1 . .
    H H11A -0.0989 0.5826 0.2134 0.060 Uiso calc 1 . .
    H H11B -0.2235 0.5977 0.1726 0.060 Uiso calc 1 . .
    H H11C -0.1579 0.5685 0.2839 0.060 Uiso calc 1 . .
    C C30 1.0498(3) 0.5726(2) 1.0638(4) 0.0552(11) Uani d 1 . .
    H H30A 1.0688 0.5512 1.0154 0.083 Uiso calc 1 . .
    H H30B 1.0319 0.5443 1.1049 0.083 Uiso calc 1 . .
    H H30C 1.1107 0.5969 1.1095 0.083 Uiso calc 1 . .
    C C9 -0.1671(3) 0.75993(15) 0.2679(3) 0.0423(9) Uani d 1 . .
    H H9A -0.1890 0.7945 0.2211 0.051 Uiso calc 1 . .
    H H9B -0.2187 0.7556 0.2975 0.051 Uiso calc 1 . .
    C C10 -0.0559(3) 0.76947(14) 0.3529(3) 0.0365(8) Uani d 1 . .
    H H10A -0.0069 0.7806 0.3228 0.044 Uiso calc 1 . .
    H H10B -0.0570 0.8023 0.3976 0.044 Uiso calc 1 . .
    C C22 0.3500(3) 0.50443(17) 0.2862(4) 0.0467(10) Uani d 1 . .
    H H22A 0.3258 0.5112 0.2117 0.056 Uiso calc 1 . .
    H H22B 0.3922 0.4674 0.3055 0.056 Uiso calc 1 . .
    C C23 0.1972(4) 0.65363(17) 0.3377(4) 0.0493(11) Uani d 1 . .
    H H23A 0.2429 0.6759 0.3998 0.074 Uiso calc 1 . .
    H H23B 0.1306 0.6424 0.3407 0.074 Uiso calc 1 . .
    H H23C 0.1804 0.6783 0.2768 0.074 Uiso calc 1 . .
    O O6 -0.05183(18) 0.49339(9) 0.54105(19) 0.0250(5) Uani d 1 . .
    H H6 -0.077(4) 0.487(2) 0.575(4) 0.051(14) Uiso d 1 . .
loop_
    _atom_site_aniso_label
    _atom_site_aniso_U_11
    _atom_site_aniso_U_22
    _atom_site_aniso_U_33
    _atom_site_aniso_U_12
    _atom_site_aniso_U_13
    _atom_site_aniso_U_23
    I1 0.04045(13) 0.02150(11) 0.02735(12) 0.00304(8) 0.01372(10) 0.00282(7)
    I2 0.03502(13) 0.04120(13) 0.03083(13) -0.00851(9) 0.01468(10) 0.00502(9)
    Al1 0.0201(4) 0.0147(4) 0.0245(5) 0.0025(3) 0.0100(4) 0.0015(3)
    O1 0.0197(10) 0.0256(11) 0.0251(11) 0.0052(8) 0.0056(9) 0.0025(9)
    O3 0.0236(10) 0.0202(10) 0.0275(12) 0.0074(8) 0.0108(9) 0.0007(9)
    N9 0.0238(14) 0.0334(15) 0.0315(16) 0.0003(11) 0.0117(12) 0.0067(12)
    N2 0.0236(13) 0.0222(13) 0.0254(14) -0.0010(10) 0.0072(11) 0.0015(11)
    N1 0.0178(12) 0.0244(13) 0.0290(14) 0.0001(10) 0.0064(11) 0.0013(11)
    C1 0.0244(15) 0.0104(13) 0.0232(16) -0.0008(11) 0.0037(13) -0.0004(11)
    O2 0.0300(11) 0.0178(10) 0.0282(12) 0.0045(9) 0.0109(10) 0.0059(9)
    N4 0.0282(13) 0.0160(12) 0.0200(13) -0.0007(10) 0.0064(11) 0.0000(10)
    N8 0.0378(16) 0.0288(15) 0.0464(18) -0.0013(12) 0.0292(15) -0.0037(13)
    C7 0.0212(14) 0.0189(14) 0.0223(15) 0.0017(11) 0.0135(13) 0.0023(12)
    O4 0.0349(13) 0.0353(13) 0.0415(14) 0.0014(10) 0.0261(11) 0.0045(11)
    C12 0.0287(16) 0.0257(16) 0.0249(17) -0.0043(13) 0.0085(14) -0.0061(13)
    N5 0.0233(13) 0.0242(13) 0.0285(14) 0.0029(11) 0.0099(11) 0.0028(11)
    N6 0.0260(13) 0.0184(12) 0.0303(14) 0.0018(10) 0.0145(12) -0.0012(11)
    N3 0.0251(13) 0.0220(13) 0.0209(13) -0.0004(10) 0.0053(11) -0.0014(10)
    C17 0.0308(18) 0.037(2) 0.041(2) -0.0051(15) 0.0025(16) -0.0028(17)
    O5 0.0497(16) 0.0426(15) 0.0432(16) 0.0126(12) 0.0236(13) 0.0164(12)
    C13 0.0209(14) 0.0201(14) 0.0239(15) -0.0001(11) 0.0142(13) 0.0033(12)
    C5 0.0252(16) 0.0335(18) 0.0347(19) -0.0034(13) 0.0128(14) 0.0026(14)
    C6 0.0355(18) 0.0298(17) 0.0285(18) 0.0015(14) 0.0146(15) 0.0014(14)
    N7 0.0409(16) 0.0289(15) 0.0452(18) -0.0031(12) 0.0304(15) -0.0029(13)
    N10 0.0280(15) 0.055(2) 0.0359(17) 0.0078(14) 0.0106(13) 0.0061(15)
    C20 0.044(2) 0.0361(19) 0.054(2) -0.0123(16) 0.0319(19) -0.0053(17)
    C18 0.0308(17) 0.0279(16) 0.0266(17) -0.0025(13) 0.0105(14) -0.0029(13)
    C14 0.0291(17) 0.048(2) 0.0304(19) 0.0161(16) 0.0104(15) 0.0080(16)
    C8 0.0393(19) 0.0365(19) 0.0217(17) -0.0014(15) 0.0041(15) 0.0080(14)
    C15 0.048(2) 0.0300(18) 0.047(2) 0.0204(16) 0.0247(19) 0.0112(16)
    C27 0.044(2) 0.0333(19) 0.039(2) -0.0115(16) 0.0213(17) -0.0041(16)
    C26 0.0345(18) 0.0314(17) 0.0288(18) -0.0045(14) 0.0106(15) 0.0019(14)
    C3 0.0224(15) 0.0243(16) 0.0317(18) -0.0015(12) 0.0032(14) 0.0001(13)
    C19 0.0329(17) 0.0280(16) 0.0267(17) 0.0003(13) 0.0179(14) 0.0006(13)
    C16 0.0379(18) 0.0230(16) 0.045(2) 0.0067(14) 0.0250(17) -0.0010(14)
    C28 0.0352(19) 0.042(2) 0.050(2) -0.0098(16) 0.0223(18) -0.0104(18)
    C25 0.0358(18) 0.039(2) 0.0252(17) 0.0030(15) 0.0150(15) 0.0072(15)
    C29 0.0289(17) 0.0383(18) 0.0306(18) -0.0023(14) 0.0137(15) 0.0035(15)
    C4 0.0254(16) 0.0258(16) 0.0260(17) 0.0012(13) 0.0043(13) 0.0041(13)
    C2 0.0196(15) 0.0310(17) 0.0352(19) 0.0003(13) 0.0070(14) 0.0000(14)
    C21 0.035(2) 0.052(2) 0.066(3) -0.0025(17) 0.031(2) 0.002(2)
    C24 0.053(2) 0.0293(18) 0.049(2) -0.0092(16) 0.031(2) -0.0088(16)
    C11 0.042(2) 0.0320(19) 0.034(2) -0.0023(15) 0.0050(17) -0.0084(15)
    C30 0.040(2) 0.069(3) 0.052(3) 0.013(2) 0.016(2) 0.013(2)
    C9 0.049(2) 0.0262(18) 0.038(2) 0.0098(16) 0.0061(18) 0.0123(15)
    C10 0.050(2) 0.0159(15) 0.035(2) 0.0000(14) 0.0113(17) 0.0055(14)
    C22 0.050(2) 0.038(2) 0.073(3) 0.0029(17) 0.047(2) -0.001(2)
    C23 0.072(3) 0.0280(19) 0.070(3) 0.0047(18) 0.052(3) 0.0048(18)
    O6 0.0320(12) 0.0162(10) 0.0356(13) 0.0016(8) 0.0230(11) 0.0015(9)
_geom_special_details
;
All e.s.d.'s (except the e.s.d. in the dihedral angle between two l.s. planes)
are estimated using the full covariance matrix. The cell e.s.d.'s are taken
into account individually in the estimation of e.s.d.'s in distances, angles
and torsion angles; correlations between e.s.d.'s in cell parameters are only
used when they are defined by crystal symmetry. An approximate (isotropic)
treatment of cell e.s.d.'s is used for estimating e.s.d.'s involving l.s.
planes.
;
loop_
    _geom_bond_atom_site_label_1
    _geom_bond_atom_site_label_2
    _geom_bond_site_symmetry_2
    _geom_bond_distance
    _geom_bond_publ_flag
    Al1 O1 . 1.789(2) ?
    Al1 O2 . 1.792(2) ?
    Al1 O6 . 1.804(2) ?
    Al1 O3 . 1.846(2) ?
    Al1 O6 3_566 1.859(2) ?
    Al1 Al1 3_566 2.8831(16) ?
    O1 C1 . 1.290(4) ?
    O3 C13 . 1.282(4) ?
    N9 C25 . 1.353(4) ?
    N9 C26 . 1.452(4) ?
    N9 C29 . 1.452(4) ?
    N2 C1 . 1.324(4) ?
    N2 C6 . 1.457(4) ?
    N2 C4 . 1.485(4) ?
    N1 C1 . 1.340(4) ?
    N1 C5 . 1.458(4) ?
    N1 C2 . 1.471(4) ?
    O2 C7 . 1.274(4) ?
    N4 C7 . 1.339(4) ?
    N4 C12 . 1.454(4) ?
    N4 C10 . 1.471(4) ?
    N8 C19 . 1.356(4) ?
    N8 C24 . 1.457(4) ?
    N8 C22 . 1.464(4) ?
    C7 N3 . 1.330(4) ?
    O4 C19 . 1.251(4) ?
    C12 H12A . 0.9800 ?
    C12 H12B . 0.9800 ?
    C12 H12C . 0.9800 ?
    N5 C13 . 1.336(4) ?
    N5 C17 . 1.447(4) ?
    N5 C14 . 1.475(4) ?
    N6 C13 . 1.332(4) ?
    N6 C18 . 1.465(4) ?
    N6 C16 . 1.470(4) ?
    N3 C11 . 1.463(4) ?
    N3 C8 . 1.464(4) ?
    C17 H17A . 0.9800 ?
    C17 H17B . 0.9800 ?
    C17 H17C . 0.9800 ?
    O5 C25 . 1.237(4) ?
    C5 H5A . 0.9800 ?
    C5 H5B . 0.9800 ?
    C5 H5C . 0.9800 ?
    C6 H6A . 0.9800 ?
    C6 H6B . 0.9800 ?
    C6 H6C . 0.9800 ?
    N7 C19 . 1.356(4) ?
    N7 C23 . 1.454(5) ?
    N7 C20 . 1.465(4) ?
    N10 C25 . 1.368(5) ?
    N10 C28 . 1.444(5) ?
    N10 C30 . 1.459(5) ?
    C20 C21 . 1.504(6) ?
    C20 H20A . 0.9900 ?
    C20 H20B . 0.9900 ?
    C18 H18A . 0.9800 ?
    C18 H18B . 0.9800 ?
    C18 H18C . 0.9800 ?
    C14 C15 . 1.509(5) ?
    C14 H14A . 0.9900 ?
    C14 H14B . 0.9900 ?
    C8 C9 . 1.507(5) ?
    C8 H8A . 0.9900 ?
    C8 H8B . 0.9900 ?
    C15 C16 . 1.501(5) ?
    C15 H15A . 0.9900 ?
    C15 H15B . 0.9900 ?
    C27 C26 . 1.500(5) ?
    C27 C28 . 1.502(6) ?
    C27 H27A . 0.9900 ?
    C27 H27B . 0.9900 ?
    C26 H26A . 0.9900 ?
    C26 H26B . 0.9900 ?
    C3 C4 . 1.502(5) ?
    C3 C2 . 1.503(5) ?
    C3 H3A . 0.9900 ?
    C3 H3B . 0.9900 ?
    C16 H16A . 0.9900 ?
    C16 H16B . 0.9900 ?
    C28 H28A . 0.9900 ?
    C28 H28B . 0.9900 ?
    C29 H29A . 0.9800 ?
    C29 H29B . 0.9800 ?
    C29 H29C . 0.9800 ?
    C4 H4A . 0.9900 ?
    C4 H4B . 0.9900 ?
    C2 H2A . 0.9900 ?
    C2 H2B . 0.9900 ?
    C21 C22 . 1.503(6) ?
    C21 H21A . 0.9900 ?
    C21 H21B . 0.9900 ?
    C24 H24A . 0.9800 ?
    C24 H24B . 0.9800 ?
    C24 H24C . 0.9800 ?
    C11 H11A . 0.9800 ?
    C11 H11B . 0.9800 ?
    C11 H11C . 0.9800 ?
    C30 H30A . 0.9800 ?
    C30 H30B . 0.9800 ?
    C30 H30C . 0.9800 ?
    C9 C10 . 1.506(5) ?
    C9 H9A . 0.9900 ?
    C9 H9B . 0.9900 ?
    C10 H10A . 0.9900 ?
    C10 H10B . 0.9900 ?
    C22 H22A . 0.9900 ?
    C22 H22B . 0.9900 ?
    C23 H23A . 0.9800 ?
    C23 H23B . 0.9800 ?
    C23 H23C . 0.9800 ?
    O6 Al1 3_566 1.859(2) ?
    O6 H6 . 0.73(5) ?
loop_
    _geom_angle_atom_site_label_1
    _geom_angle_atom_site_label_2
    _geom_angle_atom_site_label_3
    _geom_angle_site_symmetry_1
    _geom_angle_site_symmetry_3
    _geom_angle
    _geom_angle_publ_flag
    O1 Al1 O2 . . 104.24(11) ?
    O1 Al1 O6 . . 115.18(11) ?
    O2 Al1 O6 . . 139.96(12) ?
    O1 Al1 O3 . . 92.39(10) ?
    O2 Al1 O3 . . 92.99(10) ?
    O6 Al1 O3 . . 92.13(10) ?
    O1 Al1 O6 . 3_566 101.27(11) ?
    O2 Al1 O6 . 3_566 90.04(11) ?
    O6 Al1 O6 . 3_566 76.16(12) ?
    O3 Al1 O6 . 3_566 164.83(11) ?
    O1 Al1 Al1 . 3_566 113.09(8) ?
    O2 Al1 Al1 . 3_566 118.65(9) ?
    O6 Al1 Al1 . 3_566 38.76(7) ?
    O3 Al1 Al1 . 3_566 130.21(8) ?
    O6 Al1 Al1 3_566 3_566 37.40(7) ?
    C1 O1 Al1 . . 145.4(2) ?
    C13 O3 Al1 . . 144.0(2) ?
    C25 N9 C26 . . 123.0(3) ?
    C25 N9 C29 . . 119.2(3) ?
    C26 N9 C29 . . 117.4(3) ?
    C1 N2 C6 . . 121.6(3) ?
    C1 N2 C4 . . 122.3(3) ?
    C6 N2 C4 . . 116.0(3) ?
    C1 N1 C5 . . 122.3(3) ?
    C1 N1 C2 . . 121.6(3) ?
    C5 N1 C2 . . 116.1(3) ?
    O1 C1 N2 . . 119.2(3) ?
    O1 C1 N1 . . 119.0(3) ?
    N2 C1 N1 . . 121.7(3) ?
    C7 O2 Al1 . . 154.7(2) ?
    C7 N4 C12 . . 120.8(2) ?
    C7 N4 C10 . . 121.9(3) ?
    C12 N4 C10 . . 115.6(2) ?
    C19 N8 C24 . . 119.0(3) ?
    C19 N8 C22 . . 121.8(3) ?
    C24 N8 C22 . . 115.7(3) ?
    O2 C7 N3 . . 118.8(3) ?
    O2 C7 N4 . . 120.3(3) ?
    N3 C7 N4 . . 121.0(3) ?
    N4 C12 H12A . . 109.5 ?
    N4 C12 H12B . . 109.5 ?
    H12A C12 H12B . . 109.5 ?
    N4 C12 H12C . . 109.5 ?
    H12A C12 H12C . . 109.5 ?
    H12B C12 H12C . . 109.5 ?
    C13 N5 C17 . . 120.3(3) ?
    C13 N5 C14 . . 122.9(3) ?
    C17 N5 C14 . . 115.2(3) ?
    C13 N6 C18 . . 120.9(3) ?
    C13 N6 C16 . . 121.1(3) ?
    C18 N6 C16 . . 117.6(3) ?
    C7 N3 C11 . . 120.4(3) ?
    C7 N3 C8 . . 122.3(3) ?
    C11 N3 C8 . . 116.2(3) ?
    N5 C17 H17A . . 109.5 ?
    N5 C17 H17B . . 109.5 ?
    H17A C17 H17B . . 109.5 ?
    N5 C17 H17C . . 109.5 ?
    H17A C17 H17C . . 109.5 ?
    H17B C17 H17C . . 109.5 ?
    O3 C13 N6 . . 119.3(3) ?
    O3 C13 N5 . . 120.2(3) ?
    N6 C13 N5 . . 120.5(3) ?
    N1 C5 H5A . . 109.5 ?
    N1 C5 H5B . . 109.5 ?
    H5A C5 H5B . . 109.5 ?
    N1 C5 H5C . . 109.5 ?
    H5A C5 H5C . . 109.5 ?
    H5B C5 H5C . . 109.5 ?
    N2 C6 H6A . . 109.5 ?
    N2 C6 H6B . . 109.5 ?
    H6A C6 H6B . . 109.5 ?
    N2 C6 H6C . . 109.5 ?
    H6A C6 H6C . . 109.5 ?
    H6B C6 H6C . . 109.5 ?
    C19 N7 C23 . . 119.9(3) ?
    C19 N7 C20 . . 124.1(3) ?
    C23 N7 C20 . . 115.4(3) ?
    C25 N10 C28 . . 124.9(3) ?
    C25 N10 C30 . . 119.2(3) ?
    C28 N10 C30 . . 115.9(3) ?
    N7 C20 C21 . . 110.6(3) ?
    N7 C20 H20A . . 109.5 ?
    C21 C20 H20A . . 109.5 ?
    N7 C20 H20B . . 109.5 ?
    C21 C20 H20B . . 109.5 ?
    H20A C20 H20B . . 108.1 ?
    N6 C18 H18A . . 109.5 ?
    N6 C18 H18B . . 109.5 ?
    H18A C18 H18B . . 109.5 ?
    N6 C18 H18C . . 109.5 ?
    H18A C18 H18C . . 109.5 ?
    H18B C18 H18C . . 109.5 ?
    N5 C14 C15 . . 110.9(3) ?
    N5 C14 H14A . . 109.5 ?
    C15 C14 H14A . . 109.5 ?
    N5 C14 H14B . . 109.5 ?
    C15 C14 H14B . . 109.5 ?
    H14A C14 H14B . . 108.0 ?
    N3 C8 C9 . . 109.7(3) ?
    N3 C8 H8A . . 109.7 ?
    C9 C8 H8A . . 109.7 ?
    N3 C8 H8B . . 109.7 ?
    C9 C8 H8B . . 109.7 ?
    H8A C8 H8B . . 108.2 ?
    C16 C15 C14 . . 109.0(3) ?
    C16 C15 H15A . . 109.9 ?
    C14 C15 H15A . . 109.9 ?
    C16 C15 H15B . . 109.9 ?
    C14 C15 H15B . . 109.9 ?
    H15A C15 H15B . . 108.3 ?
    C26 C27 C28 . . 109.8(3) ?
    C26 C27 H27A . . 109.7 ?
    C28 C27 H27A . . 109.7 ?
    C26 C27 H27B . . 109.7 ?
    C28 C27 H27B . . 109.7 ?
    H27A C27 H27B . . 108.2 ?
    N9 C26 C27 . . 109.9(3) ?
    N9 C26 H26A . . 109.7 ?
    C27 C26 H26A . . 109.7 ?
    N9 C26 H26B . . 109.7 ?
    C27 C26 H26B . . 109.7 ?
    H26A C26 H26B . . 108.2 ?
    C4 C3 C2 . . 110.8(3) ?
    C4 C3 H3A . . 109.5 ?
    C2 C3 H3A . . 109.5 ?
    C4 C3 H3B . . 109.5 ?
    C2 C3 H3B . . 109.5 ?
    H3A C3 H3B . . 108.1 ?
    O4 C19 N8 . . 120.6(3) ?
    O4 C19 N7 . . 120.9(3) ?
    N8 C19 N7 . . 118.5(3) ?
    N6 C16 C15 . . 108.7(3) ?
    N6 C16 H16A . . 109.9 ?
    C15 C16 H16A . . 109.9 ?
    N6 C16 H16B . . 109.9 ?
    C15 C16 H16B . . 109.9 ?
    H16A C16 H16B . . 108.3 ?
    N10 C28 C27 . . 112.2(3) ?
    N10 C28 H28A . . 109.2 ?
    C27 C28 H28A . . 109.2 ?
    N10 C28 H28B . . 109.2 ?
    C27 C28 H28B . . 109.2 ?
    H28A C28 H28B . . 107.9 ?
    O5 C25 N9 . . 121.0(3) ?
    O5 C25 N10 . . 122.1(3) ?
    N9 C25 N10 . . 116.9(3) ?
    N9 C29 H29A . . 109.5 ?
    N9 C29 H29B . . 109.5 ?
    H29A C29 H29B . . 109.5 ?
    N9 C29 H29C . . 109.5 ?
    H29A C29 H29C . . 109.5 ?
    H29B C29 H29C . . 109.5 ?
    N2 C4 C3 . . 110.1(3) ?
    N2 C4 H4A . . 109.6 ?
    C3 C4 H4A . . 109.6 ?
    N2 C4 H4B . . 109.6 ?
    C3 C4 H4B . . 109.6 ?
    H4A C4 H4B . . 108.1 ?
    N1 C2 C3 . . 110.1(3) ?
    N1 C2 H2A . . 109.6 ?
    C3 C2 H2A . . 109.6 ?
    N1 C2 H2B . . 109.6 ?
    C3 C2 H2B . . 109.6 ?
    H2A C2 H2B . . 108.2 ?
    C22 C21 C20 . . 109.9(3) ?
    C22 C21 H21A . . 109.7 ?
    C20 C21 H21A . . 109.7 ?
    C22 C21 H21B . . 109.7 ?
    C20 C21 H21B . . 109.7 ?
    H21A C21 H21B . . 108.2 ?
    N8 C24 H24A . . 109.5 ?
    N8 C24 H24B . . 109.5 ?
    H24A C24 H24B . . 109.5 ?
    N8 C24 H24C . . 109.5 ?
    H24A C24 H24C . . 109.5 ?
    H24B C24 H24C . . 109.5 ?
    N3 C11 H11A . . 109.5 ?
    N3 C11 H11B . . 109.5 ?
    H11A C11 H11B . . 109.5 ?
    N3 C11 H11C . . 109.5 ?
    H11A C11 H11C . . 109.5 ?
    H11B C11 H11C . . 109.5 ?
    N10 C30 H30A . . 109.5 ?
    N10 C30 H30B . . 109.5 ?
    H30A C30 H30B . . 109.5 ?
    N10 C30 H30C . . 109.5 ?
    H30A C30 H30C . . 109.5 ?
    H30B C30 H30C . . 109.5 ?
    C10 C9 C8 . . 109.4(3) ?
    C10 C9 H9A . . 109.8 ?
    C8 C9 H9A . . 109.8 ?
    C10 C9 H9B . . 109.8 ?
    C8 C9 H9B . . 109.8 ?
    H9A C9 H9B . . 108.2 ?
    N4 C10 C9 . . 110.6(3) ?
    N4 C10 H10A . . 109.5 ?
    C9 C10 H10A . . 109.5 ?
    N4 C10 H10B . . 109.5 ?
    C9 C10 H10B . . 109.5 ?
    H10A C10 H10B . . 108.1 ?
    N8 C22 C21 . . 109.6(3) ?
    N8 C22 H22A . . 109.7 ?
    C21 C22 H22A . . 109.7 ?
    N8 C22 H22B . . 109.7 ?
    C21 C22 H22B . . 109.7 ?
    H22A C22 H22B . . 108.2 ?
    N7 C23 H23A . . 109.5 ?
    N7 C23 H23B . . 109.5 ?
    H23A C23 H23B . . 109.5 ?
    N7 C23 H23C . . 109.5 ?
    H23A C23 H23C . . 109.5 ?
    H23B C23 H23C . . 109.5 ?
    Al1 O6 Al1 . 3_566 103.84(12) ?
    Al1 O6 H6 . . 128(4) ?
    Al1 O6 H6 3_566 . 127(4) ?
loop_
    _geom_torsion_atom_site_label_1
    _geom_torsion_atom_site_label_2
    _geom_torsion_atom_site_label_3
    _geom_torsion_atom_site_label_4
    _geom_torsion_site_symmetry_1
    _geom_torsion_site_symmetry_2
    _geom_torsion_site_symmetry_3
    _geom_torsion_site_symmetry_4
    _geom_torsion
    _geom_torsion_publ_flag
    O2 Al1 O1 C1 . . . . -133.5(4) ?
    O6 Al1 O1 C1 . . . . 39.4(4) ?
    O3 Al1 O1 C1 . . . . 132.8(4) ?
    O6 Al1 O1 C1 3_566 . . . -40.5(4) ?
    Al1 Al1 O1 C1 3_566 . . . -3.2(4) ?
    O1 Al1 O3 C13 . . . . 117.8(3) ?
    O2 Al1 O3 C13 . . . . 13.4(4) ?
    O6 Al1 O3 C13 . . . . -126.8(3) ?
    O6 Al1 O3 C13 3_566 . . . -87.8(5) ?
    Al1 Al1 O3 C13 3_566 . . . -118.8(3) ?
    Al1 O1 C1 N2 . . . . -94.1(4) ?
    Al1 O1 C1 N1 . . . . 88.0(4) ?
    C6 N2 C1 O1 . . . . -0.1(4) ?
    C4 N2 C1 O1 . . . . -176.1(3) ?
    C6 N2 C1 N1 . . . . 177.7(3) ?
    C4 N2 C1 N1 . . . . 1.7(4) ?
    C5 N1 C1 O1 . . . . -2.8(4) ?
    C2 N1 C1 O1 . . . . 178.6(3) ?
    C5 N1 C1 N2 . . . . 179.4(3) ?
    C2 N1 C1 N2 . . . . 0.8(4) ?
    O1 Al1 O2 C7 . . . . -104.2(5) ?
    O6 Al1 O2 C7 . . . . 86.0(5) ?
    O3 Al1 O2 C7 . . . . -10.9(5) ?
    O6 Al1 O2 C7 3_566 . . . 154.2(5) ?
    Al1 Al1 O2 C7 3_566 . . . 129.0(5) ?
    Al1 O2 C7 N3 . . . . -101.8(5) ?
    Al1 O2 C7 N4 . . . . 79.3(6) ?
    C12 N4 C7 O2 . . . . 11.5(4) ?
    C10 N4 C7 O2 . . . . 176.0(3) ?
    C12 N4 C7 N3 . . . . -167.3(3) ?
    C10 N4 C7 N3 . . . . -2.8(4) ?
    O2 C7 N3 C11 . . . . -6.0(4) ?
    N4 C7 N3 C11 . . . . 172.9(3) ?
    O2 C7 N3 C8 . . . . -173.3(3) ?
    N4 C7 N3 C8 . . . . 5.6(4) ?
    Al1 O3 C13 N6 . . . . -117.6(3) ?
    Al1 O3 C13 N5 . . . . 63.2(4) ?
    C18 N6 C13 O3 . . . . 2.6(4) ?
    C16 N6 C13 O3 . . . . -170.4(3) ?
    C18 N6 C13 N5 . . . . -178.1(3) ?
    C16 N6 C13 N5 . . . . 8.9(4) ?
    C17 N5 C13 O3 . . . . 15.7(4) ?
    C14 N5 C13 O3 . . . . -179.4(3) ?
    C17 N5 C13 N6 . . . . -163.6(3) ?
    C14 N5 C13 N6 . . . . 1.3(4) ?
    C19 N7 C20 C21 . . . . -24.8(5) ?
    C23 N7 C20 C21 . . . . 164.2(4) ?
    C13 N5 C14 C15 . . . . 20.1(4) ?
    C17 N5 C14 C15 . . . . -174.3(3) ?
    C7 N3 C8 C9 . . . . -32.0(4) ?
    C11 N3 C8 C9 . . . . 160.2(3) ?
    N5 C14 C15 C16 . . . . -49.1(4) ?
    C25 N9 C26 C27 . . . . 36.6(4) ?
    C29 N9 C26 C27 . . . . -151.0(3) ?
    C28 C27 C26 N9 . . . . -54.5(4) ?
    C24 N8 C19 O4 . . . . 12.2(5) ?
    C22 N8 C19 O4 . . . . 170.1(3) ?
    C24 N8 C19 N7 . . . . -169.3(3) ?
    C22 N8 C19 N7 . . . . -11.4(5) ?
    C23 N7 C19 O4 . . . . -6.2(5) ?
    C20 N7 C19 O4 . . . . -176.9(3) ?
    C23 N7 C19 N8 . . . . 175.3(3) ?
    C20 N7 C19 N8 . . . . 4.6(5) ?
    C13 N6 C16 C15 . . . . -39.2(4) ?
    C18 N6 C16 C15 . . . . 147.6(3) ?
    C14 C15 C16 N6 . . . . 57.8(4) ?
    C25 N10 C28 C27 . . . . -15.1(5) ?
    C30 N10 C28 C27 . . . . 165.3(3) ?
    C26 C27 C28 N10 . . . . 44.8(4) ?
    C26 N9 C25 O5 . . . . 174.5(3) ?
    C29 N9 C25 O5 . . . . 2.3(5) ?
    C26 N9 C25 N10 . . . . -5.6(5) ?
    C29 N9 C25 N10 . . . . -177.9(3) ?
    C28 N10 C25 O5 . . . . 173.8(4) ?
    C30 N10 C25 O5 . . . . -6.6(6) ?
    C28 N10 C25 N9 . . . . -6.1(5) ?
    C30 N10 C25 N9 . . . . 173.6(3) ?
    C1 N2 C4 C3 . . . . 23.8(4) ?
    C6 N2 C4 C3 . . . . -152.4(3) ?
    C2 C3 C4 N2 . . . . -50.2(4) ?
    C1 N1 C2 C3 . . . . -28.5(4) ?
    C5 N1 C2 C3 . . . . 152.8(3) ?
    C4 C3 C2 N1 . . . . 52.6(4) ?
    N7 C20 C21 C22 . . . . 49.4(5) ?
    N3 C8 C9 C10 . . . . 53.8(4) ?
    C7 N4 C10 C9 . . . . 27.0(4) ?
    C12 N4 C10 C9 . . . . -167.7(3) ?
    C8 C9 C10 N4 . . . . -51.7(4) ?
    C19 N8 C22 C21 . . . . 37.6(5) ?
    C24 N8 C22 C21 . . . . -163.8(3) ?
    C20 C21 C22 N8 . . . . -55.5(5) ?
    O1 Al1 O6 Al1 . . . 3_566 -96.12(13) ?
    O2 Al1 O6 Al1 . . . 3_566 73.02(19) ?
    O3 Al1 O6 Al1 . . . 3_566 170.23(12) ?
    O6 Al1 O6 Al1 3_566 . . 3_566 0.000000 ?
loop_
    _geom_hbond_atom_site_label_D
    _geom_hbond_atom_site_label_H
    _geom_hbond_atom_site_label_A
    _geom_hbond_site_symmetry_A
    _geom_hbond_distance_DH
    _geom_hbond_distance_HA
    _geom_hbond_distance_DA
    _geom_hbond_angle_DHA
    O6 H6 O4 3_566 0.73(5) 1.91(5) 2.625(3) 167(5)
    C5 H5B I2 . 0.98 3.01 3.987(3) 172.4
    C6 H6B O5 3_667 0.98 2.21 3.190(4) 174
    C12 H12A O1 . 0.98 2.59 3.561(4) 173
    C12 H12B I1 4_576 0.98 3.09 4.051(3) 166.9
    C14 H14A I2 1_455 0.99 3.15 4.070(4) 155.6
    C17 H17B I1 1_455 0.98 3.05 4.015(4) 168.9
    C16 H16A I1 4_576 0.99 3.11 3.932(4) 141.2
    C24 H24A O3 3_566 0.98 2.57 3.482(5) 154
    C28 H28B I2 4_676 0.99 3.09 3.981(4) 150.3
    C30 H30A O5 3_767 0.98 2.57 3.404(5) 143
_shelx_hkl_file
;
   0   0  -1 122.915 69.0806   2
   0   0   1 44.6841 44.7668   1
   0   0  -2 5704.70 180.392   4
   0   0   2 5370.54 222.114   4
   0   0  -3 87.6720 32.0049   4
   0   0   3 20.5151 121.669   1
   0   0  -3 67.6062 156.270   2
   0   0  -3 8.58917 82.5991   3
   0   0   4 350658. 6904.55  17
   0   0   4 363172. 6644.71   9
   0   0   4 355787. 6745.60   7
   0   0  -4 395821. 7028.27   3
   0   0   4 385961. 7274.80   1
   0   0  -4 413506. 7693.73   2
   0   0  -5-82.0027 201.845   2
   0   0   5 49.1820 67.1996  12
   0   0   5-74.1003 140.968   7
   0   0   5 122.464 115.737   9
   0   0   5 170.247 152.681  17
   0   0   5 137.009 109.487   8
   0   0   6 53991.9 1781.47  17
   0   0   6 51069.1 1522.71   9
   0   0   6 55241.3 1606.97   7
   0   0   7-40.6559 189.131  17
   0   0   7 106.111 161.391   9
   0   0   7 104.175 151.810   7
   0   0   8 139315. 3474.92   9
   0   0   8 148604. 3862.96  17
   0   0   8 149263. 3500.85   7
   0   0  -8 144188. 3379.52  15
   0   0  -9-105.162 170.826  19
   0   0   9-53.0760 175.625  17
   0   0   9 136.884 143.123   9
   0   0  10 15789.8 1148.32  17
   0   0 -10 14826.4 1030.68  19
   0   0  11-306.884 261.235  42
   0   0  11-10.7151 267.025  31
   0   0 -11-672.417 342.328  10
   0   0  11 375.853 268.075  17
   0   0  11-117.492 225.108  35
   0   0  11-60.9399 196.291  24
   0   0  11 34.8880 256.234  48
   0   0  12 75613.3 2756.82  42
   0   0  12 75298.1 2807.29  24
   0   0  12 78220.2 2886.17  31
   0   0  12 73558.4 2901.23  48
   0   0  13-78.2443 254.438  42
   0   0  13 115.971 232.370  24
   0   0  13 12.3073 324.966  48
   0   0  14 28053.6 1473.01  48
   0   0  14 27922.2 1419.24  42
   0   0  15-162.582 194.789  42
   0  -1   1 31806.8 761.462   1
   0   1   1 33139.8 663.014   4
   0  -1  -1 33939.1 891.619   2
   0   1   1 32111.9 772.458   1
   0   1  -1 32600.7 681.204   3
   0   1  -2 185973. 3358.10   3
   0   1   2 177464. 3529.55   1
   0   1  -2 188951. 3329.78   4
   0  -1  -2 193316. 3788.19   2
   0   1   2 176890. 3158.35   4
   0  -1   2 181834. 3517.06   1
   0   1   3 38901.7 1410.90   2
   0   1  -3 39364.8 918.603   4
   0   1  -3 41356.3 1396.40   2
   0  -1  -3 44587.8 1508.17   2
   0   1  -3 42134.3 1121.19   3
   0  -1   3 41342.1 1267.49   1
   0   1   3 40602.8 1277.25   1
   0  -1   4 28335.8 884.879   7
   0   1   4 26385.8 937.860   7
   0   1  -4 28832.2 1002.84   3
   0   1  -4 25786.8 610.666   4
   0  -1   4 26776.2 833.194   9
   0   1   4 26563.0 972.395  17
   0   1  -4 27054.6 1132.54   1
   0   1   4 27191.9 1154.52   1
   0  -1  -4 29686.7 1087.15   3
   0   1  -4 27329.1 1291.24   2
   0  -1  -4 29372.0 1368.02   2
   0  -1   4 27083.1 1011.52  17
   0   1   4 26968.7 846.062   9
   0   1   4 26718.8 857.327   8
   0  -1   4 28271.9 1150.39   1
   0  -1   4 27533.8 759.510  12
   0   1   5 21208.6 887.490   7
   0  -1  -5 23440.0 1072.90   3
   0   1   5 20491.5 939.082  17
   0  -1  -5 24077.2 1344.88   2
   0  -1   5 22336.2 846.678   7
   0  -1   5 20671.9 699.978  12
   0   1  -5 24015.9 1314.26   2
   0   1  -5 23580.8 1008.84   3
   0  -1   5 20996.7 972.522  17
   0  -1   5 18103.1 727.311   8
   0   1   5 21015.5 814.235   9
   0  -1   5 20466.7 796.968   9
   0   1   5 20902.3 828.894   8
   0  -1   6 231095. 4900.91  17
   0   1   6 224015. 4639.53   7
   0   1   6 213889. 4552.63   8
   0  -1   6 223393. 4509.17   9
   0  -1   6 231149. 4553.06   7
   0  -1   6 220055. 4277.76  12
   0   1   6 224550. 4829.47  17
   0   1   6 224021. 4542.12   9
   0  -1   7 24091.5 1041.80   9
   0   1   7 26017.2 1245.65  17
   0   1   7 26052.5 1117.50   7
   0   1   7 24301.7 1088.95   8
   0  -1  -7 26421.5 964.682  18
   0  -1   7 25563.0 1262.83  17
   0   1   7 24456.1 1063.33   9
   0  -1   7 24587.0 1036.58   7
   0   1   8 9820.32 721.732   9
   0  -1  -8 12233.2 754.119  15
   0   1   8 11600.1 776.069   7
   0   1   8 11467.8 872.654  17
   0  -1   8 11657.1 884.798  17
   0   1  -8 12481.1 807.356  19
   0  -1   8 11111.5 756.088   9
   0  -1  -9 15290.1 1003.50  19
   0  -1   9 14525.8 924.709   9
   0  -1  -9 15930.7 931.207  15
   0   1  -9 15088.6 964.504  19
   0   1   9 15187.6 959.938   9
   0  -1   9 16519.9 1120.23  17
   0   1   9 16464.3 1118.22  17
   0   1  10 108633. 3217.45   9
   0  -1  10 117951. 3583.02  17
   0   1  10 119113. 3571.88  17
   0  -1 -10 106441. 3251.36  19
   0   1 -10 115793. 3442.40  10
   0  -1  11 2292.85 500.496  31
   0   1  11 2633.93 470.465  17
   0  -1  11 3266.88 572.845  42
   0  -1 -11 2966.47 522.211  10
   0   1  11 2768.84 469.070  35
   0  -1  11 2253.79 445.689  17
   0  -1  11 2363.78 455.638  26
   0   1  11 3038.33 504.961  24
   0   1  11 2903.49 544.212  31
   0  -1  11 3046.31 565.017  48
   0   1  11 2266.29 485.644  42
   0   1  11 2728.53 587.561  48
   0  -1  11 2869.99 520.931  24
   0   1  12 8199.64 794.439  35
   0  -1  12 9448.52 936.956  24
   0  -1  12 10702.1 956.674  42
   0  -1  12 9741.28 995.101  48
   0   1  12 10822.7 1059.08  48
   0   1  12 10058.5 948.805  24
   0   1  12 10602.1 963.869  42
   0   1  12 10908.0 1021.75  31
   0  -1  12 7976.69 828.629  26
   0  -1  12 8520.45 907.997  31
   0  -1  13 754.259 363.180  42
   0  -1  13 210.502 259.986  24
   0  -1  13 282.386 201.472  26
   0   1  13 334.177 221.352  24
   0   1  13 259.511 235.051  42
   0   1  13 68.8632 292.578  48
   0  -1  13-39.1763 288.223  48
   0   1  13 436.354 290.141  31
   0  -1  14 31246.0 1565.19  48
   0   1  14 32869.3 1604.42  48
   0   1  14 31332.3 1498.37  42
   0  -1  14 30054.5 1498.94  42
   0   1  15 3509.17 444.399  48
   0   1  15 2956.33 391.221  42
   0  -1  15 3276.16 420.227  42
   0  -2   0 3384.82 208.633   2
   0  -2   1 3291.93 186.690   1
   0  -2   1 3121.08 128.290   3
   0  -2  -1 3499.41 271.025   2
   0   2   1 3386.85 199.213   1
   0   2  -1 3321.00 189.473   1
   0   2  -1 3148.21 132.085   3
   0   2  -2 23668.2 789.636   1
   0   2   2 24742.7 819.961   1
   0   2  -2 24387.3 651.309   3
   0  -2   2 25318.6 800.599   1
   0  -2  -2 25144.6 963.690   2
   0   2   2 24611.2 620.727   4
   0   2  -3 6628.79 462.881   1
   0  -2   3 6388.05 447.620   1
   0   2   3 7227.23 493.935   1
   0  -2  -3 6458.05 544.886   2
   0   2   3 5537.40 527.063   2
   0   2  -3 6792.98 369.321   3
   0   2   3 6393.82 275.855   4
   0   2  -3 6775.28 377.140   4
   0   2  -4 105013. 2807.89   2
   0  -2  -4 104435. 2026.77  13
   0  -2   4 95683.6 2397.67  17
   0   2   4 92343.1 1944.87   4
   0   2   4 101230. 2178.85   9
   0  -2   4 99507.5 2145.70   9
   0   2   4 97403.9 2348.36   7
   0  -2  -4 103612. 2576.88   1
   0   2  -4 101401. 2116.14   4
   0  -2  -4 111250. 3004.72   2
   0   2  -4 100682. 2626.32   1
   0   2   4 92611.6 2274.86  17
   0   2  -4 106832. 2343.47   3
   0   2   4 108985. 2726.65   1
   0  -2   4 97770.0 2150.70   7
   0   2   4 97962.7 2877.38   2
   0  -2   4 98407.9 2073.85  12
   0  -2   4 104235. 2614.42   1
   0   2   4 100301. 2225.42   8
   0  -2  -5 25676.0 770.074  13
   0   2  -5 26358.7 1375.98   2
   0   2  -5 25861.4 1035.64   3
   0   2   5 21596.1 887.583   8
   0   2   5 20521.4 940.230  17
   0   2   5 23832.9 885.676   9
   0  -2   5 23440.4 1039.70  17
   0  -2  -5 25335.1 818.065  18
   0  -2  -5 27031.5 1455.48   2
   0  -2   5 23513.4 794.922  12
   0  -2   5 23740.9 867.889   7
   0  -2   5 22115.4 841.856   9
   0   2   5 22898.1 973.880   7
   0   2   6 3491.15 355.063   9
   0  -2   6 3761.90 323.829  12
   0  -2  -6 4195.58 337.093  18
   0  -2   6 3483.65 413.857  17
   0   2   6 3707.42 409.467   7
   0   2   6 3106.08 389.038  17
   0   2   6 3496.07 386.344   8
   0  -2   6 3266.71 342.433   9
   0  -2   6 4032.22 364.693   7
   0  -2   7 305.612 133.260   9
   0   2   7 229.519 181.434  17
   0   2   7 25.9469 141.646   9
   0  -2   7 437.347 178.837   7
   0  -2  -7 273.736 166.875  15
   0   2   7 309.909 197.842   8
   0   2   7 261.440 170.240   7
   0  -2   7 808.465 266.078  17
   0  -2  -7 363.092 149.273  18
   0   2   8 61502.5 2013.08   9
   0   2   8 63121.3 2050.28   7
   0  -2   8 62656.0 1977.49   9
   0  -2   8 66193.2 2286.96  17
   0   2   8 59610.3 2181.48  17
   0   2  -8 65330.1 2045.55  19
   0  -2  -8 64003.0 1958.68  15
   0  -2  -9 1781.29 380.326  19
   0   2   9 2184.59 426.867  17
   0  -2  -9 2289.71 378.044  15
   0   2  -9 1180.02 301.650  10
   0  -2   9 1483.14 359.446  17
   0   2   9 1533.08 343.948   9
   0   2  10 1660.74 374.152   9
   0  -2  10 1622.11 387.912  17
   0   2  10 2305.15 459.223  17
   0  -2 -10 2152.14 413.325  19
   0   2  11 1239.30 331.032  24
   0  -2  11 649.954 304.099  24
   0  -2  11 879.749 350.201  26
   0  -2  11 1358.52 437.004  48
   0  -2  11 1120.08 322.530  17
   0   2  11 586.350 302.997  31
   0   2  11 480.238 260.945  17
   0  -2  11 364.047 260.011  42
   0   2 -11 1042.51 319.364  14
   0  -2 -11 475.627 225.649  19
   0  -2  11 989.288 384.202  31
   0   2  11 333.167 262.927  35
   0   2  11 829.445 416.250  48
   0   2  11 665.350 320.141  42
   0  -2  12 7914.00 845.073  42
   0   2  12 7204.96 857.550  48
   0   2  12 7720.85 822.483  24
   0   2  12 6839.66 727.600  35
   0  -2  12 8429.73 855.441  26
   0  -2  12 8077.70 899.115  48
   0  -2  12 9135.20 931.044  24
   0   2  12 8094.59 879.360  31
   0   2  12 8159.14 834.078  42
   0   2  13 273.908 250.842  42
   0   2  13 422.388 325.042  48
   0  -2  13 540.323 317.856  48
   0  -2  13 597.438 331.760  24
   0   2  13 497.135 302.806  24
   0  -2  13 257.278 219.101  26
   0   2  13 624.668 315.256  31
   0  -2  13 153.446 275.700  42
   0   2  14 7745.31 721.237  42
   0   2  14 7138.30 733.914  48
   0  -2  14 7365.27 665.321  26
   0  -2  14 6531.25 707.683  48
   0  -2  14 7190.88 720.978  42
   0   2  15-0.46783 150.351  42
   0  -2  15-116.851 163.124  42
   0   2  15 181.098 186.345  48
   0  -3   0 48.7713 81.8614   2
   0   3  -1 9124.41 322.042   1
   0  -3  -1 9094.02 309.388   1
   0   3   1 9613.91 361.476   1
   0  -3   1 9556.37 337.794   1
   0  -3  -1 8739.95 482.211   2
   0  -3   1 8625.94 249.625   3
   0  -3  -2 1432.41 168.344   1
   0  -3   2 1112.34 163.452   1
   0  -3  -2 1324.64 250.868   2
   0   3  -2 1040.36 111.486   3
   0   3   2 1030.08 179.283   1
   0   3  -2 1142.19 167.567   1
   0   3   2 1176.96 137.556   4
   0   3   3 7879.11 355.343   4
   0  -3   3 6861.51 354.064  12
   0   3  -3 7196.46 372.041   3
   0   3   3 7830.93 534.217   1
   0  -3   3 6808.75 467.167   1
   0  -3  -3 7828.15 362.903  18
   0  -3  -3 7451.86 473.046   1
   0   3  -3 7198.59 491.730   1
   0   3   3 7808.82 408.683  17
   0  -3  -3 7745.51 618.977   2
   0   3  -4 30387.4 1025.50   4
   0   3   4 30611.4 956.955   9
   0  -3   4 29564.6 895.750  12
   0   3  -4 26621.4 1173.32   1
   0   3   4 29407.7 1081.85   7
   0   3   4 29418.2 983.240   8
   0  -3   4 28228.2 887.368   7
   0  -3  -4 33258.4 1505.47   2
   0  -3  -4 32361.4 845.797  13
   0  -3  -4 31052.2 894.143  18
   0   3   4 29360.9 1005.66  17
   0  -3   4 27020.4 1167.29   1
   0   3   4 28794.3 1416.34   2
   0   3   4 30539.7 827.304   4
   0  -3   4 27620.2 895.502   9
   0   3  -4 29865.9 982.704   3
   0  -3  -4 31787.0 1200.20   1
   0   3   4 30864.7 1293.64   1
   0  -3   4 29305.3 1095.03  17
   0   3   5 23125.8 1012.45   7
   0  -3  -5 24617.5 836.286  18
   0  -3   5 23338.3 849.466   7
   0   3  -5 26056.7 1003.03   3
   0  -3   5 24044.3 875.914   9
   0  -3   5 22859.0 821.274  12
   0   3  -5 25116.5 1335.67   2
   0   3   5 24074.8 903.901   9
   0  -3  -5 24319.7 768.252  13
   0   3   5 22432.0 960.241  17
   0   3   5 22468.6 929.635   8
   0  -3   5 23125.1 1034.78  17
   0  -3  -6 4454.00 322.042  13
   0  -3   6 4207.48 377.178   9
   0  -3   6 4378.22 367.963  12
   0  -3   6 4719.63 489.232  17
   0   3   6 3945.93 387.961   9
   0   3   6 5078.11 457.780   8
   0  -3   6 5894.72 424.782   7
   0   3   6 3773.10 425.688   7
   0  -3  -6 4722.22 375.488  18
   0   3   6 3617.52 417.309  17
   0   3   7 3301.41 426.614   8
   0  -3   7 4490.22 390.437  12
   0  -3  -7 4349.13 431.860  15
   0  -3   7 4303.54 425.908   9
   0  -3   7 4607.37 528.669  17
   0  -3  -7 4275.27 396.900  18
   0   3   7 4022.26 491.047  17
   0  -3   7 3466.71 363.244   7
   0   3   7 4696.69 502.114   7
   0   3   7 3646.23 414.960   9
   0   3   8 78.2239 142.969   9
   0  -3  -8 883.986 228.287  15
   0  -3   8 340.840 163.164   9
   0   3  -8 83.2829 239.661  10
   0   3   8 237.086 193.121   7
   0   3   8 170.841 219.804  17
   0  -3   8 199.128 210.194  17
   0   3   8 418.460 226.695   8
   0  -3  -8 129.011 143.156  18
   0   3   9 5197.15 568.953   7
   0  -3  -9 5253.70 605.218  19
   0  -3   9 5645.15 664.807  17
   0   3   9 5127.37 572.063   9
   0  -3  -9 4919.22 538.814  15
   0   3   9 4944.42 604.736  17
   0   3  10 15109.7 1117.75  17
   0  -3  10 14920.0 1123.93  17
   0  -3 -10 14028.5 966.200  15
   0   3 -10 16169.5 1087.10  14
   0  -3 -10 15389.1 1083.67  19
   0   3  11 2367.16 513.803  31
   0  -3 -11 1757.60 368.655  19
   0  -3  11 1521.55 427.618  26
   0   3  11 1845.86 422.557  42
   0  -3  11 1536.03 398.108  17
   0   3  11 1595.39 372.549  35
   0   3  11 1699.11 484.799  48
   0  -3  11 2188.31 479.339  24
   0  -3  11 1672.40 432.888  42
   0  -3  11 1316.31 385.050  48
   0  -3  12 1016.03 343.622  26
   0   3  12 938.252 427.082  48
   0  -3  12 999.397 346.205  42
   0  -3  12 1442.97 431.507  24
   0  -3  12 1281.58 418.034  48
   0   3  12 1313.83 440.727  31
   0   3  12 677.068 336.998  42
   0  -3  13-197.474 266.521  26
   0   3  13-122.921 282.896  31
   0  -3  13 52.8742 282.611  42
   0  -3  13 382.686 292.870  48
   0   3  13 121.551 258.047  42
   0   3  13 162.917 276.559  48
   0  -3  13 254.425 290.801  24
   0   3  14 321.251 266.692  48
   0   3  14 405.846 257.383  42
   0  -3  14-34.3439 218.813  42
   0  -3  14 107.666 174.856  26
   0  -3  14-1.36888 271.777  48
   0   3  15 767.423 239.159  48
   0  -3  15 1282.01 234.185  26
   0   3  15 1229.76 263.672  42
   0  -3  15 1299.81 284.287  42
   0  -4   0 200282. 3914.05   2
   0   4  -1 14767.8 423.622   1
   0  -4  -1 14931.8 703.494   2
   0  -4   1 13609.2 373.595   3
   0  -4  -1 15314.1 413.410   1
   0   4   2 32472.3 928.253   4
   0   4   2 33793.4 1027.89   1
   0  -4   2 30067.4 704.666   3
   0  -4   2 32657.7 945.150   1
   0   4  -2 30433.4 707.731   3
   0   4  -2 29938.0 917.710   1
   0  -4  -2 33103.5 1237.48   2
   0  -4  -2 32420.8 894.017   1
   0  -4  -3 83800.9 2023.59   1
   0   4   3 85397.0 1880.38  17
   0  -4   3 83282.2 2088.83   1
   0  -4  -3 85314.5 1744.36  13
   0   4   3 83871.2 1831.44  21
   0  -4  -3 84443.3 1803.80  18
   0   4  -3 76932.8 2064.15   1
   0   4  -3 88873.1 1917.77  14
   0   4   3 81579.7 2186.03   1
   0  -4  -3 89565.3 2531.34   2
   0   4  -3 81123.0 1762.45   3
   0   4   3 81510.3 1842.70   4
   0   4   4 186038. 4229.67   1
   0  -4   4 176149. 3558.54   9
   0   4   4 179839. 3504.99   4
   0  -4  -4 205544. 4687.00   2
   0  -4   4 180145. 3832.19  17
   0  -4  -4 188530. 3978.49   1
   0   4  -4 169813. 4019.91   1
   0  -4  -4 187574. 3448.93  13
   0   4   4 172466. 3842.58   7
   0   4   4 170689. 4495.53   2
   0  -4   4 180923. 4037.72   1
   0   4   4 178998. 3668.22  17
   0  -4   4 177157. 3512.29   7
   0   4  -4 182555. 3602.09   3
   0   4   4 183852. 3625.69   9
   0  -4   4 176248. 3559.80  12
   0   4   4 180712. 3703.88   8
   0   4  -4 179599. 3619.15  10
   0   4  -4 189434. 3744.29  14
   0  -4  -4 185515. 3536.74  18
   0  -4   5 75373.6 1882.78  12
   0   4   5 73905.7 2019.52  17
   0   4  -5 77919.0 2023.59  10
   0  -4  -5 80334.8 1878.54  18
   0  -4  -5 79083.7 1775.08  13
   0  -4   5 77665.1 2172.19  17
   0   4  -5 81667.7 2654.69   2
   0   4   5 78581.1 2186.73   7
   0   4   5 75610.3 2039.15   8
   0  -4   5 76124.0 1856.42   7
   0   4   5 78868.2 1973.14   9
   0  -4   5 74026.7 1886.06   9
   0   4   6 316.446 217.528   7
   0   4   6 324.088 206.768  17
   0   4   6 43.3264 139.487   9
   0  -4  -6 534.412 200.039  15
   0  -4  -6 600.311 145.376  13
   0  -4  -6 468.061 169.414  18
   0   4   6 458.158 193.162   8
   0  -4   6 347.739 134.873   7
   0  -4   6 343.627 154.402  12
   0  -4   6 454.538 224.673  17
   0   4  -6 317.958 173.948  10
   0  -4   6 517.699 175.671   9
   0  -4  -7 14826.5 810.105  15
   0   4   7 13832.1 890.769   7
   0   4  -7 13881.7 856.832  10
   0  -4  -7 15028.4 761.085  18
   0   4   7 14196.3 885.749   8
   0   4   7 15055.1 844.158   9
   0  -4   7 13653.9 770.352   9
   0  -4   7 14053.0 946.624  17
   0   4   7 14588.9 908.124  17
   0  -4   7 13968.9 745.332  12
   0  -4  -8 29230.1 1190.92  18
   0   4   8 27597.1 1378.53  17
   0  -4   8 29879.3 1470.56  17
   0   4   8 27892.8 1293.69   9
   0   4   8 28808.7 1372.26   7
   0  -4  -8 29729.0 1286.24  15
   0   4  -8 31981.3 1429.84  14
   0   4   8 27127.3 1357.80   8
   0   4   9 18626.5 1188.51  17
   0   4   9 19022.5 1137.60   7
   0   4  -9 21035.9 1196.34  14
   0  -4   9 18034.1 1199.23  17
   0  -4  -9 20280.7 1187.00  19
   0  -4  -9 17797.5 1048.84  15
   0   4  10 17169.1 1249.05  31
   0  -4 -10 18207.0 1118.21  15
   0  -4  10 18564.9 1223.99  42
   0  -4  10 18534.3 1268.55  24
   0  -4  10 18536.8 1266.58  17
   0   4  10 18125.2 1228.56  17
   0  -4 -10 18259.1 1196.92  19
   0  -4  11 927.210 369.599  26
   0  -4  11 864.692 292.459  17
   0   4  11 944.328 351.179  42
   0  -4  11 1573.07 413.092  48
   0   4  11 528.011 311.906  31
   0   4  11 611.074 296.842  35
   0   4 -11 816.354 256.228   6
   0   4  11 915.554 388.897  48
   0  -4 -11 918.226 320.107  19
   0  -4  11 986.294 363.575  24
   0  -4  11 963.887 361.715  42
   0  -4  12 13284.8 1127.78  24
   0  -4  12 13463.0 1088.21  42
   0  -4  12 12139.7 1082.65  48
   0  -4  12 12355.6 1051.42  26
   0   4  12 12666.9 1101.27  31
   0   4  12 12011.6 977.570  42
   0   4  12 12590.8 1139.54  48
   0  -4  13 9068.18 858.548  26
   0   4  13 9214.89 840.749  42
   0   4  13 10569.3 973.305  31
   0  -4  13 9908.31 905.467  42
   0  -4  13 9465.70 904.039  48
   0   4  13 9500.87 913.744  48
   0  -4  14 11232.9 829.685  26
   0   4  14 10364.1 817.359  42
   0  -4  14 13322.2 940.231  42
   0   4  14 11285.0 891.499  48
   0   4  14 11121.8 902.963  31
   0   4  15 842.540 213.732  42
   0   4  15 1190.03 268.893  48
   0  -4  15 1011.75 247.210  42
   0  -4  15 1114.84 233.648  26
   0   5  -1 144914. 3055.47   2
   0  -5  -1 136524. 2479.46   1
   0  -5   1 137914. 2517.67   3
   0  -5  -1 147800. 3201.33   2
   0   5  -1 140144. 2500.96   1
   0  -5  -2 176175. 3236.23  15
   0   5   2 173912. 3474.74   4
   0   5   2 164984. 3505.21  14
   0   5   2 190361. 3321.58  21
   0  -5  -2 183926. 3230.97  13
   0   5  -2 170288. 3335.95   1
   0  -5  -2 181148. 3972.19   2
   0   5  -2 181291. 3358.71   6
   0  -5  -2 178601. 3279.72   1
   0  -5   2 172713. 3310.22  13
   0   5   3 88410.0 2287.74   1
   0   5  -3 86421.6 1958.72   6
   0   5  -3 77228.8 2059.48   1
   0   5  -3 90288.3 1938.10  14
   0   5   3 82178.0 2099.40   7
   0  -5   3 79618.1 1822.34   9
   0  -5  -3 82849.0 1838.56  18
   0  -5   3 83075.9 1899.86  12
   0  -5  -3 81997.2 1991.25   1
   0  -5  -3 89870.9 2605.60   2
   0  -5   3 85181.1 2013.13  17
   0   5   3 87463.9 1895.23  21
   0  -5   3 83154.9 2088.15   1
   0   5  -3 78183.3 1685.29   3
   0  -5   3 81313.3 1914.98  13
   0   5   3 82567.3 1951.68   4
   0  -5  -3 86871.0 1796.26  13
   0   5   3 85176.7 1958.99   8
   0   5   3 81391.2 2046.49   6
   0   5   3 78851.1 2529.19   2
   0  -5  -4 60549.9 1424.27  13
   0   5  -4 57593.9 1448.02   3
   0  -5   4 54917.6 1471.55   9
   0  -5   4 58380.8 1538.93  12
   0   5   4 58678.4 1631.54   8
   0  -5  -4 64816.8 2327.21   2
   0   5   4 57458.1 1758.36   7
   0   5   4 60035.3 1575.64  17
   0   5   4 56724.7 1512.24   4
   0  -5   4 58298.1 1697.17  17
   0   5   4 61274.8 1544.70  21
   0   5  -4 54682.9 1828.95   1
   0   5  -4 64205.7 1642.24  14
   0  -5  -4 59182.0 1498.86  18
   0   5  -4 62751.6 1647.12   6
   0   5  -4 58223.2 1494.65  10
   0  -5  -4 61414.0 1780.09   1
   0   5  -5 18937.9 868.627  14
   0  -5   5 16451.3 886.794  17
   0  -5  -5 17958.8 680.418  13
   0   5  -5 16245.6 756.141  10
   0  -5  -5 17755.2 743.576  18
   0   5   5 17822.7 934.551   7
   0  -5   5 16695.1 733.721   9
   0   5   5 16794.4 839.210   8
   0   5   5 17182.4 814.869  17
   0   5   5 17410.7 794.713   9
   0  -5   5 16541.7 749.517  12
   0  -5  -5 17726.8 765.316  15
   0   5   6 211235. 4771.95   7
   0  -5  -6 218671. 4197.23  13
   0   5   6 206886. 4586.41  17
   0  -5  -6 219597. 4448.08  15
   0  -5   6 213268. 4759.80  17
   0  -5   6 209133. 4383.57  12
   0  -5   6 205428. 4371.06   9
   0   5   6 203887. 4619.29   8
   0  -5  -6 220703. 4376.80  18
   0   5  -6 222656. 4657.20  14
   0   5   6 213726. 4505.21   9
   0   5   7 107144. 2998.67   7
   0   5  -7 112121. 2926.71  14
   0  -5  -7 106603. 2629.57  18
   0   5   7 99057.7 2876.36   8
   0   5   7 102855. 2766.78   9
   0  -5   7 105941. 3002.36  17
   0   5   7 103862. 2886.35  17
   0  -5   7 102557. 2639.42   9
   0  -5  -7 108803. 2737.88  15
   0  -5   7 102936. 2629.04  12
   0  -5  -8 4455.90 499.345  15
   0   5   8 3280.84 474.397  17
   0  -5  -8 4023.28 443.262  18
   0   5   8 3924.33 512.874   7
   0  -5   8 3712.38 523.175  17
   0   5  -8 4133.35 509.889  14
   0  -5   8 3541.56 422.764  12
   0   5   8 3375.71 484.944   8
   0  -5   9 25794.4 1452.03  17
   0  -5  -9 26475.3 1385.71  19
   0  -5  -9 25108.0 1292.50  15
   0   5  -9 27557.5 1343.76   6
   0   5   9 26051.5 1377.92   7
   0   5   9 27193.5 1449.85  17
   0   5  -9 26102.0 1350.51  14
   0  -5  10 18162.7 1256.99  24
   0   5  10 14354.3 1072.90  35
   0   5 -10 20136.1 1183.75   6
   0  -5 -10 17375.2 1172.87  19
   0  -5  10 15167.1 1217.87  48
   0   5  10 16649.5 1172.54  17
   0   5  10 15691.3 1084.47  42
   0   5  10 16588.7 1228.27  46
   0  -5  10 18625.7 1253.85  17
   0   5  10 17618.2 1346.79  48
   0  -5  10 17023.6 1189.24  42
   0  -5  10 16764.0 1216.85  26
   0   5  10 16677.3 1226.77  31
   0  -5 -10 16485.4 1083.76  15
   0   5  11 63496.2 2699.50  48
   0  -5  11 61544.9 2499.03  26
   0  -5  11 63846.3 2569.71  24
   0  -5  11 60682.1 2541.98  48
   0  -5 -11 53662.1 2174.83  15
   0  -5  11 62436.3 2490.06  17
   0   5  11 63705.7 2586.85  31
   0   5  11 56749.2 2325.34  35
   0  -5  11 65301.5 2510.81  42
   0   5  11 56144.2 2272.72  42
   0   5  12 17309.4 1311.99  48
   0   5  12 17356.5 1292.74  31
   0  -5  12 16677.2 1227.26  42
   0  -5  12 15807.3 1186.90  26
   0   5  12 14833.8 1091.23  42
   0  -5  12 15223.3 1194.39  48
   0  -5  12 18268.6 1317.36  24
   0   5  13 2690.14 464.506  42
   0   5  13 3427.92 593.919  48
   0   5  13 3341.94 596.545  31
   0  -5  13 3524.94 560.948  42
   0  -5  13 3605.67 540.508  26
   0  -5  13 3404.49 562.638  48
   0  -5  14 22002.8 1178.11  26
   0   5  14 21976.4 1243.04  48
   0  -5  14 24197.5 1266.03  42
   0   5  14 21849.8 1260.41  31
   0   5  14 19546.1 1097.36  42
   0  -5  15 19663.8 917.401  26
   0  -5  15 19621.4 973.756  42
   0   5  15 17722.2 929.228  48
   0  -6   0 5478.11 299.272  18
   0  -6   0 5645.26 313.879   5
   0   6   0 5306.06 463.859   2
   0   6   1 580958. 10367.8  14
   0   6   1 612177. 10231.3   8
   0   6  -1 580402. 10716.9   2
   0  -6   1 588620. 10312.3  12
   0  -6  -1 591529. 10893.1   2
   0  -6   1 585296. 10040.1   3
   0   6   1 602043. 10271.4  21
   0  -6  -2 5527.23 301.649   1
   0   6   2 5570.10 343.694  21
   0   6  -2 5682.65 337.092  14
   0  -6  -2 5370.95 316.977  15
   0  -6   2 5473.14 367.775  12
   0   6  -2 5508.33 371.229   6
   0  -6  -2 6141.95 578.766   2
   0  -6   2 5554.11 366.183  13
   0   6  -2 5635.85 328.598   1
   0  -6  -2 5484.24 319.902  13
   0   6   2 5280.59 350.551   8
   0   6   2 5798.03 430.959   4
   0   6   2 5511.83 429.376  14
   0   6  -3 44653.1 1402.47   1
   0  -6  -3 48101.8 1218.98  13
   0   6   3 47556.1 1408.27   6
   0   6   3 48102.1 1280.93  21
   0  -6  -3 46946.7 1244.67  15
   0   6   3 46336.9 1337.53   8
   0   6  -3 50010.9 1306.01  14
   0  -6  -3 53425.3 1974.02   2
   0  -6  -3 50022.8 1270.66  18
   0  -6   3 47103.4 1324.90  12
   0  -6   3 44501.4 1354.92  17
   0  -6   3 43907.1 1297.16  13
   0   6   3 47343.6 1404.01   4
   0  -6  -3 47733.3 1337.53   1
   0   6   3 47127.3 1492.18   7
   0   6  -3 48273.2 1355.24   6
   0  -6   3 45744.4 1234.80   9
   0   6   4 73745.3 2147.80   7
   0  -6   4 78425.1 1919.21  12
   0  -6   4 73979.9 2020.42  17
   0   6  -4 78359.9 1975.43   6
   0  -6  -4 76745.4 1847.65  15
   0   6   4 73357.9 1914.74   4
   0   6   4 72105.8 1955.01   8
   0   6  -4 73397.2 2186.28   1
   0   6   4 70666.4 1855.47  21
   0  -6  -4 80744.2 2097.05   1
   0   6  -4 81237.3 1947.43  14
   0  -6  -4 77751.5 1762.10  13
   0  -6  -4 76143.8 1838.04  18
   0  -6   4 75193.4 1827.83   9
   0   6   4 71813.9 2053.90   6
   0   6   5 184055. 4117.53   8
   0  -6   5 191580. 4223.12  17
   0  -6  -5 191784. 3910.20  18
   0  -6  -5 193583. 3778.72  13
   0   6  -5 203042. 4113.27  14
   0  -6  -5 188504. 3933.07  15
   0   6  -5 200649. 4129.26   6
   0   6   5 185479. 4318.42   7
   0  -6   5 189245. 3971.16  12
   0  -6   5 179796. 3858.39   9
   0  -6   6 1003.89 234.559  12
   0  -6  -6 1131.80 205.270  13
   0   6   6 914.439 272.682   8
   0  -6   6 760.679 219.708  17
   0  -6  -6 907.326 230.945  15
   0   6  -6 645.345 221.567  14
   0   6  -6 972.641 260.531   6
   0  -6  -6 1309.70 243.412  18
   0   6   6 846.034 234.546  17
   0   6   6 720.839 268.671   7
   0  -6   6 652.897 191.609   9
   0   6   7 42947.4 1709.13   8
   0   6  -7 47580.5 1670.56   6
   0  -6  -7 42964.5 1484.40  18
   0   6  -7 44116.6 1637.78  14
   0  -6   7 42708.1 1514.11  12
   0   6   7 39998.9 1605.06  17
   0  -6   7 41502.9 1724.71  17
   0   6   7 41005.9 1727.44   7
   0  -6  -7 44092.4 1560.72  15
   0   6   8 31851.6 1548.87   7
   0   6   8 32265.3 1497.42  17
   0  -6  -8 32928.3 1421.45  15
   0  -6   8 32046.9 1346.69  12
   0   6   8 31761.3 1557.86   8
   0   6  -8 36178.7 1508.22   6
   0   6  -8 35181.5 1504.09  14
   0  -6   8 32773.4 1585.18  17
   0  -6  -8 31786.9 1324.41  18
   0  -6  -9 125253. 3354.26  18
   0  -6  -9 127958. 3521.33  15
   0   6   9 136942. 3791.14   7
   0  -6  -9 134099. 3705.57  19
   0   6  -9 138561. 3614.73   6
   0  -6   9 133348. 3834.08  17
   0  -6  10 8146.93 862.059  24
   0  -6 -10 6751.48 709.958  15
   0  -6  10 7080.73 790.577  17
   0   6  10 7215.76 802.530  31
   0   6  10 7277.93 844.566  46
   0  -6  10 6885.98 781.504  48
   0  -6 -10 7286.62 782.541  19
   0  -6  10 8239.77 840.214  42
   0  -6  10 7410.01 815.242  26
   0   6  10 8113.96 923.132  48
   0   6  10 8049.73 970.932  30
   0   6 -10 8553.04 781.319   6
   0   6  10 10527.7 970.982  35
   0   6  10 7022.61 727.348  42
   0  -6  11 23384.0 1469.99  26
   0   6  11 20531.4 1287.70  42
   0  -6  11 22054.4 1392.76  42
   0   6  11 23754.5 1609.29  48
   0   6  11 21279.7 1436.15  46
   0  -6  11 20996.4 1423.77  48
   0  -6  11 25260.6 1541.89  24
   0   6  11 22780.6 1500.29  31
   0   6  12 38140.5 1943.44  31
   0   6  12 37381.9 1949.78  48
   0  -6  12 41554.2 2003.21  24
   0  -6  12 39637.2 1893.02  42
   0  -6  12 34310.6 1819.30  48
   0  -6  12 38455.1 1879.79  26
   0   6  12 35142.8 1720.35  42
   0   6  13 32143.3 1542.38  42
   0  -6  13 35006.1 1692.07  42
   0   6  13 34861.5 1756.60  48
   0  -6  13 33710.8 1665.13  26
   0   6  13 35818.2 1786.13  31
   0  -6  14 794.265 278.546  42
   0   6  14 1014.05 344.675  48
   0  -6  14 1342.06 336.853  26
   0   6  14 868.127 266.052  42
   0   6  14 1414.22 355.340  31
   0  -6  15 263.483 168.433  26
   0   6  15-22.4868 137.707  48
   0  -6  15 282.120 160.704  42
   0  -7   0 64.0567 87.5608  18
   0  -7   0 143.997 108.525   5
   0   7   0 31.5881 89.3313  20
   0   7   0-69.1927 159.510   2
   0   7   0 89.0296 109.186  21
   0  -7   0 35.5421 119.510  12
   0   7   0 102.289 109.921  14
   0   7   0 191.648 109.342   6
   0  -7  -1 87511.2 1821.13  15
   0  -7   1 86946.7 1976.89   5
   0  -7   1 89601.9 1887.72  18
   0   7   1 87840.2 2034.13   6
   0  -7   1 85844.9 1770.84   3
   0   7   1 88011.4 1921.48   8
   0  -7  -1 89605.8 1927.86  18
   0  -7  -1 88818.1 2494.09   2
   0   7   1 86033.7 2056.65  14
   0   7   1 86373.5 1983.73  21
   0  -7  -1 89205.9 1922.39  13
   0   7  -1 89469.4 2047.03  21
   0   7  -1 83087.9 2360.69   2
   0  -7   1 90215.6 1968.33  13
   0  -7  -1 87216.6 1859.39   5
   0   7  -1 86185.6 2009.97   6
   0   7  -1 88262.0 1942.42  14
   0  -7   1 88586.1 2020.05  12
   0   7   1 81373.8 2480.66   2
   0   7   2 465.923 160.167  14
   0   7  -2 752.663 156.931  14
   0   7  -2 372.258 190.635   2
   0   7   2 648.775 160.361   8
   0   7   2 588.704 170.604   6
   0   7   2 463.112 124.055  21
   0  -7   2 571.314 136.228  18
   0  -7  -2 560.394 145.244  18
   0  -7   2 484.352 57.9952   3
   0  -7  -2 736.524 149.101  13
   0   7   2 748.650 213.001   4
   0  -7  -2 335.242 82.2567   1
   0  -7  -2 242.737 161.771   2
   0  -7   2 653.645 151.019  13
   0  -7   2 558.397 157.269   5
   0   7  -2 746.972 181.376   6
   0   7  -2 552.439 162.203  21
   0  -7   2 655.301 163.087  12
   0  -7  -2 502.826 132.720  15
   0  -7  -2 445.555 110.817   5
   0   7   3 54104.6 1529.40   8
   0  -7  -3 53474.1 1263.94   5
   0  -7   3 53725.8 1501.44  13
   0   7   3 55590.7 1712.64   7
   0   7  -3 55884.2 1551.96   6
   0   7  -3 54596.0 1559.11   1
   0   7   3 55162.6 1464.32  21
   0  -7   3 52049.9 1393.83   9
   0  -7  -3 55161.5 1457.31   1
   0  -7   3 51172.3 1352.43  18
   0  -7  -3 54958.3 1409.66  15
   0   7  -3 57229.4 1587.65  21
   0   7   3 55213.3 1618.43   6
   0   7   3 54779.6 1649.72   4
   0  -7  -3 54477.8 1395.35  13
   0  -7  -3 56556.5 1455.30  18
   0  -7   3 55884.1 1537.57  12
   0   7  -3 57701.8 1495.61  14
   0  -7   4 108.135 160.037  17
   0  -7  -4 296.831 153.021  15
   0   7   4 362.877 147.973  21
   0  -7  -4 236.818 139.354  18
   0  -7   4 200.623 147.213  12
   0  -7  -4 221.647 131.155   1
   0   7  -4 93.1307 156.339   6
   0  -7  -4 182.437 116.635  13
   0   7   4 100.922 148.639   8
   0   7   4-9.20159 113.357   4
   0   7   4 136.193 184.922   7
   0  -7   4 122.871 105.065   9
   0   7  -4 122.430 121.576  14
   0   7   4 200.134 147.374   6
   0   7   5 47965.7 1640.04   8
   0  -7  -5 51381.5 1414.09  13
   0   7   5 49154.9 1517.09  21
   0  -7   5 45551.9 1639.43  17
   0   7  -5 52909.1 1660.74   6
   0  -7   5 47914.1 1458.60   9
   0  -7  -5 52210.9 1543.95  15
   0   7  -5 54421.1 1624.68  14
   0   7   5 48393.3 1812.70   7
   0  -7  -5 50879.7 1502.15  18
   0  -7   5 50443.2 1572.02  12
   0  -7  -6 864.433 230.631  15
   0  -7   6 1183.50 256.653  12
   0   7   6 995.449 304.692   7
   0   7   6 1090.11 289.363   8
   0   7  -6 1432.76 311.956  14
   0  -7   6 1068.86 294.467  17
   0  -7  -6 680.545 172.329  13
   0  -7  -6 1203.61 244.059  18
   0   7   7 69433.3 2364.57   8
   0  -7  -7 72911.5 2197.23  15
   0  -7   7 68498.3 2137.02  12
   0   7   7 73814.4 2515.30   7
   0  -7  -7 71184.2 2113.15  18
   0   7  -7 75029.1 2277.21  14
   0  -7   7 72725.9 2415.79  17
   0  -7  -8 4024.43 465.752  18
   0   7  -8 3057.01 435.858   6
   0  -7  -8 3712.13 487.609  15
   0   7   8 2840.70 460.798   8
   0   7   8 2623.73 449.374   7
   0  -7   8 3213.10 430.415  12
   0  -7   8 3667.46 536.891  17
   0  -7  -9 3262.35 492.575  15
   0   7   9 3174.45 517.529   7
   0  -7   9 4474.56 620.291  17
   0   7  -9 3469.16 490.823   6
   0  -7  -9 4353.39 584.414  19
   0  -7  -9 3101.32 439.600  18
   0   7 -10 1362.97 340.534  21
   0   7  10 1028.40 477.101  30
   0   7  10 1121.82 430.805  46
   0  -7 -10 669.269 253.031  15
   0   7  10-89.4883 260.043  48
   0   7  10 1263.92 397.095  31
   0  -7  10 1012.81 342.629  48
   0   7 -10 1299.47 337.412   6
   0  -7  10 699.723 309.844  26
   0  -7 -10 1602.56 407.981  19
   0  -7  10 1060.05 371.497  24
   0  -7  10 1938.46 433.088  17
   0  -7  10 589.468 277.017  42
   0   7  11 18680.9 1369.92  31
   0  -7  11 17775.7 1290.29  26
   0  -7  11 15963.8 1226.96  48
   0   7  11 18174.0 1317.50  46
   0  -7  11 19760.5 1311.78  42
   0   7  11 19543.3 1422.11  48
   0  -7  11 19240.1 1353.28  24
   0   7  12 1602.95 443.822  48
   0  -7  12 811.388 366.533  26
   0   7  12 1479.38 445.431  31
   0  -7  12 921.598 334.257  42
   0  -7  13 1581.01 391.182  26
   0   7  13 1338.86 370.845  48
   0   7  13 427.217 292.961  31
   0  -7  13 1530.42 407.468  42
   0   7  14-88.1397 198.787  31
   0   7  14 320.610 263.420  48
   0  -7  14 78.9631 199.825  26
   0  -7  14 358.215 214.249  42
   0  -7  15 8384.42 590.724  42
   0  -7  15 8435.99 569.141  26
   0   8   0 45737.3 1140.71   8
   0   8   0 46105.9 1236.84  20
   0  -8   0 44349.9 1270.36  12
   0   8   0 45519.2 1309.93  21
   0   8   0 40779.1 1642.79   2
   0   8   0 46120.0 1326.19   6
   0   8   0 44369.4 1285.05  14
   0  -8   0 45616.9 1206.19  18
   0  -8   0 45429.6 1242.30  13
   0  -8   0 44783.9 1228.28   5
   0   8  -1 1201.86 217.479   6
   0  -8   1 1394.52 214.568  13
   0  -8   1 1368.40 186.580  18
   0   8  -1 1233.19 234.780  21
   0   8   1 1274.31 194.474   8
   0   8   1 1219.15 246.644  14
   0  -8  -1 1325.87 323.238   2
   0   8  -1 1257.45 212.092  14
   0  -8   1 1242.67 219.288   5
   0   8  -1 1292.45 288.652   2
   0  -8  -1 1177.74 186.783  18
   0  -8  -1 1327.54 201.628  12
   0   8   1 1533.24 245.804   6
   0   8  -1 1272.12 218.454  20
   0  -8  -1 1344.07 197.519  13
   0  -8   1 1439.19 224.542  12
   0   8   1 1247.94 172.194  20
   0   8   1 1460.83 218.503  21
   0  -8  -1 1351.59 193.844   5
   0  -8  -1 1249.75 160.259  15
   0  -8   1 1060.09 138.161   3
   0  -8  -2 15305.4 643.902  13
   0   8  -2 15213.8 650.178  14
   0  -8   2 14050.2 681.467   5
   0   8   2 15041.2 677.126  21
   0   8  -2 13952.3 866.294   2
   0   8   2 16004.3 750.280   6
   0  -8  -2 14536.1 594.978  15
   0  -8   2 14708.7 702.811  12
   0  -8  -2 15598.7 584.337   5
   0  -8  -2 14740.2 636.976  18
   0   8   2 14541.4 786.609  14
   0   8  -2 15044.2 709.015   6
   0   8   2 14772.5 670.330   8
   0   8   2 15306.7 846.712   4
   0   8  -2 14561.3 711.321  21
   0  -8   2 15844.0 618.846  18
   0  -8   2 15132.9 678.793  13
   0  -8  -3 1887.55 235.525  15
   0  -8   3 1560.62 206.243  18
   0  -8  -3 2085.82 247.036  13
   0  -8   3 1708.95 238.114   9
   0   8   3 2120.93 305.245   4
   0   8   3 1981.06 298.005   6
   0  -8   3 2034.01 279.088  13
   0  -8  -3 2027.09 255.158  18
   0   8  -3 1685.10 260.677   6
   0  -8  -3 1746.23 191.799   5
   0   8  -3 1907.30 244.015  14
   0   8   3 2275.80 283.683  21
   0  -8   3 1995.69 282.085  12
   0   8   3 1914.47 266.136   8
   0   8  -3 1760.34 289.024  21
   0   8   3 2130.14 339.237   7
   0   8  -4 1899.24 289.907   6
   0   8   4 1470.88 287.929   8
   0   8  -4 1706.55 296.826  21
   0   8   4 2005.94 266.745  21
   0   8  -4 1228.06 210.636  14
   0  -8  -4 1678.78 246.840  15
   0  -8   4 1521.08 283.630  17
   0   8   4 1608.02 295.812   6
   0  -8  -4 1471.57 239.721  18
   0  -8  -4 1418.01 213.277  13
   0   8   4 1551.63 337.714   7
   0  -8   4 1627.78 264.974  12
   0  -8   4 1201.33 198.264   9
   0  -8   5 9311.70 690.303  17
   0   8  -5 10356.2 709.443   6
   0   8  -5 11585.1 692.729  14
   0   8   5 10303.7 825.593   7
   0  -8  -5 11082.1 598.212  13
   0   8   5 10984.7 655.168  21
   0  -8  -5 10140.4 627.142  15
   0   8   5 10446.6 727.856   8
   0  -8  -5 10307.8 644.193  18
   0  -8   5 9589.61 593.537   9
   0   8  -5 12367.9 757.435  21
   0  -8   5 11299.2 713.085  12
   0  -8  -6 4585.60 404.248  13
   0   8  -6 4457.61 466.620  14
   0  -8   6 4398.53 472.413  12
   0   8  -6 3917.21 463.125  21
   0  -8  -6 4340.02 443.937  15
   0  -8  -6 4792.96 460.773  18
   0   8   6 4299.72 502.016   8
   0   8   6 4387.99 564.384   7
   0  -8   6 2934.06 428.078  17
   0   8  -6 4383.63 490.032   6
   0  -8   7 68.9737 154.098  12
   0   8   7 272.970 219.686   8
   0   8   7 642.254 283.909   7
   0  -8  -7 206.043 162.344  15
   0  -8  -7 453.339 184.147  18
   0   8  -7 297.435 191.322   6
   0  -8  -8 509.543 219.006  18
   0   8  -8 670.688 258.368  21
   0   8   8 171.748 224.227   7
   0  -8   8 246.003 228.718  17
   0   8  -8 478.893 227.708   6
   0   8   8 467.640 239.693   8
   0  -8   8 48.9749 198.350  12
   0  -8  -8 368.448 219.873  15
   0  -8   9 2980.60 457.333  12
   0   8  -9 2553.25 448.181   6
   0  -8  -9 2869.74 409.998  18
   0   8   9 3343.93 552.808   7
   0  -8   9 2558.44 493.450  17
   0  -8  -9 2813.61 470.327  19
   0  -8  -9 2623.71 451.261  15
   0   8  -9 2722.85 469.199  21
   0   8  10 838.675 467.963  30
   0  -8  10 1159.70 395.675  17
   0  -8 -10 767.179 287.581  15
   0   8  10 354.583 272.680  48
   0   8  10 1625.30 409.595   7
   0  -8  10 825.606 312.730  48
   0  -8 -10 1195.71 356.258  19
   0   8 -10 943.952 330.737  21
   0  -8  10 859.900 312.058  42
   0  -8  10 1449.47 405.054  26
   0  -8  10 1514.74 399.462  24
   0   8 -10 1680.22 365.374   6
   0   8  10 0.95369 254.243  46
   0   8  10 1003.53 355.239  31
   0  -8  11 756.259 357.021  26
   0   8  11 1147.22 455.794  48
   0   8  11 1605.78 445.122  46
   0  -8  11 894.784 394.506  42
   0  -8  11 1369.80 425.938  24
   0   8  11 1654.03 463.083  31
   0   8  12 817.407 346.093  31
   0  -8  12 694.967 290.669  42
   0  -8  12 911.634 389.119  26
   0   8  12 942.110 378.749  48
   0  -8  13 234.196 265.276  26
   0   8  13 435.287 300.239  31
   0   8  13-199.332 235.017  48
   0  -8  13 29.6157 227.289  42
   0  -8  14 1138.42 292.311  26
   0  -8  14 592.761 204.205  42
   0   8  14 635.566 263.025  31
   0   8  14 854.535 271.387  48
   0  -8  15 1071.92 221.136  42
   0  -9   0 171.157 131.396  12
   0   9   0 29.5304 82.6992   8
   0  -9   0 210.903 124.922  13
   0   9   0 30.6533 137.886   6
   0   9   0 94.9986 126.179  21
   0  -9   0 30.0188 89.3814  18
   0   9   0 30.0062 117.030  20
   0   9   0 146.266 141.406  14
   0  -9   0 97.3237 111.792   5
   0  -9  -1 61025.5 1587.44  13
   0   9   1 59615.8 1640.40  21
   0   9  -1 61522.9 1622.55  14
   0  -9   1 60947.3 1670.63  12
   0  -9  -1 60625.1 1551.83  12
   0   9  -1 61210.2 1704.56   6
   0   9   1 60779.0 1742.91  14
   0  -9   1 61973.6 1536.38  18
   0  -9   1 58730.0 1623.50   5
   0   9   1 63292.0 1568.06   8
   0  -9  -1 59667.8 1527.44   5
   0   9   1 58456.7 1700.11   6
   0  -9   1 60227.8 1624.49  13
   0  -9  -1 60699.1 1444.26  15
   0   9  -1 60160.3 1694.13  21
   0   9   1 59508.7 1487.82  20
   0   9  -1 62037.1 1659.73  20
   0  -9  -1 62164.2 1573.40  18
   0   9  -2 24882.8 1028.69  21
   0   9   2 24311.1 1029.06   6
   0  -9   2 23889.2 975.606   5
   0  -9   2 25302.0 871.817  18
   0  -9  -2 25308.0 905.961  13
   0   9   2 24042.1 925.229   8
   0   9  -2 25405.6 923.553  14
   0  -9  -2 25058.3 931.812  18
   0   9   2 24344.2 938.824  21
   0   9  -2 25258.7 998.770   6
   0   9   2 24169.7 1104.51  14
   0  -9   2 24008.4 989.332  12
   0  -9   2 25195.6 963.435  13
   0  -9  -2 26291.7 852.543   5
   0  -9  -2 25191.9 841.850  15
   0   9  -3 95482.6 2479.07  21
   0  -9   3 95242.6 2399.16  13
   0  -9  -3 99290.4 2266.44  15
   0   9   3 95744.0 2403.40   8
   0   9  -3 100864. 2367.88  14
   0   9   3 96548.8 2541.72   6
   0  -9  -3 96636.6 2131.42   5
   0   9  -3 102018. 2479.07   6
   0   9   3 100110. 2376.39  21
   0  -9  -3 98960.8 2327.30  18
   0  -9   3 93707.9 2248.96   9
   0  -9   3 98144.5 2448.21  12
   0  -9  -3 98932.1 2282.49  13
   0   9   4 15045.9 948.043   7
   0   9  -4 14003.1 809.877   6
   0   9   4 15791.0 793.101  21
   0   9  -4 15049.2 766.144  14
   0  -9  -4 14690.1 731.076  15
   0  -9  -4 14889.4 704.866  13
   0  -9   4 15124.4 849.234  17
   0  -9   4 14362.3 795.349  12
   0   9   4 14872.4 823.223   8
   0   9   4 15691.6 899.232   6
   0   9  -4 14274.0 834.913  21
   0  -9   4 12901.5 677.015   9
   0  -9   4 13716.3 763.774  13
   0  -9  -4 15483.7 765.988  18
   0   9  -5 4588.63 445.823  14
   0   9  -5 4849.87 485.704   6
   0  -9  -5 4727.21 410.516  13
   0  -9   5 4971.07 479.355  12
   0  -9  -5 4688.65 434.764  15
   0   9   5 4782.28 506.121   8
   0   9  -5 4602.62 496.595  21
   0   9   5 3777.82 402.616  21
   0  -9  -5 5823.61 489.324  18
   0  -9   5 4902.52 525.198  17
   0   9   5 5060.35 583.090   7
   0   9   6 9316.54 831.005   7
   0  -9  -6 9996.47 690.104  15
   0   9  -6 10340.8 766.355  21
   0  -9   6 10939.0 751.148  12
   0  -9  -6 10177.2 691.121  18
   0  -9   6 9224.98 758.304  17
   0   9  -6 10013.4 738.055   6
   0   9   6 9393.10 762.099   8
   0  -9  -6 9959.68 617.682  13
   0  -9   7 87556.4 2610.17  12
   0   9  -7 96015.1 2739.07   6
   0  -9   7 84110.4 2804.15  17
   0  -9  -7 89919.9 2598.03  15
   0   9  -7 92235.2 2745.68  21
   0  -9  -7 88074.1 2542.49  18
   0   9   7 86622.0 2816.65   8
   0   9   7 88607.7 2967.79   7
   0  -9  -8-150.045 170.430  18
   0  -9   8 93.3452 184.611  12
   0  -9  -8-25.3110 192.023  15
   0   9  -8-87.0455 202.447  21
   0   9   8-333.161 305.545   8
   0   9   8-334.258 321.956   7
   0   9  -8-56.5248 239.577   6
   0  -9   8 430.357 267.105  17
   0  -9   9 16274.6 1183.50  26
   0   9   9 15589.4 1216.43  31
   0  -9   9 16998.7 1279.21  38
   0   9   9 17144.4 1438.16  30
   0  -9  -9 17112.1 1133.50  19
   0  -9  -9 18208.9 1140.26  15
   0  -9   9 14726.3 1111.55  40
   0   9   9 13771.9 1170.83  46
   0  -9   9 16727.4 1191.70  24
   0  -9  -9 16114.5 1039.21  18
   0   9   9 16700.9 1235.73   7
   0  -9   9 15548.9 1110.55  42
   0   9  -9 16682.1 1086.48   6
   0  -9   9 12552.9 1030.04  48
   0  -9   9 17343.6 1095.01  12
   0  -9   9 17371.2 1219.69  17
   0   9  -9 17503.9 1140.94  21
   0  -9  10 1358.83 394.402  40
   0  -9  10 1838.53 435.273  17
   0   9  10 2177.80 632.820  30
   0   9 -10 1216.27 325.532   6
   0   9  10 1648.40 485.550  31
   0  -9 -10 2353.47 436.597  15
   0  -9  10 2564.80 531.527  26
   0  -9  10 2063.65 480.997  24
   0  -9 -10 1594.77 389.001  19
   0  -9  10 1749.08 424.213  42
   0   9  10 1229.45 415.465  46
   0   9 -10 2490.74 456.444  21
   0  -9  10 1682.19 464.271  38
   0   9  10 1566.45 455.292  48
   0   9  10 2068.69 509.870   7
   0  -9  11 41765.3 2004.56  26
   0   9  11 39857.6 2021.16  31
   0   9  11 44324.2 2124.90  48
   0  -9  11 38876.8 1881.68  42
   0   9  11 38904.6 2003.38  46
   0  -9  12-282.498 314.599  26
   0   9  12-56.4451 264.402  31
   0   9  12 133.095 277.159  48
   0  -9  12-9.93700 226.353  42
   0   9  13 1243.24 388.679  31
   0  -9  13 1415.58 329.733  42
   0  -9  13 1627.65 425.926  26
   0   9  13 1568.51 382.518  48
   0  -9  14 168.322 176.590  26
   0   9  14 264.930 197.521  48
   0   9  14 8.54712 169.692  31
   0  -9  14-213.737 186.083  42
   0  10   0 1262.72 227.787  20
   0 -10   0 1596.40 240.938  18
   0  10   0 1024.21 252.117  14
   0 -10   0 1261.32 248.891  13
   0 -10   0 934.733 227.915  12
   0 -10   0 1314.16 252.457   5
   0  10   0 1363.70 261.041  21
   0  10   0 1778.82 309.092   6
   0 -10   1 209493. 4315.91  12
   0  10  -1 208139. 4362.35  21
   0  10   1 202893. 4364.06   6
   0  10   1 206544. 4410.84  14
   0 -10   1 211208. 4132.33  18
   0 -10  -1 213049. 4146.74  12
   0 -10  -1 203708. 3968.34  15
   0 -10   1 211205. 4265.99  13
   0 -10  -1 213822. 4217.53  13
   0  10   1 215024. 4144.36   8
   0  10  -1 204648. 4234.62  14
   0  10  -1 205461. 4352.32   6
   0  10  -1 203388. 4257.80  20
   0 -10  -1 204502. 4121.00   5
   0 -10   1 203685. 4262.82   5
   0 -10  -1 211366. 4170.97  18
   0  10   1 202794. 4272.97  21
   0  10  -2 6099.73 454.409  14
   0 -10   2 6014.31 412.558  18
   0  10   2 5394.75 444.414  21
   0 -10   2 5653.39 458.775  13
   0 -10  -2 5870.62 439.415  18
   0  10  -2 5214.43 469.428  21
   0  10   2 5684.08 503.152   6
   0 -10  -2 5044.43 368.916  15
   0  10   2 5336.01 432.371   8
   0 -10   2 6177.25 505.106  12
   0  10  -2 6164.97 501.630   6
   0 -10   2 5350.32 465.694   5
   0 -10  -2 4896.13 405.836  13
   0 -10  -2 5454.67 387.617   5
   0  10  -2 5816.46 475.581  20
   0  10   2 5223.85 513.234  14
   0  10  -3 123432. 2996.52   6
   0 -10  -3 123313. 2755.31  15
   0  10  -3 122267. 3043.78  21
   0 -10  -3 125972. 2826.09  13
   0  10   3 120404. 2926.89   8
   0 -10  -3 125826. 2871.42  18
   0  10  -3 125713. 2859.66  14
   0  10   3 125929. 3117.53   6
   0  10   3 126190. 2915.83  21
   0 -10   3 125113. 3003.23  12
   0 -10   3 122974. 2945.56  13
   0 -10   3 119457. 2766.61   9
   0  10  -4 27079.8 1175.24   6
   0  10   4 27069.3 1259.80   6
   0  10  -4 24790.3 1071.32  14
   0  10   4 25233.5 1148.49   8
   0 -10  -4 26454.2 1046.14  15
   0 -10   4 24745.9 1000.36   9
   0 -10  -4 27194.6 1096.84  18
   0 -10   4 26957.5 1236.08  17
   0 -10   4 25647.3 1127.32  13
   0 -10   4 26167.1 1163.03  12
   0  10   4 27371.8 1106.38  21
   0  10  -4 26412.2 1220.76  21
   0 -10  -4 27980.2 1062.85  13
   0  10   4 28752.6 1387.66   7
   0 -10   5 143092. 3499.96  12
   0 -10  -5 141237. 3238.82  13
   0  10  -5 144267. 3539.90   6
   0  10   5 140383. 3569.66   8
   0 -10  -5 140575. 3314.57  15
   0  10   5 138467. 3857.78   7
   0  10   5 141636. 3381.76  21
   0 -10   5 147115. 3641.11  17
   0  10   5 142643. 3722.32   6
   0  10  -5 149472. 3636.37  21
   0 -10  -5 143040. 3382.85  18
   0  10  -6 20928.5 1111.30   6
   0  10   6 20521.9 1173.73   8
   0 -10  -6 19313.8 918.167  13
   0 -10  -6 18512.2 983.783  18
   0  10   6 18774.2 1259.36   7
   0 -10   6 18832.4 1054.18  12
   0 -10  -6 18887.6 994.240  15
   0 -10   6 18594.2 1123.40  17
   0  10  -6 19841.6 1116.63  21
   0 -10   7 10490.2 882.446  17
   0 -10  -7 10450.4 781.851  15
   0 -10   7 11814.3 847.832  12
   0  10  -7 11088.1 867.493  21
   0  10  -7 12087.7 877.461   6
   0 -10  -7 10244.4 764.506  18
   0  10   7 11192.7 1007.87   7
   0  10   7 10553.9 889.748   8
   0  10  -8 762.084 286.815  21
   0 -10   8 728.012 308.352  17
   0  10   8 450.531 259.704   7
   0  10  -8 751.417 290.076   6
   0 -10  -8 460.667 242.734  15
   0 -10  -8 53.2305 214.077  19
   0 -10   8 774.456 265.446  12
   0 -10  -8 271.363 163.444  18
   0 -10   9 78380.3 2874.29  40
   0 -10  -9 80969.0 2764.99  19
   0  10   9 79439.5 3084.33  46
   0  10  -9 85579.1 2846.38  21
   0 -10   9 80466.9 2882.43  26
   0 -10  -9 83895.6 2760.13  15
   0  10   9 88137.6 3108.41   7
   0 -10  -9 74121.4 2578.90  18
   0  10  -9 86156.6 2786.08   6
   0  10   9 81563.2 2984.06  31
   0  10   9 82842.6 3382.47  30
   0 -10   9 84902.0 2748.62  12
   0 -10   9 85863.6 2974.80  17
   0 -10   9 83118.7 2845.13  42
   0 -10   9 90431.2 3002.09  24
   0 -10   9 81971.8 3051.86  38
   0  10   9 76363.8 2920.77  53
   0  10  10 166.195 253.990  31
   0 -10  10-443.309 277.452  42
   0 -10  10-99.2710 266.593  26
   0 -10  10-312.347 255.643  38
   0  10  10 381.690 301.007  46
   0  10  10 9.49390 243.257  53
   0  10  10 878.670 466.565  30
   0 -10  10-169.529 273.616  40
   0 -10  11 16571.7 1154.63  40
   0  10  11 18646.4 1342.05  46
   0 -10  11 19413.6 1306.31  26
   0  10  11 17233.8 1284.91  48
   0 -10  11 17448.3 1206.57  42
   0  10  11 18199.8 1326.26  31
   0  10  12-299.269 276.783  48
   0  10  12 623.599 346.576  46
   0 -10  12 99.4729 265.291  26
   0 -10  12-92.6757 229.293  42
   0  10  12 153.450 287.650  31
   0 -10  13 33948.7 1541.05  26
   0  10  13 31042.6 1562.73  31
   0 -10  13 31580.5 1459.69  42
   0 -10  14 2771.63 375.585  26
   0  10  14 3202.82 442.879  31
   0 -10  14 2774.64 370.853  42
   0  11   0 167.811 156.780  14
   0 -11   0 66.8401 138.644   5
   0  11   0 146.986 126.026  20
   0  11   0-21.9774 152.114   6
   0 -11   0 209.049 117.251  18
   0  11   0 150.157 173.236  21
   0 -11   0 238.167 187.933  13
   0 -11   1 164460. 3431.54  18
   0 -11  -1 165067. 3474.95  18
   0  11   1 164402. 3710.45   6
   0  11   1 158582. 3716.42  14
   0  11  -1 158085. 3544.77  14
   0  11   1 167640. 3425.78   8
   0 -11   1 158128. 3559.11   5
   0 -11  -1 162266. 3447.10   5
   0  11  -1 159497. 3670.94   6
   0 -11   1 160413. 3601.84  12
   0 -11  -1 161639. 3530.44  13
   0  11  -1 156050. 3537.50  20
   0  11  -1 159931. 3654.64  21
   0  11   1 154865. 3572.57  21
   0 -11   1 161811. 3568.45  13
   0 -11   2 3940.04 387.362  18
   0 -11  -2 4400.38 414.032  18
   0  11  -2 4511.36 459.461  20
   0 -11   2 4048.68 469.997  12
   0 -11  -2 4218.52 433.196  13
   0 -11  -2 3768.55 370.818   5
   0  11  -2 3685.71 419.147  14
   0  11  -2 3904.26 440.287   6
   0  11   2 3336.80 378.424   8
   0  11   2 4725.68 547.328  14
   0  11   2 3677.60 428.432  21
   0 -11   2 4342.84 462.901   5
   0 -11  -2 4054.52 355.711  15
   0  11   2 4730.76 527.624   6
   0  11  -2 3558.04 470.738  21
   0 -11   2 4749.31 468.766  13
   0 -11   3 225254. 4804.25  12
   0 -11  -3 230932. 4606.01  13
   0  11   3 224783. 4942.64   6
   0  11  -3 218641. 4851.93  21
   0  11  -3 222351. 4611.08  14
   0  11  -3 216744. 4778.93  20
   0  11   3 223540. 4701.79   8
   0 -11  -3 223082. 4493.52  15
   0 -11  -3 226100. 4626.83  18
   0 -11   3 213052. 4496.89   9
   0  11  -3 218823. 4781.92   6
   0  11   3 223832. 4684.14  21
   0 -11   3 219213. 4724.90  13
   0 -11   4 40730.1 1556.37  17
   0  11   4 39378.0 1428.52  21
   0  11   4 38272.9 1712.59   7
   0 -11   4 40232.5 1525.73  12
   0  11   4 37965.0 1602.29   6
   0 -11  -4 38521.1 1353.80  13
   0 -11   4 37373.1 1462.05  13
   0  11  -4 37751.8 1541.24  21
   0 -11  -4 39176.2 1406.00  18
   0 -11  -4 36885.3 1312.87  15
   0  11   4 38206.9 1483.60   8
   0  11  -4 38987.2 1516.42   6
   0  11   5 78159.4 2447.24   8
   0  11   5 78812.8 2599.05   6
   0  11   5 76233.3 2695.71   7
   0 -11  -5 80471.3 2291.92  18
   0  11  -5 77018.3 2449.79  21
   0 -11   5 79660.6 2522.80  17
   0 -11  -5 77158.9 2165.79  13
   0 -11   5 78279.8 2402.99  12
   0  11  -5 83466.7 2454.87   6
   0  11   5 76839.9 2269.78  21
   0 -11  -5 79751.3 2239.23  15
   0 -11   6 30754.6 1405.76  12
   0 -11   6 27855.9 1447.27  17
   0  11  -6 31747.4 1490.35  21
   0  11   6 29806.2 1476.41   8
   0 -11  -6 30301.4 1245.70  13
   0 -11  -6 29680.9 1331.22  18
   0  11   6 32107.0 1687.33   7
   0 -11  -6 29182.7 1306.58  15
   0  11  -6 29400.5 1433.39   6
   0 -11   7 110138. 3179.88  12
   0  11   7 110520. 3627.93   7
   0 -11  -7 109274. 3077.35  15
   0 -11   7 111374. 3367.27  17
   0 -11  -7 106820. 3045.41  19
   0  11   7 104826. 3326.36   8
   0  11  -7 116961. 3323.08  21
   0 -11  -7 105190. 3036.21  18
   0  11  -7 116800. 3252.79   6
   0  11  -8 349.420 209.622  21
   0 -11   8 305.218 238.080  12
   0  11  -8 492.991 289.202   6
   0 -11  -8 185.118 175.735  19
   0 -11   8 264.469 268.998  17
   0 -11  -8 303.310 164.317  18
   0  11   8 388.674 318.379   7
   0 -11  -8 380.036 217.384  15
   0 -11   9 10832.5 1002.87  43
   0  11  -9 12907.5 1026.41  21
   0 -11  -9 12687.2 993.923  19
   0  11   9 12890.1 1293.23  30
   0 -11   9 14456.4 1081.27  42
   0 -11  -9 12869.2 985.933  15
   0 -11   9 14486.8 1040.14  12
   0  11   9 11149.1 1101.90  46
   0  11  -9 13526.8 1014.33   6
   0 -11   9 13429.8 1069.26  26
   0  11   9 12136.4 1077.40  31
   0 -11   9 13726.6 1099.17  17
   0  11   9 14317.7 1185.61   7
   0  11   9 12965.9 1129.75  53
   0 -11  -9 11980.2 941.897  18
   0 -11   9 13635.0 1153.13  38
   0 -11   9 12807.6 1089.64  40
   0 -11  10 18585.9 1290.38  40
   0 -11  10 19692.2 1331.17  26
   0  11  10 18975.1 1378.05  53
   0  11  10 19785.9 1392.57  31
   0  11  10 18329.6 1406.82  46
   0 -11  10 18724.4 1259.81  42
   0 -11  11 100082. 3223.90  26
   0 -11  11 94093.3 3077.29  40
   0 -11  11 96517.0 3103.01  42
   0  11  11 97927.9 3349.38  31
   0  11  11 96062.2 3350.76  46
   0 -11  12 2803.86 488.866  42
   0  11  12 2266.53 463.512  46
   0 -11  12 2073.40 441.372  26
   0  11  12 1721.97 427.939  31
   0 -11  13 3483.04 459.223  42
   0  11  13 3387.79 511.714  31
   0 -11  13 3109.08 463.335  26
   0  11  14 893.772 269.677  31
   0 -11  14 1090.81 248.612  42
   0 -11  14 1000.74 236.617  26
   0  12   0 72905.1 2171.56  14
   0  12   0 72880.9 2221.92   6
   0 -12   0 71749.4 2061.13   5
   0  12   0 75019.8 2185.54  21
   0 -12   0 77838.1 2136.65  13
   0 -12   0 75970.2 2016.15  18
   0 -12   1 19613.5 958.328   5
   0  12   1 19706.3 969.912  21
   0  12  -1 19338.0 998.051  21
   0 -12   1 20506.6 965.886  13
   0  12   1 20578.2 1048.74   6
   0  12  -1 19165.3 925.284  20
   0 -12  -1 19665.5 892.296   5
   0 -12   1 20718.1 884.715  18
   0  12  -1 19409.9 948.456  14
   0 -12  -1 20252.1 902.375  18
   0 -12  -1 19363.7 923.869  13
   0  12   1 18577.3 1018.17  14
   0  12  -1 19125.4 991.180   6
   0 -12   1 20625.9 984.674  12
   0  12   2 653.278 203.729  21
   0 -12  -2 1444.86 264.808  18
   0 -12  -2 1035.93 258.659  13
   0  12  -2 1083.14 311.515   6
   0  12  -2 1041.43 256.410  20
   0  12   2 1376.62 253.666   8
   0  12  -2 1234.60 283.678  14
   0 -12   2 1691.81 318.790  12
   0  12   2 1160.01 304.616  14
   0 -12   2 1086.10 316.705   5
   0  12  -2 1229.67 278.686  21
   0 -12   2 1470.42 303.256  13
   0  12   2 1775.60 350.606   6
   0 -12  -2 916.270 196.938  15
   0 -12  -2 1207.10 243.407   5
   0 -12  -3 55182.1 1742.84  18
   0  12   3 54840.0 2085.14   7
   0 -12   3 54787.3 1843.98  13
   0  12   3 57251.3 1815.96   8
   0 -12   3 55457.2 1671.51   9
   0  12  -3 53243.3 1853.09  20
   0 -12  -3 55335.7 1632.38  15
   0  12  -3 52669.6 1909.11  21
   0  12  -3 57008.4 1899.65   6
   0 -12  -3 54748.2 1720.16  13
   0  12   3 56986.4 2001.41   6
   0  12   3 54267.9 1780.30  21
   0 -12   3 56534.7 1882.48  12
   0 -12  -4 37339.0 1383.36  13
   0 -12   4 35442.1 1491.39  13
   0  12   4 37551.5 1656.62   6
   0  12  -4 37554.5 1563.49   6
   0 -12   4 40833.8 1604.44  17
   0  12   4 35752.5 1415.26  21
   0  12  -4 37230.6 1539.88  20
   0  12   4 36022.0 1486.43   8
   0 -12  -4 35782.9 1335.97  15
   0  12  -4 34493.8 1580.16  21
   0  12   4 38394.9 1779.95   7
   0 -12   4 35906.1 1524.51  12
   0 -12  -4 36136.1 1435.58  18
   0  12   5 83256.4 2471.47  21
   0  12  -5 83723.6 2579.61   6
   0 -12   5 86765.7 2602.15  12
   0 -12  -5 86637.9 2477.78  18
   0 -12  -5 85924.3 2385.87  13
   0 -12   5 87541.5 2696.97  17
   0 -12  -5 81346.8 2370.85  15
   0  12   5 83517.7 2613.20   8
   0  12   5 84559.1 2941.98   7
   0  12   5 83901.3 2778.66   6
   0  12  -5 82483.0 2663.74  21
   0 -12  -6 3083.74 418.774  15
   0  12  -6 3000.78 479.937  21
   0  12   6 3051.90 547.558   7
   0 -12   6 2958.85 463.525  12
   0  12  -6 3537.16 497.785   6
   0 -12  -6 2921.42 436.583  18
   0  12   6 3373.01 522.404   8
   0 -12  -6 2520.90 380.727  19
   0 -12   6 3287.03 511.008  17
   0 -12  -6 3183.22 416.094  13
   0 -12  -7 47660.4 1897.55  18
   0  12  -7 52207.8 2073.32   6
   0 -12  -7 52490.3 1955.70  15
   0  12  -7 54154.5 2150.78  21
   0 -12   7 52950.7 2058.39  12
   0 -12   7 52170.4 2157.91  17
   0 -12  -7 51724.5 1930.02  19
   0  12   7 53718.5 2386.08   7
   0  12   8 4769.20 806.269  30
   0 -12   8 2969.23 537.044  22
   0 -12  -8 5437.93 633.077  15
   0 -12   8 3911.86 669.843  38
   0 -12  -8 4143.30 550.464  19
   0  12   8 4328.72 723.021  46
   0 -12   8 3477.15 548.100  26
   0  12  -8 4927.90 618.098   6
   0 -12   8 3864.98 566.640  12
   0 -12  -8 4428.56 577.860  18
   0 -12   8 3725.67 605.516  40
   0  12   8 4918.34 742.504   7
   0  12   8 4220.50 656.286  31
   0  12   8 4446.10 795.153  33
   0 -12   8 3330.66 580.548  17
   0  12   8 4720.92 872.922  57
   0 -12   8 5264.43 733.233  43
   0  12  -8 4535.89 645.937  21
   0 -12   8 4326.39 597.697  42
   0  12   8 4772.48 690.649  53
   0 -12   9 24199.3 1543.92  43
   0 -12   9 25946.5 1493.93  22
   0  12  -9 25663.2 1435.15   6
   0  12   9 24950.2 1574.48  31
   0 -12   9 24458.9 1468.51  26
   0  12  -9 24736.6 1478.61  20
   0 -12   9 25502.7 1458.33  42
   0 -12   9 25864.9 1640.35  38
   0  12  -9 26306.4 1511.10  21
   0 -12  -9 24590.9 1392.38  19
   0 -12   9 25391.4 1535.47  40
   0 -12  -9 23987.8 1370.79  18
   0  12   9 27078.1 1684.28   7
   0  12   9 24340.1 1645.69  46
   0  12   9 24166.8 1569.63  53
   0 -12  -9 23828.9 1391.56  15
   0 -12   9 26296.5 1455.61  12
   0  12   9 27457.1 1877.91  30
   0 -12  10 368.345 266.548  40
   0  12  10-171.239 368.562  53
   0 -12  10 692.469 275.280  42
   0 -12  10 525.882 323.785  26
   0  12  10 822.280 368.155  46
   0  12  10 596.885 477.676  30
   0  12  10 384.583 291.068  31
   0  12  11 487.925 338.142  31
   0  12  11 525.347 371.354  46
   0 -12  11 77.9583 222.617  42
   0 -12  11 1068.18 376.386  26
   0 -12  11 1006.92 343.473  40
   0  12  11 811.584 323.975  53
   0  12  12 3438.80 554.436  46
   0  12  12 2311.32 452.742  31
   0 -12  12 3132.11 488.931  26
   0 -12  12 2031.67 369.269  40
   0 -12  12 2567.19 437.870  42
   0 -12  13 17804.3 982.287  42
   0 -12  13 17556.2 1010.00  26
   0  12  13 17748.7 1078.56  31
   0 -12  14 2044.22 291.387  26
   0  12  14 2067.45 321.741  31
   0  13   0 127.787 176.935  14
   0  13   0-40.6935 168.206  21
   0 -13   0 35.2827 158.950  13
   0 -13   0 65.3847 157.568  12
   0 -13   0-53.0598 162.852   5
   0  13   0 137.897 223.007   6
   0  13  -1 13548.1 871.131   6
   0  13   1 14765.6 941.376  14
   0  13  -1 14031.0 835.992  14
   0  13   1 13703.9 899.901   6
   0 -13  -1 14660.4 797.908  18
   0 -13   1 13651.4 825.749  12
   0 -13   1 14414.0 852.291   5
   0  13   1 13402.1 835.165  21
   0  13  -1 13776.7 877.110  21
   0 -13  -1 14401.6 792.916   5
   0 -13   1 14861.1 774.585  18
   0 -13  -1 14134.9 816.599  13
   0  13  -1 13656.7 799.139  20
   0 -13   1 13915.9 848.141  13
   0 -13   2 7938.28 653.616  13
   0 -13   2 6242.23 596.296  12
   0  13  -2 6766.99 602.453  20
   0  13   2 7989.75 721.511   6
   0 -13  -2 7349.50 597.261  18
   0 -13  -2 7618.06 577.554   5
   0  13  -2 7461.15 675.634   6
   0 -13   2 6856.64 631.979   5
   0  13   2 6795.81 713.775  14
   0 -13  -2 7410.88 624.409  13
   0  13   2 6051.13 564.551  21
   0  13  -2 7427.60 672.901  21
   0 -13  -3 8051.80 565.600  15
   0 -13   3 8735.94 714.196  12
   0  13   3 9089.33 790.930   6
   0  13  -3 7379.58 645.140  20
   0 -13  -3 8966.26 661.405  13
   0  13  -3 7889.59 698.424  21
   0  13  -3 8668.14 720.252   6
   0  13   3 7266.59 757.834   7
   0  13   3 7296.81 617.718  21
   0 -13   3 8117.22 672.010  13
   0  13   3 7924.75 633.675   8
   0 -13  -3 7506.21 613.226  18
   0  13   4 607.931 265.443   6
   0 -13   4 1097.00 293.610  17
   0 -13  -4 802.518 263.867  18
   0  13  -4 809.200 280.107  20
   0  13  -4 924.176 297.573   6
   0 -13  -4 654.047 199.875  15
   0 -13   4 999.916 282.265  13
   0  13   4 619.650 213.518  21
   0  13   4 646.704 242.839   8
   0  13  -4 892.388 298.146  21
   0 -13  -4 680.961 221.232  13
   0 -13   4 885.320 279.587  12
   0  13   4 613.653 307.064   7
   0 -13   5 2908.69 476.565  17
   0  13   5 2102.18 509.527   7
   0  13  -5 2118.10 408.196  21
   0 -13  -5 1916.61 325.639  13
   0  13   5 2518.70 429.300   8
   0  13  -5 2279.92 398.258  20
   0  13  -5 2869.24 460.345   6
   0 -13  -5 2569.10 391.613  18
   0  13   5 2277.93 470.135   6
   0 -13  -5 1913.73 332.667  15
   0 -13   5 2857.04 458.836  12
   0  13  -6 1632.54 394.270  20
   0 -13  -6 1441.25 332.467  18
   0  13  -6 1097.27 357.451  21
   0 -13  -6 1506.99 317.967  13
   0 -13   6 1261.95 365.203  17
   0 -13  -6 986.107 242.119  19
   0 -13   6 1215.52 331.306  12
   0 -13  -6 1440.48 301.439  15
   0  13   6 1097.89 365.937   7
   0  13  -6 1334.91 336.479   6
   0 -13  -7 1232.85 283.940  19
   0  13  -7 1841.37 400.632  20
   0 -13   7 1915.95 435.522  17
   0  13  -7 1484.54 407.185  21
   0  13   7 1688.40 525.466   7
   0 -13  -7 948.986 306.366  18
   0  13  -7 1311.01 334.000   6
   0 -13   7 1731.48 387.122  12
   0 -13  -7 1013.73 306.509  15
   0  13   8 6305.70 952.460  33
   0 -13  -8 4961.99 610.392  15
   0 -13  -8 3946.01 547.855  19
   0  13   8 4263.11 727.638  46
   0  13   8 5544.39 795.388   7
   0 -13   8 4720.74 615.151  26
   0  13   8 4333.09 675.259  53
   0 -13   8 4908.15 715.338  43
   0 -13   8 4587.37 651.110  40
   0  13   8 5810.96 963.105  57
   0  13  -8 5291.73 674.018  21
   0  13  -8 4527.28 587.851   6
   0 -13   8 5167.34 626.543  12
   0 -13  -8 3928.25 540.313  18
   0  13   8 4409.70 778.119  30
   0  13  -8 4073.14 610.628  20
   0 -13   8 5016.20 730.428  38
   0 -13   8 4440.98 612.194  42
   0 -13   8 4237.79 615.950  17
   0  13   8 4248.99 635.987  31
   0 -13   8 4288.02 625.814  22
   0 -13   9 6127.99 733.905  22
   0  13   9 5904.79 771.639  31
   0 -13   9 6686.08 775.958  40
   0 -13   9 6194.80 811.140  43
   0  13   9 5993.47 831.484  46
   0 -13   9 7737.86 899.728  38
   0 -13   9 6457.05 723.454  42
   0 -13   9 4932.92 645.147  26
   0  13   9 6707.49 837.607  53
   0  13   9 6446.00 966.028  30
   0  13  10 11220.8 1081.30  46
   0  13  10 14027.9 1340.62  30
   0 -13  10 10981.5 983.180  40
   0  13  10 12155.7 1105.24  31
   0 -13  10 11610.4 988.642  26
   0  13  10 12122.5 1112.31  53
   0 -13  10 12609.0 987.172  42
   0  13  11 199.661 324.916  46
   0 -13  11 101.444 227.339  26
   0 -13  11 588.055 300.716  42
   0  13  11 332.324 320.700  31
   0 -13  11 172.009 230.910  40
   0  13  11-15.4939 300.199  53
   0 -13  12 538.660 236.943  42
   0  13  12 189.383 215.410  46
   0 -13 -12 1.22489 215.276  39
   0 -13  12 406.923 229.468  26
   0 -13  12 91.4616 168.776  40
   0  13  12 399.711 236.226  31
   0 -13  13 388.690 220.682  26
   0  13  13 227.557 215.969  31
   0  14   0 10727.5 803.631  14
   0  14   0 11338.0 844.669   6
   0 -14   0 10569.5 751.212  13
   0 -14   0 11103.9 732.934  12
   0 -14   0 9941.94 673.290  18
   0  14   0 10230.8 783.826  21
   0 -14   0 11174.9 754.359   5
   0  14   1 589.957 248.359   6
   0 -14   1 451.849 244.406   5
   0 -14  -1 585.394 201.137  18
   0 -14  -1 712.997 247.103  13
   0  14   1 415.503 251.597  14
   0  14  -1 632.846 229.837  14
   0 -14  -1 655.066 222.632   5
   0 -14   1 839.679 276.588  13
   0  14  -1 938.313 287.704   6
   0  14  -1 1323.72 325.401  21
   0  14   1 602.597 232.324  21
   0 -14   1 515.555 218.755  12
   0 -14   1 618.447 182.987  18
   0 -14  -2 1496.99 297.683  13
   0  14   2 821.829 253.780  21
   0  14  -2 711.134 269.241  21
   0 -14   2 926.260 259.476  12
   0  14   2 1188.03 338.436  14
   0  14   2 811.597 293.282   6
   0  14  -2 841.437 254.368  20
   0 -14   2 1041.43 292.110  13
   0  14  -2 1224.01 309.760   6
   0 -14  -2 1448.18 289.308  18
   0  14   3 13074.9 870.908  21
   0 -14   3 14163.8 939.501  12
   0  14  -3 13522.1 935.871   6
   0 -14  -3 13761.0 866.733  18
   0 -14   3 13316.9 898.580  13
   0  14  -3 13090.8 897.738  20
   0  14   3 14958.8 1113.80   7
   0  14  -3 11811.9 918.022  21
   0 -14  -3 13502.9 847.348  13
   0  14   3 13676.7 1005.33   6
   0 -14   4 21702.0 1223.20  17
   0 -14  -4 20532.2 1099.48  18
   0  14   4 19564.3 1352.46   7
   0 -14   4 20462.4 1174.42  12
   0 -14  -4 20683.3 1024.64  15
   0 -14  -4 20893.3 1091.29  13
   0  14  -4 18549.2 1146.74  20
   0  14  -4 20571.7 1193.72   6
   0  14   4 19405.3 1092.36  21
   0  14   4 20528.5 1305.16   6
   0 -14   4 19646.5 1145.43  13
   0  14  -4 20910.5 1257.46  21
   0  14  -5 26303.7 1400.11   6
   0 -14  -5 25865.8 1309.79  18
   0  14  -5 26835.9 1424.06  20
   0  14   5 25187.9 1596.41   7
   0  14   5 26559.2 1544.45   6
   0 -14  -5 27885.7 1296.09  13
   0 -14   5 28036.4 1434.54  12
   0 -14  -5 26349.9 1241.53  15
   0 -14   5 28463.4 1489.08  17
   0  14  -5 25697.2 1444.50  21
   0 -14  -6 303.876 219.409  13
   0  14   6 81.7154 266.459   7
   0  14  -6 10.5010 197.557  21
   0 -14   6-39.8417 236.628  17
   0 -14  -6 202.184 203.840  15
   0  14  -6 17.7297 209.128  20
   0 -14  -6 273.788 214.675  18
   0  14  -6 227.474 225.231   6
   0 -14   6 39.6730 236.840  12
   0  14   7 5266.92 744.034  46
   0 -14   7 4093.74 627.225  40
   0 -14  -7 5804.12 648.139  18
   0  14   7 4871.88 776.643   7
   0  14  -7 5074.20 680.754  21
   0 -14   7 4724.62 700.717  38
   0 -14   7 4014.08 607.873  22
   0  14   7 4020.69 632.612  53
   0  14   7 5114.13 876.545  57
   0  14   7 4995.75 707.517  31
   0 -14  -7 5034.44 643.909  29
   0 -14  -7 5012.15 596.430  15
   0  14   7 5175.31 835.431  33
   0 -14   7 5739.93 760.805  43
   0 -14   7 4444.02 614.997  12
   0 -14   7 4926.62 664.132  17
   0  14  -7 3825.57 579.245   6
   0  14   7 4570.82 813.139  30
   0  14  -7 4431.59 630.192  20
   0 -14   8 11197.1 1006.76  22
   0  14   8 12257.7 1325.66  57
   0 -14   8 11829.8 1088.50  43
   0  14   8 13993.8 1328.29  33
   0  14   8 13223.2 1204.97   7
   0 -14  -8 11556.7 929.847  15
   0  14   8 11714.8 1246.95  30
   0  14   8 10852.1 1096.69  46
   0  14   8 11082.1 1074.14  53
   0 -14   8 11223.6 1067.43  38
   0  14  -8 12194.6 990.581   6
   0  14   8 9716.15 968.793  31
   0 -14   8 11334.5 1038.68  40
   0  14  -8 11421.6 997.990  20
   0 -14  -8 11417.7 943.503  18
   0 -14   9 11791.8 973.841  26
   0 -14   9 11123.5 964.768  22
   0 -14   9 11761.3 942.371  42
   0 -14   9 10586.7 1034.35  43
   0 -14   9 11810.5 1042.80  40
   0  14   9 11276.9 1212.66  30
   0  14   9 10646.5 1052.93  53
   0  14   9 11090.6 1058.02  31
   0  14   9 11018.3 1110.16  46
   0 -14   9 11311.3 1086.75  38
   0 -14 -10 471.455 240.040  27
   0  14  10-31.8260 312.275  46
   0 -14  10 318.228 249.992  40
   0  14  10 429.805 342.159  31
   0 -14  10 498.771 301.639  26
   0  14  10 117.102 381.260  30
   0 -14  10 316.964 237.825  22
   0  14  10-308.513 329.675  53
   0 -14  10 251.140 234.339  42
   0 -14  11 138.606 225.811  40
   0  14  11 292.540 323.809  46
   0  14  11 175.415 285.959  31
   0 -14  11 219.904 226.757  26
   0  14  11-39.0577 250.660  53
   0 -14  11 229.187 190.272  42
   0  14  12 798.641 281.503  46
   0 -14  12 396.374 232.053  26
   0  14  12 863.750 312.784  53
   0 -14 -12 476.119 224.792  39
   0  14  12 1216.52 332.739  31
   0 -14  12 641.685 222.597  40
   0  14  13 3108.21 415.515  31
   0 -14  13 3355.80 385.927  26
   0  15   0-98.8921 209.082  21
   0 -15   0-28.1431 139.267  18
   0  15   0 215.313 208.154  14
   0 -15   0 89.8656 206.227  13
   0 -15   0 87.3390 156.828   5
   0  15   0 203.140 224.287   6
   0 -15   1 5454.53 566.017  12
   0  15   1 5356.68 619.294   6
   0 -15  -1 5523.46 570.607  13
   0 -15   1 4119.01 506.851  13
   0 -15   1 4804.65 538.371   5
   0  15   1 5882.52 640.503  14
   0  15  -1 5179.40 586.478  21
   0  15  -1 5393.26 605.678   6
   0 -15  -1 4547.70 497.972   5
   0 -15  -1 5181.24 510.170  18
   0  15   1 4140.14 523.544  21
   0 -15   2 66062.4 2223.47  12
   0  15   2 61816.9 2404.61  14
   0  15  -2 63865.2 2288.07   6
   0 -15  -2 63964.0 2084.51  18
   0  15   2 66909.0 2412.25   6
   0  15  -2 59557.9 2252.22  21
   0 -15   2 63568.2 2201.83  13
   0  15   2 61040.7 2147.13  21
   0 -15  -2 62369.1 2108.63  13
   0  15   3 51209.3 2247.47   7
   0  15   3 51334.6 1927.60  21
   0 -15   3 54168.9 2024.62  12
   0  15  -3 52274.2 2057.09   6
   0  15  -3 52875.2 1998.93  20
   0 -15   3 53533.7 2015.73  13
   0 -15  -3 51152.6 1861.29  18
   0  15   3 52042.8 2147.65   6
   0 -15  -3 50971.1 1878.79  13
   0  15  -3 51238.9 2079.41  21
   0 -15   4 91.9176 197.378  17
   0 -15   4 351.771 230.417  12
   0 -15  -4 27.6904 187.279  13
   0  15  -4 239.460 200.861  20
   0 -15   4 33.4394 187.635  13
   0 -15  -4 239.641 160.213  18
   0  15  -4 126.667 199.196  21
   0  15   4 206.589 255.644   6
   0  15  -4 393.335 283.533   6
   0  15   4 410.461 309.822   7
   0 -15   5 57758.0 2203.73  12
   0 -15  -5 52944.6 1904.27  15
   0 -15  -5 53072.8 1973.65  13
   0  15  -5 54441.8 2175.80   6
   0 -15   5 57883.9 2251.80  17
   0  15  -5 53168.1 2157.25  20
   0  15  -5 50641.0 2196.26  21
   0  15   5 54120.7 2357.12   6
   0  15   5 52849.7 2454.53   7
   0 -15  -5 53376.8 2028.19  18
   0  15  -6 52285.2 2155.91   6
   0  15   6 55576.7 2688.15  30
   0 -15   6 50164.9 2317.94  43
   0  15   6 52620.0 2502.87   7
   0 -15  -6 45856.3 1877.58  13
   0 -15   6 53445.3 2372.58  38
   0 -15  -6 51633.3 2046.94  18
   0 -15  -6 51769.3 1953.93  15
   0  15   6 58626.7 2819.05  57
   0  15   6 51045.0 2441.15  46
   0 -15  -6 53124.9 2154.73  29
   0 -15   6 53993.2 2259.38  17
   0 -15   6 47798.3 2198.55  22
   0  15   6 50637.1 2206.95  31
   0  15   6 52275.9 2497.95  33
   0  15  -6 49834.1 2207.25  21
   0  15   6 48313.8 2232.09  53
   0 -15   6 52766.5 2154.60  12
   0  15  -6 51632.2 2187.42  20
   0  15   7 16288.6 1533.07  57
   0 -15   7 16094.0 1159.54  12
   0 -15   7 16406.4 1302.57  38
   0  15   7 14016.1 1145.08  31
   0 -15  -7 14025.6 1045.33  18
   0  15   7 16433.6 1467.95  30
   0  15   7 14613.7 1213.62  53
   0  15  -7 17525.5 1203.42   6
   0 -15  -7 14776.9 1024.99  15
   0 -15  -7 16108.0 1151.55  29
   0 -15   7 14191.8 1149.82  22
   0 -15   7 15567.3 1205.20  40
   0  15   7 16393.3 1394.35  33
   0  15   7 16775.9 1400.00   7
   0  15   7 14034.9 1272.28  46
   0  15  -7 15155.4 1149.68  20
   0  15  -7 18044.3 1278.44  21
   0 -15   7 16188.6 1207.93  17
   0 -15   7 16111.8 1286.63  43
   0 -15   8 7513.80 908.054  38
   0  15   8 7398.41 849.490  31
   0 -15   8 6542.93 844.021  43
   0 -15  -8 6209.56 713.584  29
   0  15   8 7576.54 989.497  33
   0 -15   8 6572.84 787.161  22
   0  15   8 7440.95 939.294  46
   0  15   8 6079.90 823.587  53
   0  15   8 5819.63 908.015  30
   0 -15   8 7352.09 857.840  40
   0 -15   9 601.622 388.264  38
   0 -15   9 1036.20 408.590  43
   0  15   9 410.539 294.889  53
   0 -15   9 433.751 277.061  22
   0 -15  -9 927.654 367.482  27
   0 -15   9-0.73714 240.632  26
   0 -15   9 165.613 245.446  40
   0  15   9 435.064 339.256  30
   0  15   9 225.712 341.017  46
   0  15   9 67.0629 255.949  31
   0  15  10 55253.6 2451.05  46
   0 -15 -10 54121.3 2180.78  27
   0 -15  10 56969.9 2193.39  22
   0 -15  10 59393.5 2323.64  40
   0  15  10 57500.4 2430.51  31
   0 -15  10 61765.1 2238.37  26
   0  15  10 53969.7 2447.88  53
   0  15  11 5517.79 668.160  31
   0 -15  11 5335.26 608.075  40
   0  15  11 4965.15 651.610  46
   0 -15 -11 5666.14 642.546  39
   0  15  11 4555.14 654.560  53
   0 -15  11 6665.13 646.780  26
   0 -15  12 308.665 193.041  40
   0  15  12 372.258 243.648  53
   0  15  12 853.580 279.773  46
   0 -15  12 925.095 234.447  26
   0 -15 -12 497.680 220.508  39
   0  15  12 808.258 291.198  31
   0 -15 -13-207.628 161.256  34
   0  15  13 274.788 165.226  31
   0  16   0 194401. 4871.81  21
   0 -16   0 201867. 4609.46  18
   0 -16   0 200412. 4834.83  13
   0 -16   0 202130. 4764.71   5
   0  16   0 202876. 5049.38   6
   0  16  -1 21047.8 1281.59   6
   0  16  -1 19750.1 1227.05  21
   0 -16  -1 22474.7 1221.15  13
   0 -16   1 23284.5 1203.11  12
   0 -16   1 21147.3 1206.37  13
   0  16   1 21941.7 1317.59   6
   0  16   1 21224.6 1307.28  14
   0  16   1 21355.8 1223.47  21
   0 -16  -1 21654.7 1130.40  18
   0 -16  -1 20723.6 1135.47   5
   0  16  -2 705.433 310.020   6
   0  16   2 458.116 259.085   6
   0 -16   2 191.291 196.764  12
   0 -16  -2 242.364 172.142  13
   0  16   2 203.489 201.514  21
   0  16  -2 274.540 228.919  21
   0 -16   2 789.061 311.953  13
   0 -16  -2 367.704 220.634  18
   0 -16  -3 4869.35 558.857  13
   0  16  -3 3675.85 538.182   6
   0 -16   3 4629.96 584.046  13
   0  16   3 3754.91 593.641   6
   0  16   3 4218.93 533.403  21
   0 -16  -3 3933.48 502.704  18
   0  16   3 4988.46 714.228   7
   0  16  -3 4402.97 564.931  20
   0  16  -3 4498.47 590.985  21
   0 -16   3 5055.21 603.926  12
   0  16   4 96995.6 3335.11   6
   0 -16   4 105045. 3137.23  12
   0 -16   4 104146. 3177.45  17
   0 -16  -4 97810.7 2929.48  13
   0  16  -4 90316.6 3020.30  20
   0  16   4 102004. 3558.00   7
   0 -16  -4 94417.9 2912.98  18
   0  16  -4 93392.7 3122.38   6
   0  16  -4 94292.2 3185.31  21
   0  16   5 3261.05 600.884   6
   0 -16   5 3349.69 619.660  38
   0 -16   5 4220.14 572.700  12
   0 -16   5 3321.59 542.337  22
   0  16   5 4128.36 724.785   7
   0  16   5 3558.82 660.142  46
   0  16   5 4073.86 603.504  53
   0 -16  -5 4097.95 609.850  56
   0 -16   5 3891.89 634.268  43
   0 -16  -5 3954.37 565.199  25
   0 -16   5 3890.43 569.435  17
   0  16   5 3437.34 552.554  31
   0 -16  -5 3751.05 505.609  13
   0  16  -5 3738.52 589.951  21
   0 -16  -5 3791.79 572.606  29
   0  16  -5 3156.71 514.156  20
   0  16  -5 3876.36 568.734   6
   0  16   5 4779.42 790.360  57
   0 -16  -5 4436.79 569.593  18
   0  16   5 2848.66 685.341  30
   0 -16   6 7684.60 867.157  22
   0  16   6 8627.95 1053.72  30
   0 -16  -6 7302.58 749.268  18
   0  16   6 6493.98 793.694  31
   0  16  -6 8020.71 862.583  21
   0 -16  -6 7897.43 822.971  29
   0  16   6 7302.00 855.060  53
   0 -16   6 8814.58 892.863  17
   0 -16  -6 7641.11 722.457  13
   0  16   6 7514.79 1046.66  57
   0  16  -6 7371.72 793.471  20
   0 -16   6 8983.25 871.463  12
   0  16   6 8399.60 1018.25   7
   0 -16   6 8688.06 929.600  43
   0  16   6 7906.85 965.362  46
   0 -16  -6 8770.60 839.797  25
   0 -16   6 9166.18 955.735  38
   0 -16  -6 6492.49 665.124  15
   0  16  -6 7312.22 799.482   6
   0 -16   7 3201.61 606.789  43
   0  16   7 3597.52 719.330  30
   0  16   7 3405.64 591.132  31
   0  16   7 4511.32 777.565  33
   0  16   7 4375.01 855.567  57
   0  16   7 4105.61 696.987  53
   0 -16   7 3467.36 641.187  38
   0 -16   7 4040.96 643.939  22
   0 -16   7 3887.02 630.193  40
   0 -16  -7 4213.06 600.582  29
   0  16   7 2185.59 527.736  46
   0 -16   8 38669.0 1914.26  22
   0 -16  -8 37497.5 1801.05  29
   0  16   8 36256.4 1920.34  31
   0 -16   8 38981.4 1955.23  40
   0  16   8 32838.1 1929.38  53
   0  16   8 41345.3 2332.43  30
   0 -16  -8 38209.5 1879.17  27
   0 -16   8 41471.9 2114.05  38
   0  16   8 36844.4 2081.43  46
   0 -16   8 37611.3 1995.25  43
   0 -16   9 13634.8 1088.50  40
   0  16   9 9983.32 1053.98  46
   0  16   9 12795.6 1243.71  30
   0 -16   9 14680.2 1178.01  43
   0 -16   9 13576.6 1040.57  22
   0  16   9 10004.7 977.463  31
   0  16   9 12846.4 1166.75  53
   0 -16  -9 11452.0 979.751  27
   0 -16  10 9746.47 876.473  40
   0 -16 -10 8167.82 774.680  27
   0  16  10 9053.53 941.973  53
   0  16  10 9611.45 944.929  46
   0 -16  10 8871.89 788.220  22
   0  16  10 11203.4 1120.07  30
   0 -16 -10 9748.06 886.582  39
   0  16  10 8423.70 865.281  31
   0 -16 -11 1367.83 349.385  39
   0 -16  11 1531.26 358.422  40
   0  16  11 1241.95 361.464  31
   0  16  11 854.659 300.294  46
   0 -16  11 1346.20 304.615  26
   0  16  11 1146.08 374.884  53
   0 -16  12 40539.5 1452.13  40
   0  16  12 42449.9 1627.30  46
   0  16  12 43605.2 1662.42  31
   0  16  12 41037.7 1667.38  53
   0 -16  12 39409.3 1365.87  26
   0 -17   0 210.894 237.328  13
   0  17   0-104.367 215.647   6
   0  17   0-11.3527 184.638  21
   0  17   1 6208.09 728.103   6
   0 -17   1 6566.22 684.697  13
   0  17   1 5099.13 613.066  21
   0 -17  -1 5571.07 583.804  18
   0  17  -1 5094.26 663.362   6
   0  17  -1 5637.89 671.828  21
   0 -17  -1 4543.56 589.717  13
   0 -17   2 181086. 4635.94  13
   0  17   2 174194. 4549.08  21
   0  17   2 176632. 4980.97   7
   0 -17  -2 176050. 4379.79  18
   0  17   2 183589. 4923.29   6
   0 -17   2 191307. 4597.21  12
   0 -17  -2 179315. 4512.74  13
   0  17  -2 175544. 4732.87  21
   0  17  -2 172658. 4708.48   6
   0  17  -3 908.286 276.640   6
   0 -17   3 1521.08 371.167  13
   0 -17   3 1155.66 372.968  17
   0  17   3 1586.27 427.641   6
   0 -17  -3 2034.49 407.100  13
   0  17   3 1340.39 488.685   7
   0 -17   3 1323.16 352.535  12
   0 -17  -3 1414.75 334.788  18
   0  17  -3 1298.66 352.412  21
   0  17   4 23741.4 1648.07   7
   0 -17  -4 23897.1 1414.95  39
   0  17  -4 26000.0 1629.50  46
   0 -17   4 24304.2 1498.17  22
   0 -17   4 26300.7 1557.88  38
   0 -17  -4 22466.8 1294.09  13
   0 -17   4 25537.1 1471.87  17
   0  17   4 23262.1 1549.50   6
   0 -17   4 25385.9 1421.35  12
   0 -17  -4 24403.1 1432.48  29
   0 -17  -4 25702.4 1489.19  44
   0  17   4 22334.5 1584.92  46
   0 -17  -4 25021.6 1356.95  18
   0  17   4 25039.6 1723.67  30
   0  17  -4 21903.6 1356.87  20
   0  17  -4 22697.9 1424.27   6
   0 -17  -4 23778.0 1400.97  27
   0  17   4 24037.9 1734.89  57
   0  17  -4 23385.9 1476.01  21
   0  17   4 27246.3 1574.77  53
   0 -17   4 23631.1 1533.07  43
   0 -17   4 24371.1 1425.16  25
   0 -17  -4 23031.9 1381.40  25
   0 -17  -5 1187.76 392.270  39
   0 -17   5 1345.58 347.291  25
   0 -17   5 1689.31 437.936  17
   0  17   5 1121.49 395.590   6
   0 -17  -5 459.853 247.181  44
   0  17   5 1248.87 521.461  46
   0  17  -5 1437.28 377.428   6
   0 -17   5 790.577 337.319  12
   0  17  -5 756.814 353.323  21
   0  17   5 914.979 435.705   7
   0  17   5 945.209 383.083  31
   0  17   5 2616.24 627.294  57
   0 -17  -5 539.591 287.182  18
   0 -17   5 754.132 318.665  38
   0 -17  -5 1648.87 395.288  13
   0 -17  -5 1194.84 425.856  27
   0 -17   5 704.860 383.347  22
   0 -17  -5 1138.67 385.984  25
   0  17   5 416.594 296.147  30
   0 -17  -5 905.041 368.420  29
   0 -17   5 1231.72 454.507  43
   0  17   5 1296.56 419.094  53
   0  17  -5 686.737 282.830  20
   0  17   6 79657.7 3361.38  30
   0  17   6 78407.5 3029.24  53
   0  17   6 73086.8 2879.02  31
   0 -17   6 80204.4 3061.37  38
   0  17   6 76746.1 3191.38  46
   0  17   6 84187.0 3555.63  57
   0 -17  -6 79854.2 2866.28  29
   0 -17   6 82679.9 3131.79  43
   0 -17  -6 81890.8 2792.53  25
   0 -17   6 77460.5 2947.29  22
   0 -17  -6 81213.6 2885.06  27
   0 -17   6 81644.1 2959.51  40
   0  17   7 563.366 435.579  46
   0  17   7 1387.45 496.490  53
   0  17   7 524.720 404.699  33
   0 -17  -7 676.720 324.658  29
   0 -17   7 1387.26 415.368  40
   0 -17  -7 974.992 352.955  27
   0 -17   7 938.063 452.592  43
   0  17   7 554.364 420.850  57
   0  17   7 657.658 417.764  30
   0 -17   7 1040.63 389.590  22
   0 -17   7 1293.78 465.928  38
   0  17   7 550.307 317.955  31
   0 -17  -8 9263.16 872.766  29
   0  17   8 9031.52 1077.15  30
   0  17   8 9526.50 1086.21  46
   0 -17   8 9623.63 1012.41  38
   0  17   8 8366.39 897.564  31
   0 -17  -8 9551.17 930.492  39
   0 -17  -8 8302.16 852.871  27
   0 -17   8 9540.00 983.935  43
   0  17   8 10446.5 1048.09  53
   0 -17   8 9297.92 907.860  22
   0 -17   8 9060.08 933.978  40
   0 -17   9 1862.17 429.325  40
   0  17   9 647.812 327.084  31
   0  17   9 821.842 405.297  53
   0 -17   9 757.105 290.386  22
   0  17   9 867.881 432.108  46
   0 -17  -9 1402.29 408.869  39
   0 -17  -9 562.319 339.187  27
   0 -17   9 1432.88 426.384  43
   0  17   9 1589.57 547.407  30
   0 -17  10 28551.6 1393.79  22
   0  17  10 28039.6 1589.34  46
   0 -17  10 30704.6 1502.53  40
   0 -17 -10 26484.5 1389.18  27
   0  17  10 28269.9 1544.63  31
   0 -17 -10 26461.2 1439.13  39
   0  17  10 28111.3 1644.54  53
   0  17  11 787.004 302.180  31
   0 -17 -11-92.2062 184.118  39
   0  17  11 385.328 265.081  46
   0 -17  11 530.582 240.321  40
   0  17  11 82.8052 282.327  53
   0  17  12 5103.26 511.232  31
   0 -17  12 4771.55 435.787  40
   0 -17 -12 4656.98 476.963  34
   0  18   0 1606.08 430.561  47
   0 -18   0 833.041 316.484  13
   0  18   0 905.583 346.147   6
   0  18   0 626.822 252.238  21
   0 -18   0 1064.73 337.896  29
   0 -18   0 1027.00 342.091  25
   0  18   0 1514.10 468.323  46
   0  18   1 5559.66 759.032  47
   0 -18   1 4688.95 622.755  13
   0  18  -1 5682.08 744.203  51
   0  18   1 5391.33 717.420   6
   0 -18   1 5389.89 699.551  22
   0  18  -1 5419.02 746.070  46
   0  18  -1 4897.78 657.726  21
   0  18   1 4955.44 635.157  21
   0 -18   1 4382.36 590.339  29
   0 -18  -1 5361.50 587.690  18
   0 -18  -1 5734.37 687.656  29
   0 -18  -1 6241.98 690.116  13
   0  18   1 5713.96 796.672  46
   0 -18  -1 5564.67 705.553  25
   0 -18   1 5099.83 657.137  25
   0  18  -1 5571.46 707.054   6
   0 -18  -1 5531.07 634.032  27
   0 -18   2-198.456 300.314  22
   0 -18  -2 361.472 297.164  39
   0 -18   2-157.907 235.670  25
   0  18  -2 184.607 232.381   6
   0  18   2 274.730 316.690  47
   0 -18  -2 27.0430 194.572  13
   0  18  -2 298.586 264.252  21
   0 -18  -2 157.344 161.385  18
   0  18   2 258.629 277.993   6
   0 -18  -2-122.632 267.545  25
   0  18   2 692.390 402.866  57
   0 -18   2 307.071 255.877  13
   0 -18   2-11.6036 234.450  43
   0 -18  -2 26.5559 247.746  27
   0  18  -2 643.916 348.045  46
   0  18   2 89.3975 250.340   7
   0 -18  -2 166.599 263.006  29
   0  18   2 57.8077 261.081  46
   0  18   2 24.1566 162.156  21
   0 -18   3 584.836 294.978  43
   0 -18   3 106.954 209.919  17
   0 -18   3 436.583 242.244  25
   0  18  -3-433.466 307.441  46
   0 -18   3 183.512 181.481  12
   0  18   3 236.675 306.344  47
   0 -18  -3 492.043 271.138  39
   0 -18  -3 296.010 243.592  29
   0  18  -3 15.6395 223.226  21
   0  18   3 452.978 322.516  46
   0 -18   3-80.3628 282.658  22
   0  18   3 480.084 496.392  57
   0  18   3 336.582 243.155  53
   0 -18  -3 535.624 270.900  18
   0  18   3 262.487 307.565   7
   0 -18  -3 317.054 238.102  25
   0 -18  -3 478.268 282.992  13
   0  18   3-182.265 307.320   6
   0 -18  -3 482.866 264.694  27
   0 -18   3 290.117 259.474  13
   0  18  -3 55.9593 250.073   6
   0  18  -4 27514.1 1620.17   6
   0  18  -4 28069.0 1750.25  46
   0  18  -4 26977.0 1638.93  21
   0 -18  -4 29495.3 1615.78  29
   0 -18   4 26596.6 1622.35  22
   0 -18  -4 27432.2 1539.18  27
   0 -18  -4 26403.8 1443.60  18
   0  18   4 28438.7 1851.21  30
   0  18   4 28778.4 1855.45   7
   0 -18  -4 29037.8 1574.36  39
   0  18   4 27556.3 1621.32  31
   0  18   4 26319.1 1715.72   6
   0  18   4 32760.8 2058.35  57
   0 -18   4 27327.9 1679.81  43
   0 -18   4 29492.0 1670.98  38
   0 -18   4 29093.3 1616.14  17
   0 -18   4 28714.6 1552.45  12
   0  18   4 30884.9 1726.66  53
   0 -18  -4 26359.1 1461.86  13
   0  18   4 28682.1 1838.82  46
   0 -18   4 27882.4 1561.49  25
   0 -18  -4 29413.3 1597.78  25
   0 -18  -5 161.401 250.290  39
   0 -18  -5-27.1759 232.504  29
   0  18   5-136.926 405.398  46
   0 -18   5 653.802 400.025  22
   0 -18   5 458.522 347.021  38
   0 -18   5-269.269 209.371  25
   0  18   5 128.166 301.456  31
   0 -18  -5 161.115 228.664  25
   0  18   5-61.5828 222.295  53
   0  18  -5 188.635 320.158  46
   0 -18   5-65.0764 234.178  40
   0 -18  -5 426.771 272.525  27
   0  18   5-272.824 437.486  57
   0  18   5 473.641 419.577  30
   0 -18   5 378.293 325.393  43
   0 -18  -6 1193.89 386.961  25
   0  18   6 1282.55 546.077  57
   0  18   6 1186.57 502.094  30
   0  18   6 832.127 309.907  31
   0 -18   6 1472.85 441.265  38
   0 -18   6 945.606 323.544  40
   0  18   6 908.278 398.545  53
   0 -18  -6 1137.57 363.932  27
   0 -18  -6 978.767 340.894  39
   0  18  -6 1125.81 443.220  46
   0  18   6 1459.53 490.397  46
   0 -18  -6 801.606 304.501  29
   0 -18   6 691.536 402.096  43
   0 -18   6 532.373 312.858  22
   0  18   7 3510.47 608.545  31
   0 -18   7 3783.95 644.171  38
   0 -18   7 3312.13 644.209  43
   0 -18   7 3445.03 592.771  40
   0  18   7 3725.99 770.010  30
   0  18   7 3440.24 676.936  46
   0 -18  -7 3524.98 585.456  39
   0 -18   7 2983.73 575.932  22
   0  18   7 3656.85 779.752  57
   0  18   7 3511.51 678.418  53
   0 -18  -7 3559.81 628.458  27
   0 -18  -7 3800.90 602.154  29
   0  18   8 22829.1 1479.96  31
   0 -18   8 25855.5 1581.73  43
   0  18   8 23815.5 1663.01  46
   0 -18   8 21688.3 1382.64  22
   0 -18  -8 23568.2 1426.79  27
   0 -18  -8 22728.2 1427.70  39
   0 -18  -8 22687.5 1357.67  29
   0 -18   8 25840.1 1495.90  40
   0  18   8 26756.1 1767.16  30
   0  18   8 22960.2 1583.96  53
   0  18   9 52.0640 271.445  46
   0  18  -9 784.059 318.095  46
   0 -18  -9 541.696 311.469  27
   0 -18  -9 504.257 283.070  39
   0  18   9 746.281 423.579  30
   0 -18   9 306.140 243.167  22
   0  18   9 215.659 242.402  31
   0  18   9 565.959 356.238  53
   0 -18   9 153.713 268.001  43
   0 -18   9 347.242 299.748  40
   0 -18  10 4591.07 551.396  40
   0 -18 -10 3982.24 534.038  39
   0 -18  10 4495.59 515.352  22
   0  18  10 4995.92 667.447  30
   0  18  10 4714.76 665.848  53
   0 -18 -10 3759.94 484.864  27
   0  18  10 4695.70 599.723  31
   0  18  10 4641.34 625.233  46
   0 -18 -11 252.850 183.458  39
   0 -18  11-320.832 195.489  40
   0  18  11 67.0041 198.877  31
   0  18  11-390.191 270.574  53
   0  18  11 290.404 197.829  46
   0 -18 -11-152.173 193.266  34
   0  19   0 179.082 267.957   6
   0  19   0 103.058 243.572  51
   0  19   0-111.510 316.311  47
   0 -19   0-118.213 314.617  25
   0  19   0 269.762 276.327  21
   0  19   0 194.044 315.078  46
   0 -19   0 155.504 219.280  13
   0 -19   0-385.718 271.554  29
   0  19   1 18831.5 1430.61  47
   0 -19  -1 17159.9 1229.61  25
   0  19  -1 18983.4 1448.88  47
   0 -19  -1 17840.1 1187.77  27
   0  19  -1 14954.5 1215.90   6
   0  19   1 19184.7 1466.95  57
   0  19  -1 14345.3 1274.13  46
   0  19   1 19102.1 1345.55  51
   0  19   1 18627.3 1452.73  46
   0  19  -1 15501.2 1197.11  21
   0 -19   1 17726.3 1223.43  13
   0 -19  -1 17448.4 1229.98  29
   0  19   1 16889.5 1343.08   7
   0 -19   1 18180.2 1260.25  22
   0 -19  -1 16938.2 1191.03  13
   0  19  -1 16986.8 1337.53  51
   0 -19   1 16693.4 1214.97  25
   0 -19   1 16418.7 1157.39  29
   0  19   1 15839.6 1171.02  21
   0  19   1 15194.3 1264.84   6
   0 -19   2 6970.99 818.623  43
   0  19   2 5827.22 761.098  47
   0  19  -2 6587.18 809.786   6
   0  19   2 6796.20 900.159   7
   0 -19   2 6266.88 742.166  13
   0  19   2 6418.37 874.659  46
   0 -19  -2 7011.61 748.686  27
   0  19   2 5890.49 800.119   6
   0  19  -2 6504.76 782.739  21
   0 -19   2 6422.00 763.477  25
   0 -19   2 7679.46 831.190  22
   0  19  -2 6644.27 860.930  46
   0 -19  -2 6686.86 762.055  29
   0 -19  -2 6810.23 739.649  13
   0 -19   2 6247.13 716.264  29
   0 -19  -2 6942.36 777.136  25
   0  19   2 5801.66 860.187  57
   0 -19  -2 6134.10 667.008  18
   0 -19  -2 7344.42 769.023  39
   0  19   3 2550.36 613.593   7
   0  19  -3 3204.69 561.126  21
   0  19   3 3248.92 620.806   6
   0  19  -3 2725.36 527.780   6
   0 -19   3 2445.87 494.593  22
   0  19   3 1874.75 562.557  57
   0  19  -3 3047.34 645.491  46
   0 -19  -3 2869.18 523.372  27
   0 -19   3 2502.23 472.419  13
   0 -19   3 3751.36 570.112  25
   0  19   3 3744.01 728.823  46
   0 -19  -3 2449.24 472.614  13
   0 -19   3 3502.10 597.625  43
   0 -19  -3 2900.88 565.449  29
   0  19   3 3342.96 590.433  53
   0 -19  -3 2120.14 407.051  18
   0 -19  -3 3626.32 566.679  25
   0 -19   3 3684.06 559.442  17
   0 -19  -3 2402.42 460.042  39
   0 -19  -4 464.578 283.252  39
   0 -19  -4 723.365 340.725  25
   0  19   4-338.172 528.422  57
   0  19   4 698.244 361.003  31
   0 -19   4 15.7126 203.321  25
   0 -19  -4 15.0185 292.613  27
   0 -19   4 133.011 277.593  43
   0  19   4 117.167 357.168  46
   0 -19   4 617.921 353.328  40
   0  19  -4 300.808 335.029  46
   0  19   4 434.705 318.992  53
   0 -19   4 697.182 333.711  22
   0 -19  -4-35.2956 266.802  29
   0  19   5-383.848 445.488  30
   0 -19  -5 87.2243 232.844  39
   0 -19  -5 705.562 304.672  27
   0  19   5 191.859 383.068  57
   0  19   5 176.707 298.260  53
   0  19   5 318.970 379.417  46
   0 -19   5 3.00692 278.618  43
   0 -19   5 271.271 272.027  22
   0 -19   5 126.072 206.146  25
   0  19   5 139.891 263.490  31
   0 -19  -5 234.351 248.090  29
   0  19  -5 433.873 353.466  46
   0 -19  -5 2.45153 277.545  25
   0 -19   5 90.6320 231.372  40
   0 -19   5 55.6131 256.240  38
   0  19   6 4.01850 424.088  57
   0 -19  -6 580.723 374.514  39
   0  19   6 548.951 323.635  30
   0 -19  -6 774.354 343.144  27
   0 -19   6 689.369 336.689  43
   0 -19   6 953.784 342.535  22
   0 -19   6 953.344 420.784  38
   0  19   6 889.971 413.115  46
   0 -19   6 528.647 296.462  40
   0 -19  -6 574.332 291.129  25
   0 -19  -6 1100.38 351.910  29
   0  19  -6 1838.33 484.414  46
   0  19   6 581.802 344.398  31
   0  19   6 815.609 409.737  53
   0 -19   7 322.429 308.769  43
   0 -19  -7 4.17120 277.519  39
   0 -19   7 140.946 279.470  40
   0  19   7 582.823 349.995  53
   0 -19   7 404.285 325.418  38
   0  19   7 954.343 410.357  31
   0  19   7 69.1464 360.494  30
   0  19   7 115.510 387.021  57
   0 -19   7 556.389 315.330  22
   0  19  -7 302.197 345.233  46
   0 -19  -7 162.045 295.380  27
   0  19   7 418.279 344.726  46
   0 -19  -7-176.631 261.901  29
   0  19   8 1374.35 438.589  30
   0 -19   8 912.735 412.488  43
   0 -19  -8 2013.21 459.100  39
   0  19   8 723.020 355.863  46
   0 -19   8 710.814 316.242  22
   0  19  -8 905.839 345.606  46
   0  19   8 1323.98 377.066  31
   0 -19  -8 1840.83 418.212  29
   0  19   8 1212.56 424.611  53
   0 -19  -8 401.159 289.804  27
   0 -19   8 1648.77 414.105  40
   0 -19  -9 101.821 220.064  39
   0  19   9 124.988 271.500  53
   0 -19  -9 254.968 206.886  27
   0  19  -9-109.912 221.684  46
   0  19   9 409.488 310.448  46
   0  19   9 125.669 216.581  31
   0 -19   9 327.145 270.504  40
   0  19   9 353.830 285.490  30
   0 -19   9 531.038 268.282  22
   0 -19 -10 4253.33 490.205  27
   0 -19  10 4915.47 534.352  40
   0 -19 -10 2830.25 445.211  34
   0  19  10 4206.90 536.766  31
   0  19  10 3529.41 515.654  46
   0 -19 -10 3076.53 445.207  39
   0  19  10 4717.07 608.945  53
   0 -19 -11 405.118 182.361  39
   0 -19 -11 252.942 193.072  34
   0 -19  11 405.066 191.859  40
   0 -19 -11 160.220 134.242  45
   0  19  11 380.390 159.061  31
   0  19  11 229.431 168.619  46
   0 -20   0 3806.21 598.422  29
   0  20   0 3715.04 614.522  51
   0  20   0 4311.34 754.884  46
   0 -20   0 4747.00 663.256  25
   0  20   0 3597.56 698.680  47
   0 -20   1 3210.53 523.211  29
   0  20  -1 4084.93 714.241  51
   0 -20  -1 3861.86 611.765  29
   0 -20   1 2824.41 510.698  25
   0 -20  -1 2812.70 541.695  25
   0  20  -1 3604.60 683.190  47
   0  20  -1 3588.15 651.574  46
   0  20   1 2908.10 643.070  46
   0  20   1 3883.16 668.282  47
   0 -20  -1 2888.34 481.102  27
   0 -20   1 2863.92 544.388  22
   0  20   1 2763.58 556.729  51
   0  20   1 3522.84 689.842  57
   0 -20  -2 1806.81 460.161  29
   0  20   2 1892.35 588.154  57
   0 -20   2 1813.84 410.308  25
   0 -20  -2 1642.78 486.015  25
   0 -20   2 1300.77 381.988  22
   0 -20  -2 1503.86 386.538  27
   0 -20  -2 2006.53 424.411  39
   0 -20   2 1328.77 356.305  29
   0  20  -2 1382.68 471.975  51
   0  20   2 1318.34 412.352  47
   0  20  -2 1903.97 508.642  46
   0  20  -2 2127.63 576.592  47
   0  20   2 2305.72 631.583  46
   0 -20  -3 1163.44 310.730  39
   0 -20  -3 823.324 306.077  29
   0 -20  -3 862.333 374.432  25
   0  20   3 1200.88 425.385  57
   0 -20   3 1051.23 377.664  43
   0 -20   3 762.685 296.581  25
   0  20   3 1401.37 536.268  46
   0  20   3 1601.98 451.534  53
   0  20  -3 1288.57 388.047  46
   0 -20   3 754.033 360.800  22
   0 -20  -3 798.250 250.730  27
   0  20   4 63095.8 2600.04  53
   0 -20  -4 59763.2 2434.59  29
   0 -20  -4 61164.2 2406.18  39
   0  20  -4 59853.0 2640.72  46
   0 -20   4 59536.2 2356.55  40
   0 -20  -4 58805.7 2389.41  27
   0  20   4 62467.5 2948.39  57
   0 -20   4 60361.5 2528.47  22
   0 -20   4 62928.3 2622.15  43
   0 -20  -4 60650.4 2431.78  25
   0  20   4 53576.0 2409.69  31
   0 -20   4 60166.1 2376.71  25
   0  20   4 57941.0 2750.13  46
   0 -20   5 2151.09 508.859  43
   0 -20  -5 2028.54 475.382  39
   0 -20   5 1421.86 354.176  25
   0  20  -5 1720.78 464.301  46
   0 -20  -5 1364.96 451.045  29
   0 -20   5 1623.41 440.063  38
   0 -20   5 1280.03 414.934  22
   0 -20   5 2277.65 473.838  40
   0  20   5 2363.49 583.657  46
   0  20   5 1705.98 410.587  31
   0  20   5 1927.82 493.824  53
   0 -20  -5 1379.94 400.590  25
   0  20   5 1134.70 427.973  30
   0 -20  -5 1737.81 424.351  27
   0  20   5 2189.10 680.823  57
   0  20  -6 70.6414 303.007  46
   0 -20  -6-219.353 221.974  34
   0 -20   6-258.649 298.727  22
   0  20   6-275.719 467.100  46
   0 -20  -6 30.5870 294.526  29
   0  20   6-411.129 325.238  30
   0 -20   6 615.972 341.330  38
   0  20   6 249.344 422.599  57
   0  20   6-122.570 323.841  53
   0 -20   6-61.3291 262.711  43
   0 -20  -6 242.047 217.992  25
   0 -20  -6 538.592 316.774  27
   0  20   6-137.419 283.797  31
   0 -20   6-264.365 308.488  40
   0 -20  -6 135.860 337.893  39
   0 -20   7 8141.43 825.053  22
   0  20   7 7251.99 895.860  30
   0  20   7 6961.16 798.371  31
   0 -20  -7 7680.98 752.642  34
   0 -20   7 6833.29 752.879  40
   0  20  -7 8815.00 905.701  46
   0 -20  -7 6667.73 774.178  39
   0 -20  -7 8236.83 835.768  27
   0 -20  -7 6234.42 714.128  29
   0  20   7 6611.61 870.094  46
   0  20   7 7156.18 982.252  57
   0 -20   7 8238.54 873.969  43
   0  20   7 7920.26 906.712  53
   0 -20   8 46185.5 1995.70  43
   0  20   8 37294.1 1822.35  31
   0 -20  -8 41931.2 1832.90  27
   0 -20  -8 40206.3 1751.39  29
   0 -20  -8 36812.4 1681.75  34
   0  20   8 45347.4 2114.52  53
   0  20  -8 39400.9 1786.33  46
   0 -20   8 46222.9 1897.56  22
   0  20   8 42168.2 2064.36  46
   0 -20   8 44685.2 1852.80  40
   0  20   8 47113.2 2151.13  30
   0 -20  -8 40378.8 1836.23  39
   0  20  -9 1084.89 304.884  46
   0  20   9 875.562 361.707  30
   0  20   9 972.670 363.406  46
   0  20   9 433.063 272.539  31
   0 -20  -9 337.534 234.275  27
   0 -20   9 568.970 258.074  40
   0 -20  -9 524.761 258.878  34
   0  20   9 251.098 257.312  53
   0 -20  -9 418.782 228.278  39
   0 -20   9 416.228 205.377  22
   0 -20  10 6628.12 560.827  40
   0 -20 -10 5673.64 519.818  27
   0  20  10 6309.63 631.094  46
   0 -20 -10 5759.08 568.890  39
   0  20  10 5965.07 584.417  31
   0 -20 -10 5083.01 479.654  45
   0 -20 -10 5593.35 528.434  34
   0 -21   0 115.268 227.103  29
   0  21   0-490.687 368.556  47
   0 -21   0-35.9850 237.743  25
   0  21   0-520.361 371.536  51
   0  21   0 386.806 363.889  46
   0 -21   1 3701.45 582.363  22
   0 -21  -1 4386.93 605.971  27
   0 -21   1 3564.69 581.211  29
   0  21   1 3646.18 607.165  51
   0  21   1 5052.90 824.363  46
   0 -21  -1 3388.74 566.098  29
   0  21  -1 4358.26 759.995  46
   0  21  -1 4365.26 748.908  47
   0 -21  -1 4092.77 652.720  25
   0  21  -1 4436.69 722.944  51
   0 -21   1 5165.98 686.876  25
   0  21   1 3682.25 707.404  47
   0  21   2 57189.3 2725.00  57
   0 -21   2 60534.6 2325.81  29
   0  21  -2 60311.5 2747.61  47
   0  21   2 60022.9 2793.13  46
   0 -21   2 64720.1 2541.30  22
   0 -21   2 61829.9 2468.22  25
   0 -21  -2 58023.6 2288.78  39
   0  21  -2 61053.7 2695.21  51
   0 -21  -2 61047.3 2375.33  27
   0 -21  -2 60839.4 2455.03  29
   0  21  -2 56592.7 2640.61  46
   0  21   2 60520.7 2661.88  47
   0 -21  -2 61154.2 2462.99  25
   0  21   3 10913.5 1179.08  46
   0 -21   3 9931.34 971.040  22
   0  21  -3 9983.38 1062.40  46
   0 -21  -3 10029.2 931.537  27
   0 -21  -3 10698.3 989.178  25
   0 -21  -3 9663.76 892.570  39
   0  21  -3 9067.10 1043.87  47
   0  21   3 8794.78 1080.04  57
   0 -21  -3 9176.75 955.417  29
   0 -21   3 9827.67 979.635  43
   0 -21   3 9528.73 913.602  25
   0  21  -3 9749.74 1050.41  51
   0  21   4 4044.37 645.145  53
   0  21  -4 3140.08 644.853  46
   0 -21  -4 3555.77 599.844  29
   0 -21  -4 3029.30 540.790  25
   0  21   4 3750.27 693.562  46
   0 -21   4 3483.34 576.201  43
   0 -21   4 2764.71 535.793  22
   0  21   4 2580.60 549.123  31
   0 -21  -4 3338.53 555.524  39
   0 -21  -4 3335.91 569.600  27
   0  21   4 2843.23 712.294  57
   0 -21   4 3240.36 511.382  25
   0  21   5 1936.00 513.817  53
   0 -21  -5 1860.22 458.895  29
   0 -21  -5 1548.98 393.826  39
   0 -21  -5 1963.60 475.148  25
   0  21   5 1511.93 508.985  46
   0 -21   5 1751.51 403.358  40
   0 -21   5 1760.53 476.509  43
   0  21  -5 2036.66 471.012  46
   0 -21   5 915.678 317.170  25
   0 -21  -5 1678.57 427.533  27
   0  21   5 1532.56 450.420  31
   0 -21   5 1988.16 495.939  22
   0  21   5 2339.89 676.374  57
   0 -21   6 75136.4 2719.14  22
   0 -21  -6 73395.3 2553.63  25
   0 -21  -6 72913.8 2634.13  27
   0 -21   6 80972.0 2659.57  40
   0 -21  -6 69893.1 2584.89  39
   0  21   6 81261.1 3276.43  57
   0  21   6 75411.4 2942.12  30
   0  21  -6 70210.4 2715.04  46
   0 -21   6 79843.6 2850.22  43
   0  21   6 78278.9 2943.76  53
   0  21   6 66433.7 2648.96  31
   0  21   6 69822.4 2941.53  46
   0 -21  -6 71387.0 2623.25  29
   0 -21   7 7190.91 728.631  40
   0 -21   7 6935.62 748.083  22
   0 -21   7 7747.51 813.452  43
   0  21   7 7688.48 869.853  30
   0 -21  -7 6770.18 742.198  27
   0  21   7 6495.31 803.973  53
   0  21  -7 7201.09 768.439  46
   0  21   7 6547.71 830.645  46
   0 -21  -7 6300.90 729.126  39
   0  21   7 6032.74 739.995  31
   0 -21  -7 6817.24 733.350  29
   0 -21  -7 6588.44 665.655  34
   0  21   8 6650.12 779.694  46
   0 -21  -8 5467.71 585.018  29
   0 -21   8 6534.42 651.957  22
   0 -21   8 6294.08 625.972  40
   0 -21  -8 5437.18 607.307  39
   0  21   8 5615.85 681.759  30
   0 -21  -8 5039.93 544.929  34
   0 -21  -8 5353.94 606.282  27
   0  21   8 5667.70 731.122  53
   0  21  -8 4924.78 584.739  46
   0  21   8 5504.11 642.028  31
   0  21   9 307.543 188.907  30
   0 -21  -9 184.025 210.988  39
   0 -21  -9 80.7024 163.380  34
   0 -21  -9 102.109 161.823  27
   0 -21   9 281.967 169.625  22
   0  21  -9-279.797 233.260  47
   0  21   9-51.6543 223.250  31
   0 -21   9 159.886 172.421  40
   0  21   9 134.065 209.411  46
   0 -21 -10 20784.5 991.908  39
   0 -21  10 23963.3 990.880  40
   0 -22   0 29082.9 1617.72  25
   0  22   0 28171.1 1795.22  47
   0  22   0 27022.3 1790.92  46
   0 -22   0 27288.1 1519.80  29
   0  22   0 26236.3 1648.97  51
   0  22  -1 23265.9 1656.69  46
   0  22  -1 22184.7 1541.91  51
   0  22   1 22851.9 1658.56  46
   0  22  -1 22008.5 1607.83  47
   0  22   1 21117.0 1543.70  47
   0 -22  -1 21398.0 1395.27  25
   0 -22   1 22228.0 1419.31  25
   0 -22   1 23075.4 1411.20  22
   0 -22  -1 20681.2 1282.44  27
   0 -22  -1 20530.0 1343.26  29
   0 -22   1 22166.1 1348.79  29
   0 -22  -2 3599.46 587.868  29
   0  22  -2 2830.91 602.902  51
   0  22   2 3520.67 651.343  46
   0 -22   2 2320.18 450.812  29
   0  22  -2 4418.96 773.938  47
   0  22   2 3513.12 687.833  57
   0 -22   2 3394.51 547.194  25
   0 -22  -2 3219.44 557.661  25
   0 -22  -2 2492.96 482.035  27
   0 -22   2 3361.25 587.996  22
   0  22  -2 2703.30 602.571  46
   0 -22  -3 13190.1 1061.62  29
   0  22  -3 11737.7 1130.46  51
   0  22   3 11522.0 1066.11  31
   0 -22  -3 12366.8 962.339  39
   0 -22  -3 11588.9 1008.68  25
   0 -22   3 11388.3 974.649  25
   0  22   3 11748.4 1208.78  57
   0  22   3 13999.2 1294.88  46
   0 -22  -3 11414.0 955.339  27
   0 -22   3 12071.3 1031.04  43
   0  22  -3 10987.4 1076.74  46
   0  22  -3 12154.5 1168.29  47
   0 -22   3 11726.3 1021.79  22
   0  22  -4 28194.3 1742.96  51
   0 -22  -4 29966.8 1589.69  25
   0 -22   4 27963.9 1500.43  25
   0 -22   4 32556.2 1707.58  43
   0  22  -4 28029.8 1765.41  47
   0 -22   4 31691.4 1668.80  22
   0  22  -4 29324.8 1734.54  46
   0 -22  -4 29066.3 1558.25  27
   0 -22  -4 27999.7 1509.30  39
   0 -22  -4 31903.4 1656.59  29
   0  22   4 27629.0 1620.03  31
   0  22   4 31120.8 1938.56  57
   0  22   4 29008.4 1847.83  46
   0  22   5 12762.4 1202.20  46
   0 -22  -5 11548.6 986.244  29
   0  22  -5 11601.4 1060.80  46
   0  22  -5 13117.4 1153.38  47
   0 -22  -5 10729.5 910.963  25
   0  22   5 14375.5 1335.19  57
   0 -22  -5 10443.2 911.125  39
   0 -22   5 13414.4 1077.25  43
   0  22   5 11633.1 1026.84  31
   0 -22  -5 10805.5 931.579  27
   0 -22   5 10246.1 840.749  25
   0  22  -5 11591.1 1081.35  51
   0 -22   5 11817.8 916.652  40
   0 -22   5 12556.1 1036.27  22
   0  22   6 6148.61 857.498  57
   0 -22  -6 5993.06 647.766  25
   0  22   6 5443.21 781.095  46
   0 -22   6 7280.27 781.145  43
   0 -22   6 7495.23 710.017  40
   0 -22  -6 6098.47 678.357  39
   0 -22  -6 6505.90 708.113  29
   0  22  -6 6524.99 765.379  46
   0 -22   6 7053.21 748.097  22
   0  22  -6 7640.15 843.347  47
   0 -22  -6 7189.57 724.019  27
   0  22   6 5602.12 692.128  31
   0  22  -7 3776.16 550.417  46
   0 -22  -7 4111.67 536.430  29
   0 -22   7 3582.16 475.546  40
   0 -22   7 4087.01 574.130  43
   0  22  -7 4073.88 579.444  47
   0  22   7 3400.90 508.402  31
   0 -22  -7 3318.39 504.713  27
   0 -22  -7 3081.47 495.794  39
   0  22   7 4024.60 569.348  30
   0 -22   7 3558.12 494.007  22
   0  22   7 4835.12 693.257  46
   0  22   8 20757.0 1162.07  30
   0 -22  -8 18559.5 1053.91  27
   0  22  -8 18728.3 1100.98  47
   0 -22   8 21585.7 1065.24  40
   0  22   8 18465.6 1185.50  46
   0 -22  -8 18409.9 1057.81  39
   0  22   8 19771.3 1131.30  31
   0 -22   8 21455.5 1094.98  22
   0 -22  -8 19241.4 1026.65  29
   0  22  -8 17847.9 1004.55  46
   0 -22  -8 16314.5 912.015  34
   0  22   9 4540.50 517.210  46
   0 -22  -9 4008.69 449.613  39
   0  22   9 3433.41 434.884  31
   0 -22   9 3533.68 399.372  22
   0 -22   9 3679.61 392.548  40
   0  22  -9 4031.49 479.289  51
   0  22  -9 4249.68 467.687  47
   0 -22  -9 4191.95 446.557  27
   0  23   0-187.534 292.912  47
   0  23   0 383.931 336.978  51
   0 -23   0 310.588 252.202  29
   0 -23   0-16.3239 263.052  25
   0  23   0 57.0101 345.603  46
   0 -23   1 18139.7 1212.55  22
   0  23   1 18077.1 1378.12  47
   0 -23  -1 18064.0 1249.77  25
   0 -23  -1 17486.3 1114.64  27
   0  23  -1 18514.3 1440.71  46
   0 -23  -1 17732.7 1210.21  29
   0 -23   1 16458.3 1180.22  25
   0  23  -1 16916.8 1298.29  51
   0  23   1 20302.8 1550.94  46
   0  23  -1 16331.9 1343.87  47
   0 -23   1 16143.3 1112.04  29
   0 -23   2 2487.25 505.296  22
   0  23   2 3082.28 634.805  46
   0 -23  -2 3350.79 563.394  29
   0  23  -2 2116.94 514.014  51
   0 -23  -2 2607.94 475.371  27
   0 -23   2 2621.22 457.700  25
   0  23  -2 3076.15 589.483  46
   0  23  -2 3128.18 653.997  47
   0 -23  -2 2592.50 509.105  25
   0 -23   3 5897.92 705.683  22
   0 -23  -3 4201.76 565.241  27
   0  23   3 4731.76 675.041  31
   0  23  -3 5379.05 759.216  46
   0  23   3 6628.16 872.105  57
   0  23   3 4073.43 739.088  46
   0 -23  -3 4597.37 630.658  29
   0 -23  -3 4708.66 587.800  39
   0 -23   3 4373.47 589.057  25
   0  23  -3 5572.82 767.515  51
   0  23  -3 6083.81 835.376  47
   0 -23  -3 5640.30 702.846  25
   0 -23  -4 329.697 271.131  25
   0  23  -4-67.7822 273.694  46
   0 -23  -4 185.858 261.833  29
   0  23   4 81.4442 362.746  46
   0 -23  -4-84.4988 192.362  27
   0  23   4 10.1183 252.699  31
   0  23  -4 450.322 346.968  47
   0  23  -4 44.2858 266.033  51
   0 -23   4 25.1303 264.157  22
   0 -23   4-161.170 276.275  43
   0  23   4 601.155 396.328  57
   0 -23  -4 160.063 206.943  39
   0 -23   4-71.9855 179.452  25
   0 -23   5 251.248 216.756  25
   0  23  -5 367.576 264.120  46
   0 -23  -5 347.314 237.559  25
   0  23  -5 629.417 378.403  47
   0 -23  -5 320.336 225.500  27
   0 -23   5 352.235 287.836  43
   0 -23  -5 417.381 293.562  29
   0  23   5 594.615 279.406  31
   0 -23  -5 496.562 269.620  39
   0  23   5 721.462 495.312  57
   0  23  -5 480.044 300.005  51
   0  23   5 98.2043 309.285  46
   0 -23   5 59.1031 244.975  22
   0 -23  -6 1112.07 308.463  27
   0  23  -6 652.883 307.145  51
   0  23   6 1321.57 407.486  46
   0 -23   6 1122.56 289.656  40
   0  23  -6 1878.30 432.653  47
   0 -23   6 2108.23 427.436  43
   0 -23   6 1717.70 341.474  22
   0 -23  -6 1365.93 326.883  25
   0  23   6 740.786 299.764  31
   0 -23  -6 1148.84 319.838  29
   0  23  -6 878.396 348.128  46
   0 -23  -6 740.945 240.247  39
   0  23  -7 6213.29 672.175  51
   0 -23  -7 5459.43 572.047  29
   0 -23  -7 5925.13 605.937  39
   0 -23   7 7030.06 592.157  40
   0  23  -7 7024.01 689.802  47
   0  23  -7 6442.40 622.545  46
   0 -23   7 7364.15 652.790  22
   0  23   7 6040.73 720.602  46
   0  23   7 5744.27 623.795  31
   0 -23  -7 6125.07 613.013  27
   0 -23  -8 400.722 172.776  29
   0  23  -8-71.9006 204.531  51
   0 -23   8-236.331 164.161  40
   0  23   8 315.395 186.157  31
   0  23   8 521.097 262.307  46
   0 -23   8 214.273 146.497  22
   0 -23  -8 339.756 198.641  27
   0 -23  -8 228.092 178.625  39
   0  23  -8 295.629 209.432  47
   0 -24   0 270.547 242.372  29
   0 -24   0-133.516 291.036  25
   0  24   0 233.479 292.335  47
   0  24   0 591.610 328.332  51
   0  24   0 104.492 342.603  46
   0 -24  -1 1320.51 382.914  25
   0  24  -1 1486.72 456.086  47
   0 -24  -1 1133.44 324.515  29
   0  24   1 1004.68 417.011  46
   0  24  -1 706.175 298.603  51
   0  24  -1 1085.71 440.049  46
   0 -24   1 1073.38 304.855  29
   0 -24   1 1115.76 328.804  25
   0  24   2 826.182 410.040  46
   0 -24  -2 979.032 317.305  29
   0  24   2 666.200 305.620  31
   0 -24  -2 726.264 311.217  25
   0  24  -2 813.010 405.939  46
   0  24  -2 1032.23 402.624  51
   0 -24   2 886.385 311.262  25
   0 -24  -2 804.480 268.128  27
   0  24  -2 904.674 399.828  47
   0 -24   2 1183.91 328.198  22
   0  24   3 2901.25 588.615  46
   0  24  -3 1800.02 478.863  47
   0 -24   3 1503.63 365.403  25
   0 -24  -3 2227.35 390.408  39
   0  24  -3 532.747 349.725  46
   0  24  -3 944.413 373.372  51
   0 -24  -3 1463.19 344.638  27
   0  24   3 1656.09 399.266  31
   0 -24   3 1575.26 383.791  22
   0 -24  -3 1480.59 370.544  29
   0 -24  -3 1755.42 367.649  25
   0 -24  -4 2345.56 402.808  39
   0 -24  -4 1910.39 372.594  27
   0  24  -4 2286.27 511.052  47
   0 -24  -4 2602.21 440.815  25
   0  24  -4 1827.43 452.308  51
   0 -24   4 1873.31 370.493  25
   0  24  -4 2830.27 520.157  46
   0 -24   4 3348.20 492.911  43
   0  24   4 2082.66 494.062  57
   0 -24   4 3158.99 482.066  22
   0  24   4 2927.34 618.825  46
   0 -24  -4 2996.74 478.102  29
   0  24   4 1850.36 406.483  31
   0  24   5-168.713 257.519  46
   0  24   5-312.007 295.987  57
   0  24  -5 78.2242 245.328  51
   0 -24   5 112.433 206.705  43
   0  24  -5 399.348 276.481  46
   0 -24  -5 129.624 197.847  29
   0 -24  -5 247.110 201.621  25
   0 -24  -5 126.614 162.843  39
   0 -24  -5 193.628 206.417  27
   0  24  -5 363.103 258.945  47
   0 -24   5-66.2864 150.771  25
   0 -24   5-14.4986 210.335  22
   0  24   5 225.003 243.709  31
   0  24  -6 23.0999 216.389  46
   0  24  -6 496.168 270.037  51
   0 -24  -6-48.4870 176.387  29
   0 -24  -6-98.4958 202.212  27
   0  24   6 89.9509 196.843  31
   0 -24  -6 125.913 149.182  25
   0 -24  -6 292.161 197.218  39
   0 -24   6 430.327 241.867  22
   0  24  -6 655.399 285.244  47
   0  24   6 474.665 327.982  46
   0 -24  -7 2635.31 356.852  29
   0 -24  -7 2480.96 354.488  27
   0  24  -7 2660.57 403.184  47
   0  24   7 3172.91 423.710  31
   0 -24   7 2801.65 370.492  22
   0  24   7 2681.80 439.148  46
   0 -24  -7 2958.47 385.471  39
   0  24  -7 2064.20 377.706  51
   0 -25   0 130.819 177.778  29
   0  25   0 385.037 275.402  46
   0 -25   0 120.182 237.596  25
   0  25   1 9248.30 942.079  46
   0 -25  -1 7885.27 709.369  29
   0  25  -1 8092.66 873.873  47
   0 -25   1 7683.03 723.089  25
   0 -25  -1 7590.80 729.491  25
   0  25   1 6327.33 715.327  31
   0  25  -1 7780.64 783.727  51
   0  25  -1 8944.90 914.208  46
   0 -25   1 8453.85 684.533  29
   0 -25   2 5591.10 580.030  22
   0 -25  -2 6577.90 646.381  29
   0  25  -2 4449.67 608.969  51
   0  25   2 4617.27 604.871  31
   0  25  -2 5615.28 713.053  47
   0 -25   2 6259.35 624.566  25
   0 -25  -2 5606.52 559.585  27
   0 -25  -2 6194.45 644.682  25
   0  25  -2 6230.01 760.228  46
   0  25   2 4914.77 714.188  46
   0 -25   3 92.4366 155.621  25
   0 -25   3 108.751 180.773  22
   0  25  -3 330.289 275.526  47
   0  25   3 503.016 230.640  31
   0 -25  -3 158.889 200.119  25
   0 -25  -3-110.709 193.655  27
   0  25  -3 727.981 317.913  46
   0  25  -3 13.5394 280.655  51
   0  25   3 476.562 324.601  46
   0 -25  -3 192.047 195.572  29
   0 -25  -4 2085.23 378.040  29
   0  25  -4 1610.16 393.697  47
   0  25   4 1131.58 315.425  31
   0 -25  -4 1848.15 351.741  25
   0 -25  -4 1703.01 321.971  27
   0 -25  -4 1391.57 305.605  39
   0 -25   4 2111.24 345.372  22
   0  25   4 2050.60 478.358  46
   0 -25   4 2280.60 348.517  25
   0  25  -4 1975.68 412.227  46
   0  25  -4 1353.49 344.093  51
   0 -25  -5 471.486 200.878  27
   0 -25  -5 544.610 204.928  25
   0  25   5 195.451 199.790  31
   0  25   5 337.994 260.772  46
   0 -25   5 514.881 206.915  22
   0  25  -5 417.005 265.446  47
   0 -25  -5 322.760 175.146  39
   0 -25  -5 488.295 198.914  29
   0  25  -5 564.886 256.705  46
   0  25  -5 256.897 239.315  51
   0 -25  -6 13254.9 773.648  27
   0  25  -6 10846.5 789.040  51
   0  25   6 11556.9 872.651  46
   0 -25   6 14593.8 795.463  22
   0 -25  -6 12946.8 773.605  29
   0  25  -6 12043.5 821.415  47
   0 -26   0 2211.02 342.641  29
   0  26   0 2138.56 446.284  46
   0 -26   0 2775.61 410.045  25
   0  26   0 2073.67 411.584  31
   0 -26   1 14482.2 902.216  25
   0 -26  -1 14274.3 870.861  29
   0  26  -1 13500.2 1029.43  46
   0  26   1 13164.6 1038.17  46
   0  26   1 12130.4 923.416  31
   0 -26  -1 14368.3 915.603  25
   0 -26   1 13191.1 778.688  29
   0  26   2 113.729 211.831  31
   0 -26  -2-148.247 200.604  25
   0  26  -2-179.762 187.198  51
   0 -26   2-343.902 189.827  25
   0  26   2-6.27545 270.000  46
   0  26  -2-55.2941 235.072  46
   0 -26  -2 15.4422 153.297  29
   0  26  -2 97.5189 233.704  47
   0 -26   3 15951.0 866.209  25
   0  26   3 14284.0 942.495  31
   0  26  -3 14991.7 1036.92  47
   0  26  -3 14855.5 998.279  46
   0 -26  -3 15588.0 903.435  29
   0 -26  -3 15042.9 827.528  27
   0 -26  -3 16303.1 921.030  25
   0  26   3 15658.6 1104.80  46
   0 -26   3 17120.7 888.873  22
   0  26  -3 11953.8 879.880  51
   0  26  -4 1838.60 369.201  46
   0 -26  -4 2037.00 300.517  27
   0 -26  -4 1922.12 312.291  25
   0  26  -4 1137.17 294.474  51
   0  26   4 1841.36 338.766  31
   0 -26   4 2875.20 348.502  22
   0  26  -4 1841.25 362.034  47
   0  26   4 1631.00 372.311  46
   0 -26  -4 2286.77 349.600  29
   0 -27   0-1.32169 147.037  25
   0  27   0-116.150 207.485  46
   0 -27   1 20035.4 948.606  25
   0  27  -1 15880.0 1012.26  46
   0  27   1 18439.3 1116.35  46
   0 -27  -1 18426.2 890.590  29
   0 -27  -1 19615.1 961.440  25
   0 -27  -2 3798.11 395.963  29
   0 -27  -2 4131.64 418.805  25
   0 -27   2 4151.56 408.257  25
   0  27   2 3467.45 489.012  46
  -1   0  16 239.010 142.591  42
  -1   0  15 1714.42 359.111  42
  -1   0  14 4.03958 253.492  48
  -1   0  14 5.37740 206.190  24
  -1   0  14 120.569 242.635  42
  -1   0  13 369.331 284.650  31
  -1   0  13 659.811 361.081  48
  -1   0  13 495.818 267.276  24
  -1   0  13 504.005 294.397  42
  -1   0  12 105.919 312.466  48
  -1   0  12 159.381 267.545  24
  -1   0  12-369.762 359.447  31
  -1   0  12 35.9176 233.755  42
  -1   0  11 529.774 261.738  24
   1   0 -11 0.84609 207.389  10
  -1   0  11 363.467 285.996  31
  -1   0  11 340.681 291.210  48
  -1   0  11 259.146 191.190  42
   1   0 -10 168.470 164.780  19
  -1   0  10 164.575 258.617  17
   1   0 -10-26.1754 217.306  10
  -1   0   9 3081.83 432.077   7
   1   0  -9 3377.60 454.737  19
  -1   0   9 3067.48 466.825  17
   1   0  -8 102.235 188.765  19
  -1   0   8 72.2878 124.944   9
   1   0  -8-218.900 168.261  15
  -1   0   8-16.6424 166.881  17
  -1   0   7 4601.84 488.653  17
   1   0  -7 4665.40 383.938  15
  -1   0   7 4273.32 446.752   7
  -1   0   7 3962.16 377.298   9
   1   0  -7 4520.40 434.799  19
  -1   0   6 190.293 104.730   9
  -1   0   6 128.487 148.498   7
   1   0  -6-95.7963 108.876  15
  -1   0   6 171.241 162.484  17
  -1   0   6 105.196 96.4947  12
  -1   0   5 12.7766 136.556  17
  -1   0   5 108.110 152.524   7
  -1   0   5 176.255 108.892   9
   1   0  -5-103.026 106.028  15
  -1   0   5 61.4955 101.827   8
   1   0  -5 149.834 84.0655  18
  -1   0   5 131.188 88.3232  12
  -1   0   5 496.986 181.794   1
   1   0  -5 33.5883 182.139   2
  -1   0   4 169.880 149.554   1
   1   0  -4-41.9275 208.187   2
  -1   0   4 93.4333 129.600  17
  -1   0   4-143.816 147.296   7
   1   0  -3 113231. 2805.79   2
  -1   0   3 113863. 2462.54   1
  -1   0   2 41.1361 27.9462   4
   1   0  -2 44.9119 47.0844   4
   1   0  -2-51.1842 127.414   2
  -1   0   2 46.7241 55.3964   1
   1   0  -1 77578.7 1504.10   4
  -1   0   1 75564.8 1469.94   3
  -1   0   0-35.7316 48.5162   3
  -1   0  -1 87897.6 1869.08   3
  -1   0  -1 90334.9 1837.96   4
  -1   0  -1 89019.6 1771.75   2
   1   0   1 89214.4 1772.58   2
   1   0   1 87600.3 1861.41   4
  -1   0  -2 59.4240 79.1890   4
   1   0   2 34.9072 108.898   2
  -1   0  -2 232.056 132.547   2
   1   0   2 186.074 106.546   4
  -1   0  -2 91.8507 106.217   3
   1   0   3 4320.27 367.230   4
  -1   0  -3 4464.63 402.443   3
  -1   0  -3 4151.63 282.744   4
  -1   0  -3 4902.82 478.628   2
  -1   0  -4 453.148 245.131   2
   1   0   4 35.8677 98.9643   8
   1   0   4 485.822 152.991   9
   1   0   4-70.3594 142.796  17
  -1   0  -4 137.689 126.837   3
  -1   0  -4 105.535 69.8421   4
   1   0   4 26.9875 93.8013   7
   1   0   5 58460.8 1624.11   8
   1   0   5 62135.0 1934.30  17
   1   0   5 62888.3 1643.50   7
   1   0   5 61825.4 1721.99   9
   1   0   6 74.2928 187.744  17
   1   0   6-76.5358 147.912   9
   1   0   6 347.844 143.648   7
   1   0   7 147.094 196.250  17
   1   0   7 327.665 179.278   9
   1   0   8-55.4845 157.082   9
   1   0   8 62.1014 188.379  17
   1   0   9 1041.16 292.066  17
   1   0   9 869.955 256.196   9
   1   0  10-98.2740 274.576  48
   1   0  10-95.1718 246.919  17
   1   0  10 151.964 275.207  31
   1   0  10-521.115 250.132  26
   1   0  10-246.790 219.848  24
   1   0  10 521.442 222.551  42
   1   0  10-50.8159 192.885   9
   1   0  10 83.3492 241.979  35
   1   0  11 14178.5 1116.11  26
   1   0  11 15391.0 1159.20  24
   1   0  11 16544.4 1291.47  48
   1   0  11 13804.7 1076.56  35
   1   0  11 16091.6 1162.47  42
   1   0  11 16732.0 1221.64  31
   1   0  12 45.2470 230.948  24
   1   0  12-209.549 274.075  31
   1   0  12 339.232 311.632  48
   1   0  12 275.616 237.153  42
   1   0  12-390.681 294.763  35
   1   0  13-53.4538 242.982  42
   1   0  13 56.7858 205.682  35
   1   0  14 138.654 226.491  42
   1   0  14-52.0074 222.739  48
   1   0  15 146.994 142.859  42
  -1   1  16 5414.81 472.949  42
  -1  -1  16 5359.85 478.880  42
  -1  -1  15-264.451 263.576  42
  -1   1  15-320.654 249.456  48
  -1   1  15-56.9675 262.614  42
  -1   1  14 3586.29 548.567  42
  -1   1  14 3138.83 569.141  48
  -1  -1  14 4022.17 596.039  24
  -1   1  14 3334.12 538.878  24
  -1  -1  14 4770.02 646.489  48
  -1  -1  14 3653.81 565.187  42
  -1  -1  13-6.20861 239.725  24
  -1  -1  13-143.308 312.355  42
  -1   1  13 238.185 346.796  31
  -1   1  13 395.067 351.576  48
  -1   1  13 105.343 255.135  42
  -1   1  13-138.621 265.257  24
  -1  -1  13 575.853 319.105  48
  -1  -1  13 128.701 213.014  26
  -1   1  12 15744.7 1243.19  31
  -1  -1  12 15196.9 1175.23  26
  -1  -1  12 15506.8 1270.90  48
  -1   1  12 15340.3 1169.83  24
  -1  -1  12 15825.1 1228.77  31
  -1  -1  12 16733.1 1255.47  24
  -1   1  12 16413.3 1191.31  42
  -1   1  12 17213.9 1343.27  48
  -1  -1  12 16916.1 1232.03  42
  -1  -1  11 247.447 205.846  26
  -1   1  11 318.075 267.534  42
  -1   1  11 624.128 352.212  31
   1   1 -11 657.899 291.558  10
  -1   1  11 172.080 198.886  24
  -1  -1  11 587.635 326.542  42
  -1  -1  11 47.9467 226.303  31
  -1  -1  11 349.664 335.627  48
  -1   1  11 375.017 360.017  48
   1  -1 -11 674.359 336.962  10
  -1  -1  11 79.9954 203.500  17
   1  -1 -11 292.917 190.392  19
  -1  -1  11 697.833 280.366  24
  -1   1  10 6753.51 713.115  17
  -1  -1  10 6690.74 721.952  17
   1   1 -10 6267.94 716.823  10
  -1   1  10 6761.13 661.912   7
   1  -1 -10 6549.58 680.476  19
  -1   1   9 5202.21 549.886   7
   1   1  -9 4550.94 513.380  19
  -1  -1   9 4764.73 506.464   7
   1   1  -9 4961.53 606.684  10
  -1  -1   9 5300.60 607.569  17
  -1   1   9 4285.14 464.294   9
   1  -1  -9 4424.13 525.254  19
  -1   1   9 4480.56 560.988  17
  -1  -1   8 97309.2 2786.77  17
  -1   1   8 92531.3 2697.84  17
  -1  -1   8 96048.0 2584.19   7
  -1   1   8 90803.7 2432.48   9
   1   1  -8 90278.7 2546.20  19
   1  -1  -8 93990.6 2433.31  15
   1  -1  -8 91416.7 2625.68  19
  -1  -1   8 88172.5 2384.03   9
  -1   1   8 95047.6 2661.52   7
  -1   1   7 10593.6 720.146  17
  -1  -1   7 10409.8 671.023   7
   1   1  -7 10722.6 668.903  19
   1   1  -7 10384.8 570.107  15
   1  -1  -7 10792.7 611.619  15
  -1   1   7 11149.7 630.010   9
  -1  -1   7 10672.8 753.407  17
  -1   1   7 10483.9 707.755   7
  -1  -1   7 9666.47 576.319   9
  -1  -1   7 9413.10 522.971  12
  -1  -1   6 787.053 158.913   9
   1  -1  -6 217.737 116.504  15
   1   1  -6 331.678 110.742  15
  -1  -1   6 324.800 173.135   7
  -1  -1   6 334.993 120.878  12
  -1   1   6 245.757 132.451  17
  -1  -1   6 356.877 181.450  17
  -1   1   6 518.679 145.570   9
   1   1  -6 578.200 181.508   3
  -1   1   6 100.797 125.786   8
  -1   1   6 430.811 116.123  12
   1   1  -6 127.562 117.509  19
  -1   1   6 45.6887 156.323   7
   1  -1  -6 194.819 88.9101  18
  -1   1   5 220.355 143.248   8
   1   1  -5 781.612 280.570   2
  -1   1   5 483.854 167.782  17
  -1  -1   5 159.746 141.354   7
   1  -1  -5 242.469 94.0793  18
   1  -1  -5 615.666 298.553   2
  -1  -1   5 502.506 122.635  12
   1   1  -5 438.443 126.611  15
  -1   1   5 383.612 109.966   9
  -1   1   5 367.556 100.341  12
   1  -1  -5 466.432 118.826  15
  -1  -1   5 342.139 164.744   1
  -1  -1   5 381.280 112.324   9
  -1   1   5 394.372 163.835   7
  -1  -1   5 354.811 166.902  17
  -1   1   5 445.056 196.572   1
   1  -1  -4 940602. 15777.9   2
  -1   1   4 818896. 14633.7   8
  -1   1   4 890891. 15102.4   1
  -1   1   4 869126. 14524.9   9
  -1  -1   4 821954. 14465.9  12
   1   1  -4 884414. 15578.6   2
   1  -1  -4 880346. 14524.0  15
  -1  -1   4 874464. 15063.1   1
  -1  -1   4 849196. 14815.4  17
  -1  -1   4 827666. 14722.4   7
   1   1  -3 8043.46 244.466   4
  -1  -1   3 8865.11 474.082   1
   1  -1  -3 8641.17 636.067   2
  -1   1   3 8412.34 469.873   1
   1   1  -2 21247.8 502.974   4
  -1  -1   2 20605.1 632.920   1
  -1   1   2 20410.1 634.942   1
  -1   1   2 19395.0 586.884   4
   1  -1  -2 21803.9 848.337   2
  -1  -1   2 20672.2 496.084   4
   1   1  -1 4023.73 176.982   3
   1  -1  -1 4184.31 264.772   2
  -1  -1   1 3759.42 167.271   3
   1   1  -1 3996.07 191.648   4
  -1  -1   0 4264.30 226.705   3
  -1   1   0 4512.94 232.015   3
   1   1   0 4458.32 223.738   4
   1  -1   0 4588.25 298.640   4
   1   1   1 15783.8 515.488   4
  -1  -1  -1 16652.8 596.700   3
   1   1   1 15609.2 557.332   2
  -1   1  -1 16197.7 561.802   3
  -1   1  -1 15930.6 642.683   4
  -1  -1  -1 15435.2 555.945   2
  -1   1  -1 16110.0 486.281   2
  -1  -1  -1 16396.7 518.477   4
   1  -1   1 16243.4 643.970   4
   1  -1   2 254676. 5026.19   3
  -1  -1  -2 277762. 4832.18   4
   1   1   2 266548. 5142.21   2
  -1   1  -2 273271. 5028.54   3
  -1   1  -2 267875. 5039.75   4
   1   1   2 260525. 4877.60   4
  -1  -1  -2 277674. 5201.75   2
  -1   1  -2 269211. 5092.46   2
  -1  -1  -2 276769. 5135.88   3
  -1   1  -3 673.969 163.742   3
   1  -1   3 920.284 170.125   9
  -1  -1  -3 1090.30 208.542   3
  -1   1  -3 811.035 221.470   2
   1   1   3 902.609 165.696   4
   1   1   3 804.630 208.296   2
   1   1   3 975.372 166.370   8
  -1   1  -3 1073.85 172.271   4
  -1  -1  -3 952.209 130.464   4
  -1  -1  -3 883.749 220.340   2
   1   1   4 37949.3 1157.35   4
   1   1   4 36717.9 1124.50   8
  -1   1  -4 42693.2 1601.14   2
  -1  -1  -4 42716.5 1636.98   2
  -1   1  -4 40865.7 1085.46   4
   1  -1   4 37931.1 1020.61  12
   1  -1   4 37532.2 1168.91   9
   1  -1   4 38916.9 1354.64  17
  -1   1  -4 41255.1 1382.32   3
   1   1   4 35147.5 1284.71  17
   1  -1   4 38490.2 1065.98   8
  -1  -1  -4 40341.1 1010.23   4
  -1  -1  -4 40897.8 1438.37   3
   1  -1   4 37541.1 1060.59   7
   1   1   4 39360.4 1524.03   2
   1   1   4 35933.1 1139.59   7
   1   1   4 38528.5 1181.61   9
   1   1   5 14354.3 717.012   9
   1   1   5 12843.2 788.592  17
   1  -1   5 14607.9 719.318   9
  -1  -1  -5 16139.4 1066.43   2
   1  -1   5 12812.3 617.513   8
   1  -1   5 14051.5 629.970   7
  -1   1  -5 16177.1 1039.76   2
   1   1   5 13766.3 682.064   8
  -1   1  -5 14863.7 863.705   3
   1  -1   5 14727.7 853.607  17
   1   1   5 13829.6 680.107   7
   1   1   6 3287.11 393.713   8
   1   1   6 3209.07 451.341  17
   1   1   6 3550.27 370.382   7
   1  -1   6 4575.89 450.535   9
   1   1   6 3254.88 396.253   9
   1  -1   6 3957.61 496.711  17
   1  -1   7 1101.32 240.811   9
   1   1   7 1528.33 299.985   9
   1  -1   7 1262.77 312.485  17
   1   1   7 1573.84 333.102  17
   1  -1   8 58302.6 2204.64  17
   1   1   8 53958.4 1954.30   9
   1   1   8 56834.5 2188.66  17
   1  -1   8 55805.0 1961.94   9
   1   1   9 2758.93 440.514   9
   1   1   9 2372.10 473.952  17
   1  -1   9 2174.41 404.165   9
   1  -1   9 2931.82 512.310  17
  -1  -1  -9 2447.33 377.890  15
   1   1  10 17636.3 1335.83  48
   1   1  10 16233.6 1205.74  31
   1  -1  10 17126.0 1236.04  17
   1   1  10 18546.4 1297.07  17
   1  -1  10 18558.6 1219.38  42
   1  -1  10 16081.0 1198.38  31
   1   1  10 16500.3 1168.48  24
   1   1  10 16017.2 1123.17  42
   1  -1  10 16851.0 1194.17  26
   1  -1  10 17640.6 1219.17  24
   1  -1  10 16430.2 1134.19  35
   1   1  10 13616.1 1056.53  35
   1   1  10 15150.9 1084.70   9
   1  -1  10 18178.5 1325.77  48
  -1  -1 -10 17491.0 1137.01  19
   1  -1  11 9926.79 885.177  35
   1   1  11 10973.1 1069.05  48
   1  -1  11 12067.6 1054.90  31
   1   1  11 11122.3 964.472  42
   1  -1  11 11350.4 990.630  26
   1  -1  11 11291.1 1015.02  24
   1   1  11 9971.92 929.006  24
   1   1  11 9323.06 879.529  35
   1  -1  11 11426.3 1071.04  48
   1   1  11 11735.6 1047.78  31
   1  -1  11 11231.8 982.340  42
   1  -1  12 14973.7 1196.03  48
   1   1  12 16328.0 1219.01  31
   1  -1  12 16525.4 1168.92  42
   1  -1  12 16659.4 1200.47  24
   1   1  12 16528.0 1253.88  48
   1  -1  12 14474.6 1049.64  35
   1   1  12 13572.0 1032.01  35
   1  -1  12 16899.8 1154.32  26
   1   1  12 15864.7 1135.00  42
   1   1  12 15140.9 1126.97  24
   1  -1  13 1286.38 347.245  26
   1   1  13 764.299 293.336  42
   1  -1  13 627.588 301.027  42
   1   1  13 1063.70 386.697  48
   1  -1  13 901.560 260.473  35
   1  -1  13 814.910 371.627  48
   1   1  14 6552.20 621.066  42
   1   1  14 6539.82 655.405  48
   1  -1  14 6383.59 629.865  42
   1  -1  14 7511.82 685.866  48
   1  -1  15 87.0255 136.155  42
  -1  -2  16 4111.74 416.774  42
  -1   2  15 486.667 250.869  42
  -1  -2  15 102.921 210.201  42
  -1   2  15 77.4523 226.365  48
  -1  -2  14 60468.9 2345.13  24
  -1   2  14 54324.7 2263.51  48
  -1   2  14 57153.6 2212.31  24
  -1   2  14 61772.1 2366.85  31
  -1  -2  14 59197.4 2338.08  48
  -1   2  14 53871.6 2177.56  42
  -1  -2  14 60667.4 2295.21  42
  -1  -2  14 58680.4 2160.59  26
  -1   2  13 7834.23 816.693  24
  -1  -2  13 6979.66 792.881  42
  -1   2  13 8778.94 862.763  42
  -1  -2  13 8102.55 872.705  24
  -1   2  13 9534.57 950.148  31
  -1   2  13 8059.50 890.250  48
  -1  -2  13 6949.74 837.570  48
  -1  -2  13 7082.88 783.240  26
  -1   2  12 6229.37 747.981  42
  -1  -2  12 6322.60 789.399  31
  -1  -2  12 6586.18 777.217  42
  -1  -2  12 6232.84 776.634  24
  -1   2  12 5355.09 761.814  48
  -1  -2  12 6100.19 756.986  26
  -1  -2  12 5917.07 784.255  48
  -1   2  12 4838.48 642.187  24
  -1   2  12 5472.45 733.242  31
  -1  -2  11 13803.5 1126.21  31
  -1  -2  11 12189.6 1042.34  26
  -1   2  11 14693.6 1094.31  42
  -1  -2  11 13970.2 1079.99  42
   1   2 -11 14054.6 1086.44  10
   1   2 -11 13428.1 1053.23  14
  -1   2  11 11645.6 993.216  24
  -1   2  11 14523.5 1172.43  31
  -1  -2  11 12361.5 1051.85  24
  -1   2  11 13362.3 1185.10  48
   1  -2 -11 15080.2 1151.96  10
   1  -2 -11 12696.8 997.162  19
  -1  -2  11 13466.4 1060.65  17
  -1  -2  11 11234.4 1068.76  48
   1   2 -10 83404.1 2857.08  10
  -1   2  10 88453.6 2863.48  17
   1  -2 -10 82147.5 2739.83  19
  -1   2  10 89435.9 2767.66   7
  -1  -2  10 92089.0 2952.06  17
  -1   2   9 1520.40 303.563   9
   1   2  -9 1419.60 329.833  10
  -1   2   9 1942.03 352.183   7
   1  -2  -9 2518.17 365.296  15
   1  -2  -9 1629.12 340.899  19
  -1  -2   9 1722.20 356.114  17
  -1  -2   9 1548.03 297.116   7
  -1   2   9 2508.21 431.947  17
   1   2  -8 385.970 201.994  19
   1  -2  -8 550.804 227.165  19
  -1  -2   8 100.858 209.376  17
  -1   2   8 103.880 177.385  17
  -1  -2   8 318.995 160.760   7
   1  -2  -8 619.062 213.632  15
   1   2  -8 587.681 254.891  10
  -1   2   8 247.965 211.895   7
  -1   2   8 242.811 137.150   9
  -1  -2   7 1285.41 266.906   7
  -1   2   7 995.647 226.873   9
  -1  -2   7 549.046 161.524   9
   1   2  -7 1095.44 223.338  19
  -1   2   7 1398.20 287.441  17
  -1  -2   7 916.489 192.645  12
  -1   2   7 1716.40 341.811   7
   1  -2  -7 936.688 182.176  18
  -1  -2   7 760.301 214.738  17
   1  -2  -7 1065.19 227.953  15
  -1  -2   6 128462. 2763.33  12
  -1  -2   6 133254. 3195.30  17
   1  -2  -6 136635. 2744.66  18
  -1   2   6 130218. 2862.97   9
  -1   2   6 124800. 3030.10  17
  -1  -2   6 127614. 2788.65   9
  -1   2   6 122972. 2985.57   8
   1   2  -6 134500. 2942.55  19
  -1   2   6 129295. 3162.96   7
   1   2  -6 141867. 3177.81   3
  -1  -2   6 132211. 2995.47   7
   1  -2  -6 136379. 2873.73  15
   1  -2  -5 61396.4 2288.92   2
   1   2  -5 59470.6 1579.06   3
  -1  -2   5 52569.3 1617.53  17
  -1   2   5 56378.3 1413.85   9
   1   2  -5 55599.0 1428.01  19
   1   2  -5 54874.0 2105.84   2
  -1   2   5 52733.6 1226.04  12
   1   2  -5 52843.9 1268.52  15
  -1   2   5 55336.5 1867.52   1
  -1   2   5 53035.5 1515.69  17
  -1  -2   5 51672.7 1339.66  12
  -1  -2   5 57494.0 1850.07   1
  -1   2   5 53858.6 1659.34   7
  -1  -2   5 54716.9 1511.43   7
   1  -2  -5 56957.2 1416.85  15
  -1   2   5 54395.3 1519.28   8
  -1  -2   5 53262.0 1340.32   9
   1  -2  -5 57710.3 1333.05  18
  -1   2   4 59613.7 1334.06   9
   1  -2  -4 56021.6 1606.97   1
  -1  -2   4 57241.6 1429.78   7
  -1   2   4 57466.0 1406.82  17
   1  -2  -4 58745.6 1261.26  18
  -1  -2   4 57063.7 1519.95  17
   1  -2  -4 59248.2 1331.93  15
  -1   2   4 59412.6 1701.42   1
  -1  -2   4 56737.6 1298.37  12
  -1  -2   4 60041.9 1669.09   1
  -1   2   4 56449.2 1311.98  20
  -1   2   4 55887.3 1427.02   8
   1   2  -4 56903.1 1130.77   4
   1   2  -4 56423.4 1643.96   1
   1  -2  -4 63643.5 2104.86   2
   1  -2  -3 30660.8 1251.02   2
   1   2  -3 30226.7 728.672   4
   1   2  -3 28230.8 942.574   1
  -1   2   3 29479.6 973.518   1
  -1  -2   3 29618.8 949.203   1
   1   2  -2 78151.5 1600.49   4
  -1  -2   2 82165.9 1696.87   1
  -1   2   2 78890.0 1696.97   1
   1   2  -1 35119.6 725.625   3
   1   2  -1 35690.3 849.148   4
   1  -2  -1 35795.9 961.862   2
  -1  -2   1 33834.5 711.968   3
   1   2   0 54145.5 1172.83   3
  -1   2   0 50947.2 1105.25   2
  -1  -2   0 52310.4 1169.61   3
   1  -2   0 52901.8 1079.71   2
   1   2   0 53743.8 1182.08   4
  -1   2   0 54053.7 1170.94   3
   1  -2   1 10778.7 438.364   3
  -1  -2  -1 11589.9 437.302   4
  -1   2  -1 11232.0 583.716   4
   1   2   1 11507.2 439.392   4
  -1  -2  -1 10962.5 494.321   3
  -1  -2  -1 10523.8 506.495   2
  -1   2  -1 11067.1 448.480   3
   1   2   2 722945. 12297.4   4
  -1  -2  -2 734228. 12741.9   2
   1  -2   2 719812. 12444.6   3
  -1   2  -2 709090. 12643.7   4
  -1   2  -2 690867. 12690.3   1
   1   2   2 673003. 12642.0   2
  -1  -2  -2 736804. 12612.3   3
  -1  -2  -2 728802. 12278.5   4
  -1   2  -2 734066. 12438.5   3
  -1   2  -3 78034.5 2112.63   2
  -1   2  -3 79624.4 1940.11   3
  -1   2  -3 74095.1 1948.64   4
  -1   2  -3 76646.0 2180.39   1
   1   2   3 73592.7 2180.57   2
   1   2   3 78006.0 1778.14   8
   1  -2   3 74092.4 1772.35   9
   1   2   3 77503.6 1825.67   7
   1   2   3 75331.6 1763.05   4
  -1  -2  -3 81401.7 1726.45   4
  -1  -2  -3 84188.9 2293.41   2
  -1  -2  -3 81126.7 2109.46   3
  -1  -2  -3 79884.5 2161.14   1
   1   2   4 5390.55 412.997   7
  -1  -2  -4 5961.60 540.649   3
   1   2   4 4998.97 449.709  17
   1   2   4 5489.29 574.232   2
   1  -2   4 5023.73 318.734   7
  -1   2  -4 5495.03 543.911   2
   1   2   4 5546.74 403.907   8
   1  -2   4 5403.17 475.795  17
  -1   2  -4 5713.28 404.720   4
  -1  -2  -4 7467.86 665.777   2
   1   2   4 5756.41 392.432   4
  -1   2  -4 6224.04 485.669   3
   1  -2   4 5977.47 360.330  12
   1  -2   4 5220.06 392.811   9
   1   2   4 5593.41 404.581   9
  -1  -2  -4 5661.54 333.309   4
  -1   2  -5 583.820 190.511   3
  -1  -2  -5 1059.86 327.403   2
   1   2   5 684.025 215.143  17
  -1   2  -5 426.567 246.092   2
   1   2   5 512.424 165.290   8
   1   2   5 700.245 199.230   9
   1  -2   5 576.907 218.260  17
   1  -2   5 619.355 178.928   9
   1  -2   5 554.213 145.049   7
   1  -2   5 603.182 146.278  12
   1   2   5 294.795 142.040   7
   1   2   6 341835. 6781.49   7
  -1  -2  -6 373666. 6600.57  13
   1  -2   6 365028. 7227.93  17
   1   2   6 340190. 6840.50   8
   1  -2   6 346320. 6818.35   9
   1   2   6 335578. 7105.32  17
   1   2   6 352307. 6870.13   9
   1   2   7 59783.0 1970.67   9
  -1  -2  -7 63818.2 1825.89  18
   1  -2   7 60715.3 1941.60   9
   1   2   7 60408.3 1974.93   8
   1   2   7 62948.3 1916.52   7
   1  -2   7 64971.7 2228.62  17
   1   2   7 59970.7 2159.92  17
   1  -2   8 27817.5 1299.61   9
  -1  -2  -8 28695.8 1194.42  18
   1  -2   8 30178.5 1525.96  17
   1   2   8 27068.8 1328.90   9
   1   2   8 26041.3 1435.49  17
   1  -2   9 786.078 264.860   9
   1   2   9 709.921 219.650   9
  -1  -2  -9 476.257 207.236  15
   1   2   9 408.967 273.617  17
   1  -2   9 781.423 294.154  17
   1  -2  10 44352.4 2052.95  17
  -1  -2 -10 41786.2 1850.53  19
   1  -2  10 37965.4 1834.54  42
   1   2  10 42609.2 1887.59  42
   1  -2  10 42922.7 1984.23  24
   1  -2  10 39890.0 2005.92  48
   1  -2  10 41528.9 1967.31  26
   1   2  10 38699.8 1837.35  35
   1   2  10 40723.2 1961.03  31
   1   2  10 43212.4 2044.71  17
   1  -2  10 36925.8 1768.92  35
   1   2  10 42100.3 2134.80  48
   1  -2  10 41694.1 1962.09  31
   1   2  10 44211.2 1918.90   9
   1  -2  11 16708.1 1281.64  48
   1  -2  11 18676.8 1266.34  42
   1   2  11 16764.1 1176.50  42
   1   2  11 17430.5 1337.02  48
   1  -2  11 17955.3 1288.02  24
   1   2  11 16483.4 1180.88  35
   1  -2  11 16776.8 1215.60  26
   1  -2  11 15896.2 1140.12  35
   1   2  11 17289.9 1216.72  24
   1   2  11 17906.7 1293.44  31
   1  -2  12 22641.5 1378.97  26
   1  -2  12 24440.0 1506.84  48
   1  -2  12 25925.1 1474.77  42
   1   2  12 24898.4 1548.60  48
   1   2  12 24259.4 1412.37  42
   1   2  12 22183.1 1331.27  35
   1  -2  12 21048.2 1269.46  35
   1   2  12 26248.2 1532.16  31
   1   2  13 951.660 277.511  42
   1  -2  13 1098.84 333.011  48
   1   2  13 1334.31 381.006  48
   1  -2  13 911.406 301.291  42
   1  -2  13 492.867 233.641  26
   1   2  14 10613.6 767.682  42
   1   2  14 10923.8 841.841  48
   1  -2  14 11525.9 761.102  26
   1  -2  14 11941.5 831.456  42
   1  -2  14 11173.8 833.378  48
   1  -2  15 2116.44 302.662  42
   1   2  15 2010.35 300.431  48
  -1  -3  16 14246.2 767.604  42
  -1   3  15 45.8028 186.285  42
  -1  -3  15 30.9499 142.441  26
  -1   3  15-128.623 215.484  48
  -1  -3  15 153.577 194.272  42
  -1  -3  14 2965.42 535.750  48
  -1   3  14 3350.65 571.395  31
  -1   3  14 2691.94 489.300  42
  -1  -3  14 2183.58 459.603  24
  -1  -3  14 2830.51 477.570  26
  -1  -3  14 3100.90 515.163  42
  -1   3  14 3267.62 556.980  48
  -1  -3  13 13794.0 1133.30  24
  -1   3  13 13515.6 1068.44  42
  -1  -3  13 11380.3 1002.72  26
  -1   3  13 13289.2 1135.62  48
  -1   3  13 13546.7 1051.74  24
  -1   3  13 13819.9 1146.44  31
  -1  -3  13 12256.0 1086.21  48
  -1  -3  13 15269.5 1150.59  42
  -1   3  12 68494.4 2623.81  24
  -1  -3  12 63262.2 2704.98  48
  -1  -3  12 77046.1 2860.49  24
  -1   3  12 67255.6 2587.14  42
  -1   3  12 68499.7 2806.26  48
  -1  -3  12 70667.8 2703.60  26
  -1   3  12 69974.4 2770.11  31
  -1  -3  12 73607.4 2713.94  42
  -1  -3  11 3391.12 538.480  42
  -1  -3  11 2909.14 525.380  26
  -1   3  11 3673.81 558.276  24
  -1  -3  11 3367.50 576.431  31
  -1  -3  11 3683.57 566.305  17
  -1   3  11 4837.03 643.706  42
  -1   3  11 4062.96 664.414  48
  -1  -3  11 3292.91 593.642  48
   1  -3 -11 3711.32 578.276  19
   1   3 -11 3527.73 535.101  14
  -1   3  11 4811.95 687.406  31
  -1  -3  11 3100.09 532.257  24
   1   3 -10 23727.3 1361.07  10
   1  -3 -10 23007.0 1220.25  15
  -1  -3  10 22676.2 1364.82  17
   1   3 -10 24870.8 1399.14  14
   1  -3 -10 22902.0 1320.90  19
  -1   3  10 24854.9 1353.08   7
  -1   3   9 61581.4 2181.92   7
  -1  -3   9 63022.9 2263.00  17
  -1   3   9 58076.8 2117.43  17
   1  -3  -9 59441.8 1975.36  15
   1  -3  -9 57332.3 2104.85  19
   1   3  -9 58260.1 2174.01  10
  -1  -3   9 57244.0 1927.55   7
   1  -3  -8 145145. 3405.32  15
  -1   3   8 143763. 3601.79  17
  -1   3   8 146074. 3717.84   7
  -1  -3   8 141370. 3410.25   7
   1  -3  -8 149483. 3607.99  19
  -1  -3   8 139521. 3246.74  12
  -1   3   8 138829. 3393.89   9
   1   3  -8 142626. 3708.23  10
  -1  -3   8 148535. 3769.43  17
   1   3  -7 37727.5 1521.94  10
  -1  -3   7 38902.6 1268.11  12
  -1  -3   7 40843.0 1576.82  17
   1   3  -7 40577.4 1373.42  19
   1  -3  -7 40742.0 1357.14  15
  -1  -3   7 38077.3 1360.99   7
  -1   3   7 38811.8 1340.27   9
   1  -3  -7 40833.0 1250.34  18
  -1   3   7 36602.8 1446.33   8
  -1   3   7 39228.4 1454.01  17
  -1   3   7 40209.2 1577.74   7
  -1   3   6 1102.46 213.113   9
  -1   3   6 1300.19 258.181  17
  -1  -3   6 1501.49 220.434  12
   1  -3  -6 1645.27 220.904  18
   1   3  -6 1436.77 233.771  19
  -1   3   6 1511.13 305.471   7
   1  -3  -6 1516.90 229.731  15
  -1  -3   6 956.523 185.389   9
  -1   3   6 1054.31 253.189   8
   1   3  -6 1536.83 297.352  10
  -1  -3   6 1499.69 294.427  17
  -1  -3   6 1273.57 231.143   7
  -1   3   5 139887. 3330.07   7
  -1   3   5 150894. 3626.61   1
  -1   3   5 146873. 3002.99   9
   1  -3  -5 147891. 2993.63  15
   1   3  -5 149177. 3931.30   2
   1   3  -5 149304. 3076.92   3
  -1  -3   5 141707. 2937.88  12
  -1  -3   5 138324. 2878.44   9
   1  -3  -5 151092. 2912.64  18
  -1  -3   5 138960. 3229.27  17
  -1  -3   5 142186. 3064.92   7
  -1   3   5 142834. 3069.77  17
  -1  -3   5 145741. 3494.48   1
   1   3  -5 146965. 2966.44  19
   1   3  -5 145195. 3199.67  10
  -1   3   5 139422. 3133.40   8
  -1   3   4 387399. 7169.29   8
   1  -3  -4 388856. 7371.84   1
  -1   3   4 378956. 6960.51  20
  -1   3   4 402695. 7033.20   9
  -1  -3   4 399007. 7446.70   1
  -1  -3   4 385982. 6998.79  12
  -1   3   4 389609. 7125.82  21
   1   3  -4 402341. 6931.37   4
  -1   3   4 360744. 8093.16   2
   1  -3  -4 439504. 8214.10   2
  -1   3   4 375774. 7391.57   7
   1   3  -4 410570. 7197.52  10
   1  -3  -4 404140. 6957.79  18
  -1  -3   4 396534. 7121.35   7
  -1  -3   4 386249. 7254.04  17
  -1   3   4 403284. 7544.02   1
  -1   3   4 395775. 7053.64  17
   1  -3  -4 397963. 7024.28  15
   1   3  -4 418177. 7031.72   3
  -1   3   4 391313. 6827.24   4
   1   3  -4 386964. 7457.04   1
   1   3  -3 110390. 2339.65  14
   1   3  -3 104681. 2402.00   1
  -1   3   3 112831. 2479.15   1
   1   3  -3 112629. 2093.61   3
   1   3  -3 107214. 2234.78   4
  -1  -3   3 111436. 2415.85   1
   1  -3  -3 110207. 2386.42   1
   1   3  -2 5861.97 320.515   4
  -1  -3   2 5596.30 299.745   1
   1  -3  -2 5758.49 454.473   2
  -1   3   2 5210.38 300.473   1
  -1   3   1 1455.35 215.908   2
  -1  -3   1 1776.39 110.941   3
   1   3  -1 1219.71 156.348   4
   1  -3  -1 1673.39 208.449   2
  -1   3   0 141340. 2653.37   3
   1  -3   0 137421. 2619.28   3
  -1  -3   0 135968. 2652.85   3
  -1   3   0 137932. 2693.65   2
   1  -3   0 138633. 2641.69   2
   1   3   0 139134. 2711.18   4
  -1  -3  -1 284081. 5064.81   4
  -1   3  -1 272949. 5002.90   3
  -1  -3  -1 283796. 5182.27   3
   1  -3   1 272437. 4980.90   3
   1   3   1 281473. 5052.98   4
  -1   3  -1 276198. 5146.95   1
  -1  -3  -1 272907. 5276.80   2
  -1  -3  -2 3717.91 281.306   4
  -1  -3  -2 3919.65 354.002   1
   1   3   2 3587.99 377.503   2
  -1  -3  -2 3535.33 342.638   3
  -1   3  -2 3544.62 287.012   3
   1  -3   2 2953.85 261.672   3
   1   3   2 3606.12 277.891   4
  -1   3  -2 3655.97 351.803   1
  -1  -3  -2 3501.66 384.712   2
  -1   3  -2 3504.63 371.586   4
   1   3   3 7053.00 422.831   8
  -1  -3  -3 8190.43 584.764   3
  -1  -3  -3 7329.79 373.463  13
  -1   3  -3 7448.87 542.509   4
  -1   3  -3 7580.12 476.428   3
  -1  -3  -3 7997.52 569.637   1
   1   3   3 7944.74 470.260   7
   1  -3   3 6736.49 416.399   9
  -1   3  -3 6776.58 554.093   1
   1  -3   3 7592.80 405.673  12
   1   3   3 7844.67 629.891   2
  -1  -3  -3 7558.16 635.802   2
   1   3   3 8308.34 485.006  17
   1   3   3 7349.06 414.541   4
   1  -3   4 188065. 3671.03   7
  -1   3  -4 201453. 4132.58   3
  -1  -3  -4 201288. 3698.47   5
   1  -3   4 190662. 3905.26   9
   1   3   4 196645. 3934.40   9
   1   3   4 190495. 3931.18   8
  -1   3  -4 198476. 4164.00   4
   1  -3   4 195854. 4176.73  17
  -1   3  -4 204650. 4511.48   2
   1  -3   4 190697. 3806.92  12
  -1  -3  -4 202186. 3770.43  13
  -1  -3  -4 212311. 4817.59   2
   1   3   4 183672. 4041.47  17
   1   3   4 190609. 3859.34   4
   1   3   4 192279. 4006.37   7
   1   3   4 195919. 4657.93   2
   1   3   5 43219.9 1430.44   8
   1   3   5 42779.6 1441.59   7
  -1  -3  -5 46301.0 1228.08   5
   1  -3   5 43395.2 1399.65   9
   1   3   5 42786.4 1541.58  17
  -1  -3  -5 48200.8 1298.83  13
   1  -3   5 45131.3 1316.78  12
   1   3   5 44742.6 1439.26   9
   1  -3   5 46699.5 1625.38  17
  -1   3  -5 48003.8 1619.03   3
  -1  -3  -6 162187. 3432.78  18
   1   3   6 154983. 3625.00   8
   1   3   6 156474. 3601.02   9
   1   3   6 151753. 3584.17   7
   1   3   6 148725. 3772.26  17
   1  -3   6 165680. 3908.53  17
   1  -3   6 154430. 3533.08   9
   1  -3   6 150252. 3339.74  12
  -1  -3  -6 166010. 3351.89  13
   1   3   7 3609.30 434.800   7
  -1  -3  -7 3408.65 386.691  18
   1   3   7 2519.47 400.284   8
   1  -3   7 2851.52 448.996  17
   1   3   7 3022.37 404.848   9
   1   3   7 3203.07 469.439  17
   1  -3   7 3267.30 412.051   9
   1  -3   8 89373.0 2826.13  17
   1   3   8 78743.8 2519.75   9
   1  -3   8 81178.1 2467.69   9
  -1  -3  -8 82011.2 2330.50  18
   1   3   8 80953.7 2742.13  17
  -1  -3  -8 83273.9 2442.15  15
   1   3   8 80248.7 2566.44   8
  -1  -3  -9 33445.1 1500.08  15
   1   3   9 34298.4 1618.71   9
   1   3   9 37433.5 1816.85  17
   1  -3   9 33635.5 1541.42   9
   1  -3   9 37427.7 1796.81  17
   1   3  10 29312.6 1642.88  31
   1   3  10 29540.8 1534.40  42
   1  -3  10 29425.8 1674.81  48
   1   3  10 24260.4 1431.53  35
  -1  -3 -10 27235.1 1480.85  19
   1  -3  10 30675.5 1611.12  42
   1  -3  10 31175.8 1683.31  17
   1  -3  10 30076.4 1646.67  31
   1   3  10 32601.4 1832.68  48
   1  -3  10 30794.4 1668.04  24
  -1  -3 -10 28695.4 1440.28  15
   1  -3  10 25062.1 1432.85  35
   1   3  10 27755.3 1523.57   9
   1   3  10 29182.4 1655.55  17
   1  -3  10 29599.1 1630.18  26
   1  -3  11 3450.85 588.492  26
   1   3  11 4128.05 639.618  31
   1   3  11 4155.66 695.681  48
   1  -3  11 4250.89 657.795  24
   1  -3  11 4333.33 617.328  42
   1  -3  11 3402.08 497.384  35
   1   3  11 3033.92 518.478  35
   1   3  11 3883.72 577.220  42
   1  -3  11 3998.28 624.453  48
   1  -3  12 25889.0 1400.68  35
   1  -3  12 28645.8 1552.08  26
   1  -3  12 29131.9 1589.98  42
   1   3  12 27947.9 1656.14  48
   1  -3  12 27613.0 1592.56  48
   1   3  12 28073.6 1613.14  31
   1   3  12 27810.7 1502.64  42
   1   3  12 26217.1 1477.50  35
   1   3  13 9043.16 868.385  48
   1   3  13 8891.04 789.179  42
   1  -3  13 7063.76 708.162  26
   1   3  13 8382.09 829.400  31
   1  -3  13 7779.60 788.162  48
   1  -3  13 7909.07 764.752  42
   1  -3  14 9253.93 740.210  42
   1   3  14 8977.74 754.022  48
   1   3  14 8623.37 678.489  42
   1  -3  14 7467.03 625.055  26
   1   3  15 440.781 178.112  48
   1  -3  15 462.676 178.096  42
  -1  -4  15 14214.6 858.610  26
  -1   4  15 16175.8 948.105  42
  -1  -4  15 15141.9 946.735  42
  -1   4  15 14296.5 910.515  48
  -1  -4  14 3837.91 568.171  42
  -1   4  14 4932.74 653.233  31
  -1  -4  14 4938.55 642.306  24
  -1  -4  14 3722.92 533.882  26
  -1   4  14 3435.43 515.043  42
  -1   4  14 4802.92 615.105  48
  -1   4  13 644.898 366.392  48
  -1  -4  13 216.153 244.587  42
  -1  -4  13 894.534 335.353  26
  -1  -4  13 539.421 317.558  24
  -1   4  13 166.767 227.086  42
  -1   4  13 514.379 306.119  31
  -1  -4  13 692.419 375.287  48
  -1  -4  12 864.183 396.447  26
  -1   4  12 370.144 330.730  31
  -1   4  12 89.6375 304.801  48
  -1   4  12 248.936 246.860  42
  -1  -4  12 370.063 379.487  48
  -1  -4  12 210.679 227.903  24
  -1  -4  12-8.62845 242.215  42
   1  -4 -11 11309.1 959.801  19
  -1  -4  11 12616.2 1039.26  42
   1   4 -11 11652.7 970.882  14
  -1   4  11 11908.2 1121.09  48
  -1   4  11 10845.3 947.285  35
  -1  -4  11 10533.5 954.022  17
  -1  -4  11 10721.9 1002.41  26
  -1   4  11 11567.2 952.149  42
  -1   4  11 11363.7 1047.32  31
  -1  -4  11 11287.4 1010.75  24
  -1  -4  11 9795.61 1005.02  48
   1   4 -10 80064.7 2699.66  14
  -1   4  10 77015.6 2633.26   7
   1  -4 -10 73014.5 2562.17  19
  -1  -4  10 76780.4 2708.49  17
   1  -4 -10 72960.7 2439.12  15
  -1   4   9 3500.39 475.813  17
   1   4  -9 3597.01 512.000  10
  -1  -4   9 4499.61 587.544  17
   1  -4  -9 4626.68 512.676  15
   1  -4  -9 4359.97 548.043  19
  -1   4   9 4646.10 575.697   7
   1   4  -9 4577.59 569.452  14
  -1   4   8 27191.3 1263.06  17
  -1  -4   8 25803.5 1136.11   7
  -1  -4   8 26902.2 1356.00  17
  -1  -4   8 25252.9 1088.59  12
   1  -4  -8 27308.8 1089.95  18
   1   4  -8 24888.4 1269.91  10
  -1   4   8 24895.1 1312.12   7
   1  -4  -8 28438.6 1288.04  19
   1  -4  -8 27932.0 1192.84  15
   1   4  -8 28481.0 1377.39  14
  -1  -4   7 7513.85 560.636   7
  -1   4   7 6862.78 606.116   8
  -1   4   7 8670.32 637.530  17
   1  -4  -7 7757.45 509.578  18
  -1   4   7 7593.45 691.558   7
  -1  -4   7 8281.19 557.981  12
   1  -4  -7 7735.52 570.935  15
  -1  -4   7 8268.43 682.820  17
   1   4  -7 8348.93 705.536  14
   1   4  -7 8100.18 655.967  10
   1  -4  -6 153928. 3250.03  15
  -1   4   6 146857. 3617.31   7
   1  -4  -6 153341. 3138.95  18
  -1  -4   6 148862. 3518.70  17
  -1   4   6 145628. 3419.64   8
   1   4  -6 146979. 3520.68  14
   1   4  -6 142968. 3409.21  10
  -1  -4   6 146276. 3176.74  12
  -1   4   6 147269. 3308.06  17
  -1  -4   6 152105. 3287.80   7
  -1  -4   5 90749.1 2120.67  12
  -1   4   5 97720.8 2739.71   1
  -1  -4   5 95504.4 2604.61   1
  -1  -4   5 82373.7 1995.65   9
  -1   4   5 90050.4 2286.81   8
   1  -4  -5 97445.7 2092.53  18
   1  -4  -5 95842.5 1942.39  13
   1   4  -5 95116.0 2383.85  14
  -1   4   5 92632.6 2185.43  17
   1   4  -5 96196.1 2295.91  10
  -1  -4   5 90889.4 2356.14  17
  -1   4   5 93854.1 2503.59   7
   1  -4  -5 97025.7 2161.65  15
  -1  -4   5 90520.1 2186.22   7
   1   4  -5 96211.9 2072.81  19
  -1  -4   4 140491. 2916.56   7
   1   4  -4 146020. 2950.60  10
   1  -4  -4 142254. 2858.19  15
   1   4  -4 136848. 3193.23   1
   1   4  -4 143124. 3049.13  14
   1  -4  -4 160524. 3881.81   2
  -1   4   4 140806. 2783.97   4
   1  -4  -4 142646. 2807.25  18
   1   4  -4 144271. 2720.20   3
  -1  -4   4 133284. 2835.93  12
   1   4  -4 140226. 2887.58   4
  -1   4   4 142316. 2856.44  17
  -1  -4   4 146542. 3207.25   1
  -1   4   4 147605. 3324.81   1
  -1   4   4 133735. 3853.59   2
  -1   4   4 133087. 3211.26   7
  -1   4   4 143092. 2949.16  21
  -1   4   4 141529. 2786.72  20
  -1  -4   4 139848. 3043.18  17
  -1   4   4 138155. 2995.57   8
   1  -4  -4 141173. 3117.91   1
   1   4  -3 120293. 2480.14   1
  -1  -4   3 125749. 2482.94   1
  -1  -4   3 123408. 2331.13   5
   1   4  -3 126643. 2438.71   4
   1  -4  -3 131607. 2281.83  18
   1  -4  -3 139407. 3140.49   2
   1  -4  -3 125452. 2444.50   1
  -1   4   3 128552. 2582.95   1
   1   4  -3 131863. 2439.50  14
  -1  -4   2 508227. 8794.31   1
  -1   4   2 502857. 8839.87   1
   1   4  -2 505518. 8979.50   4
  -1   4   1 19143.6 832.350   2
  -1  -4   1 19161.6 506.841   3
   1   4  -1 20362.6 729.453   4
   1  -4  -1 21085.4 801.291   2
  -1  -4   0 335919. 6017.78   3
   1  -4   0 331020. 5948.87   3
   1   4   0 338401. 6129.65   4
  -1   4   0 337812. 6159.55   2
   1  -4   0 347203. 6105.13   2
  -1  -4  -1 22321.4 730.729   1
  -1   4  -1 21487.2 765.917   1
  -1  -4  -1 23044.6 938.598   2
  -1   4  -1 21942.0 699.877   3
  -1  -4  -1 23059.0 834.652   3
   1   4   1 21821.1 764.441   4
   1  -4   1 21608.0 673.199   3
  -1   4  -1 21701.4 736.289   2
  -1   4  -2 160694. 3525.16   1
  -1  -4  -2 167950. 3149.89  13
   1   4   2 166098. 3330.75   4
  -1  -4  -2 172718. 3472.50   1
  -1  -4  -2 170953. 3601.78   3
  -1   4  -2 169395. 3296.65   3
   1   4   2 160149. 3708.25   2
   1  -4   2 163976. 3214.18   9
   1  -4   2 160423. 3260.55   3
   1   4   2 167983. 3266.21   6
  -1  -4  -2 166407. 3780.74   2
   1   4   3 71186.0 1791.14   7
   1   4   3 68477.4 1699.02   4
  -1   4  -3 69018.2 2053.98   4
   1  -4   3 68081.7 1656.56  12
   1   4   3 64536.9 1536.98  21
   1   4   3 68151.9 1718.63  17
   1  -4   3 65182.4 1728.46   3
  -1   4  -3 67343.8 1737.11   3
   1  -4   3 66660.1 1662.28   9
  -1  -4  -3 70206.5 1614.14  18
   1   4   3 70555.3 1739.26   6
   1  -4   3 64791.0 1812.65  17
  -1  -4  -3 71603.5 2247.39   2
   1   4   3 66735.5 1689.28   8
  -1  -4  -3 69188.5 1493.14   5
  -1  -4  -3 71680.4 1965.17   1
  -1  -4  -3 68602.3 1560.69  13
   1   4   3 71119.8 2206.78   2
   1   4   3 69624.0 1678.52   9
  -1   4  -3 65122.7 2006.49   1
  -1  -4  -3 71493.5 2053.53   3
  -1   4  -4 23966.4 1094.84   4
   1  -4   4 21956.7 724.029   7
   1  -4   4 23561.2 1019.22  17
  -1  -4  -4 24190.8 852.777  18
  -1  -4  -4 23703.7 799.362  13
   1   4   4 24303.3 910.234   9
  -1   4  -4 23176.9 958.616   3
   1   4   4 23016.4 959.599  17
  -1  -4  -4 23853.1 1322.88   2
   1   4   4 23477.5 969.217   7
   1   4   4 22972.2 918.681   8
  -1   4  -4 22277.1 1126.13   2
   1  -4   4 22101.3 865.870   9
   1  -4   4 23026.5 854.326  12
  -1  -4  -4 23463.7 734.006   5
   1   4   4 22556.1 865.960   4
   1  -4   5 28223.1 1072.41   9
   1   4   5 27850.4 1147.36   7
   1  -4   5 27994.0 1232.90  17
  -1  -4  -5 29181.4 969.966  13
   1   4   5 28240.6 1127.39   8
   1   4   5 28393.6 1099.49   9
   1   4   5 27295.0 1174.72  17
   1  -4   5 28055.9 1014.00  12
  -1  -4  -5 30539.7 1034.12  18
   1   4   6 55200.8 1796.19   7
   1   4   6 49622.0 1834.36  17
   1  -4   6 58657.6 1982.89  17
  -1  -4  -6 56289.8 1644.12  18
   1  -4   6 53855.6 1693.29   9
   1   4   6 53538.5 1750.07   9
   1  -4   6 53492.5 1601.06  12
   1   4   6 50657.1 1750.74   8
  -1  -4  -6 56039.0 1552.52  13
   1   4   7 23436.2 1169.02   7
   1   4   7 22188.0 1132.24   9
   1  -4   7 24225.0 1127.72   9
   1  -4   7 26379.2 1335.35  17
   1   4   7 23332.0 1193.57   8
  -1  -4  -7 25405.8 1080.59  18
   1   4   7 21659.2 1221.57  17
  -1  -4  -8 6479.59 575.427  18
   1  -4   8 7089.73 731.268  17
   1   4   8 6651.73 711.248  17
   1  -4   8 5621.22 569.029   9
   1   4   8 6269.31 653.528   8
  -1  -4  -8 6601.36 609.869  15
   1   4   8 6774.94 666.032   9
   1   4   9 1228.38 368.842  17
  -1  -4  -9 1262.75 336.390  15
   1  -4   9 1041.33 364.392  17
   1   4   9 901.995 297.609   9
   1  -4  10 44166.0 1932.59  35
   1   4  10 46399.0 2129.10  31
  -1  -4 -10 45540.5 1906.70  15
   1  -4  10 54945.4 2291.52  17
   1   4  10 52450.3 2397.17  48
   1  -4  10 49024.1 2100.26  42
   1  -4  10 46331.0 2161.53  48
   1  -4  10 52149.0 2218.56  24
   1   4  10 49800.4 2212.15  17
   1  -4  10 48174.4 2153.28  26
   1   4  10 42342.0 1967.11  35
  -1  -4 -10 46550.1 2024.77  19
   1   4  10 45838.1 1963.81  42
   1   4  11 28144.7 1580.45  35
   1  -4  11 32669.4 1719.84  42
   1  -4  11 32662.1 1733.89  26
   1  -4  11 33193.1 1790.92  48
   1  -4  11 28594.8 1545.22  35
   1  -4  11 34100.2 1808.93  24
   1   4  11 35512.8 1935.06  48
   1   4  11 32834.4 1781.06  31
   1   4  11 32245.5 1635.28  42
   1  -4  12 18048.4 1232.60  26
   1   4  12 21413.9 1387.33  31
   1   4  12 21292.1 1458.60  48
   1  -4  12 18021.8 1273.48  48
   1   4  12 18441.9 1197.67  42
   1  -4  12 19670.2 1291.70  42
   1  -4  13-94.6068 237.640  26
   1   4  13 601.241 363.548  48
   1  -4  13 108.595 218.811  48
   1  -4  13-308.666 294.013  42
   1   4  13 248.531 236.585  31
   1   4  13 66.6828 202.049  42
   1   4  14 2409.26 358.719  42
   1   4  14 3516.44 478.730  48
   1  -4  14 3445.49 463.066  42
   1  -4  14 3520.63 432.972  26
   1  -4  15 9689.59 611.679  42
   1   4  15 9575.45 616.963  48
  -1  -5  15 497.823 217.100  26
  -1   5  15 99.4272 161.610  42
  -1   5  15 239.686 217.548  48
  -1   5  14-256.122 251.454  42
  -1  -5  14 174.611 260.558  26
  -1   5  14 302.468 296.575  48
  -1   5  14 410.302 328.882  31
  -1  -5  14 344.532 271.433  42
  -1   5  13 3366.55 527.940  42
  -1   5  13 4847.11 688.485  48
  -1  -5  13 5356.36 685.019  42
  -1  -5  13 4660.60 635.921  26
  -1   5  13 5092.80 731.159  31
  -1  -5  13 5177.64 722.453  24
  -1  -5  13 3990.95 648.157  48
  -1  -5  12 205.273 253.379  26
  -1  -5  12-428.637 310.423  48
  -1  -5  12 286.316 272.635  42
  -1   5  12 435.235 280.851  48
  -1   5  12 142.584 245.043  42
  -1  -5  12 643.141 408.227  24
  -1   5  12-423.092 352.858  31
   1  -5 -11 1742.65 426.394  19
  -1  -5  11 757.131 311.257  24
   1  -5 -11 884.566 304.648  15
  -1  -5  11 901.925 332.982  17
  -1   5  11 1760.94 458.939  48
  -1  -5  11 931.570 410.817  48
   1   5 -11 1353.56 359.166   6
  -1   5  11 1009.87 403.343  46
  -1   5  11 1254.38 403.270  31
   1   5 -11 988.024 300.131  14
  -1  -5  11 625.718 292.796  42
  -1   5  11 937.240 298.921   7
  -1   5  11 909.221 294.011  42
  -1  -5  11 920.323 384.876  26
   1   5 -10 668.937 301.403  14
   1  -5 -10 228.909 199.847  15
  -1  -5  10 112.020 234.293  17
  -1   5  10 221.588 279.072   7
   1   5 -10 73.9793 198.547   6
   1  -5 -10 169.614 202.029  19
  -1   5   9 688.502 293.808   7
   1  -5  -9 247.146 180.325  15
  -1  -5   9 224.875 216.416  17
   1   5  -9 424.375 248.710  14
  -1  -5   9 107.668 139.101  12
   1  -5  -9 522.428 266.770  19
  -1  -5   8 2964.48 456.286  17
   1  -5  -8 2545.08 336.016  18
   1  -5  -8 2330.43 372.839  15
  -1   5   8 2163.80 414.280   7
  -1  -5   8 2650.66 347.428   7
  -1  -5   8 2697.87 353.568  12
  -1   5   8 2267.27 359.955  17
   1  -5  -8 2487.24 396.820  19
   1   5  -8 2480.28 427.138  14
  -1   5   7 291.950 163.479  17
  -1  -5   7 471.467 184.467   7
   1   5  -7 431.491 220.272  10
  -1   5   7-141.134 192.057   8
   1   5  -7 533.368 242.070  14
  -1   5   7 150.000 199.254   7
  -1  -5   7 129.745 162.651  17
   1  -5  -7 457.733 198.595  15
  -1  -5   7 309.151 168.481  12
   1  -5  -7 403.868 155.412  18
  -1   5   6 133.471 172.094   8
  -1  -5   6 201.276 149.290   7
   1   5  -6 70.8943 159.564  14
  -1  -5   6 170.914 130.574  12
  -1  -5   6 30.6406 173.858  17
   1  -5  -6 62.4998 106.619  18
   1   5  -6-12.2580 139.340  10
  -1   5   6 84.9156 122.943  17
   1  -5  -6 251.164 155.910  15
  -1   5   5 622.957 178.195  21
  -1  -5   5 166.333 83.8597   9
   1  -5  -5 250.236 128.955  15
  -1   5   5 423.018 133.197  20
   1   5  -5 572.988 188.535  10
   1  -5  -5 452.967 120.353  13
  -1   5   5 376.920 156.489  17
  -1  -5   5 426.317 178.074  17
  -1   5   5 879.508 196.358   8
   1  -5  -5 812.841 163.198  18
  -1  -5   5 193.509 125.455  12
  -1  -5   5 525.723 167.868   7
   1   5  -5 666.622 217.338  14
  -1  -5   5 758.597 227.414   1
  -1   5   5 510.558 229.596   1
  -1   5   5 489.675 220.649   7
   1   5  -4 449.978 148.566  10
   1  -5  -4 640.888 148.992  15
  -1   5   4 657.400 192.506   1
   1   5  -4 440.725 153.862   6
  -1   5   4 563.753 163.945  21
  -1  -5   4 594.069 157.193  12
  -1   5   4 461.509 217.226   7
   1   5  -4 518.596 143.215   4
  -1   5   4 432.459 165.331   8
   1   5  -4 294.681 59.9186   3
   1  -5  -4 468.932 151.559   1
  -1  -5   4 371.279 158.128   1
  -1  -5   4 413.775 107.821   9
  -1  -5   4 614.594 193.479  17
   1  -5  -4 539.436 134.961  18
   1   5  -4 515.418 172.986   1
  -1   5   4 559.916 138.246   4
   1  -5  -4 536.860 115.957  13
  -1   5   4 506.341 118.750  20
   1   5  -4 359.433 163.689  14
   1  -5  -4 345.947 225.948   2
  -1   5   3 24914.0 828.822  21
   1  -5  -3 25111.2 709.440  13
   1   5  -3 23274.1 899.259   4
   1   5  -3 24775.4 851.364  14
  -1  -5   3 24442.2 813.230   5
  -1   5   3 25135.6 937.365   1
   1  -5  -3 25101.4 765.038  18
   1  -5  -3 25897.1 1243.94   2
  -1  -5   3 23690.5 758.071  13
  -1  -5   3 23291.6 845.945   1
  -1  -5   2 40341.2 1012.42   1
  -1   5   2 39465.8 1055.18   1
   1   5  -2 42120.2 1088.09  14
   1  -5  -2 43071.7 1479.22   2
  -1   5   2 41333.5 1101.56   8
   1  -5  -1 26213.4 993.465   2
  -1  -5   1 24745.1 594.366   1
  -1   5   1 25973.3 620.480   1
  -1  -5   1 24754.8 653.101   3
   1   5  -1 25326.6 911.278   4
  -1   5   1 24823.5 1025.47   2
   1   5   0 5210.55 385.812   4
  -1   5   0 5080.29 399.558   2
  -1  -5   0 4988.45 330.479   3
   1  -5   0 5710.49 321.349   3
  -1  -5  -1 12842.5 635.852   3
   1   5   1 12340.0 610.074   4
   1  -5   1 11960.3 487.842   3
  -1  -5  -1 13061.7 514.755   1
  -1  -5  -1 12106.6 732.116   2
  -1   5  -1 12402.5 603.626   2
  -1   5  -1 12941.7 518.793   3
   1   5   1 12157.3 496.792   8
  -1   5  -1 12285.9 546.773   1
  -1   5  -2 25174.4 988.783   1
   1   5   2 25598.5 1169.04   2
   1  -5   2 25547.0 830.559   3
  -1  -5  -2 29009.3 1259.12   2
   1  -5   2 25217.9 904.305  13
  -1  -5  -2 28389.6 1106.88   3
  -1  -5  -2 27660.2 803.247  13
   1  -5   2 26511.9 840.149   9
   1  -5   2 26457.8 923.974  17
  -1   5  -2 27258.3 855.422   6
   1   5   2 28949.3 861.007   9
   1  -5   2 26190.7 838.797  18
  -1  -5  -2 26087.9 734.160   5
  -1  -5  -2 27470.4 949.471   1
   1   5   2 26114.1 938.901   4
   1   5   2 29192.2 909.352   6
  -1   5  -2 27370.6 877.422   3
  -1   5  -2 27011.5 884.159  21
  -1   5  -3 861.238 176.044   6
  -1   5  -3 673.784 160.123   3
   1   5   3 583.053 228.243   2
  -1  -5  -3 774.704 198.362   3
  -1  -5  -3 1021.97 141.074   5
   1  -5   3 1048.30 223.865  17
   1  -5   3 1794.36 232.778  12
  -1   5  -3 1186.11 275.765   4
   1   5   3 809.890 142.848  21
  -1  -5  -3 921.136 159.278  18
  -1   5  -3 644.800 175.216   1
   1   5   3 702.336 183.444   6
   1   5   3 867.695 186.205   4
  -1  -5  -3 938.718 292.166   2
   1  -5   3 932.615 184.163   9
  -1   5  -3 1001.09 162.262  14
   1   5   3 909.725 192.511   8
   1  -5   3 581.340 132.247   3
   1   5   3 852.274 171.470   9
  -1  -5  -3 970.880 156.965  13
   1   5   3 1080.87 227.237  17
  -1  -5  -3 553.264 166.990   1
   1   5   3 774.570 199.818   7
  -1   5  -4 422.787 154.356   6
   1  -5   4 334.626 154.499  12
   1   5   4 317.016 155.288   9
  -1   5  -4 416.670 207.033   4
  -1   5  -4 277.509 108.880  14
   1   5   4 463.738 182.233  17
  -1  -5  -4 424.908 103.347   5
  -1  -5  -4 453.857 138.078  13
  -1  -5  -4 521.875 155.377  18
   1  -5   4 601.490 210.730  17
   1   5   4 685.768 226.780   7
   1   5   4 347.046 176.507   8
   1   5   4 532.479 158.361   4
   1  -5   4 480.207 162.867   9
  -1  -5  -5 20385.5 804.627  13
   1   5   5 18413.9 931.153   8
   1  -5   5 19311.2 1007.80  17
  -1   5  -5 20926.5 905.897  14
   1  -5   5 19006.5 872.707   9
   1  -5   5 19542.1 857.651  12
   1   5   5 19638.3 990.239  17
  -1  -5  -5 20402.4 862.490  18
   1   5   5 20843.9 944.553   9
   1   5   5 20208.0 1000.59   7
   1  -5   6 866.146 218.005  12
   1   5   6 836.976 294.041  17
  -1  -5  -6 875.238 219.881  18
   1   5   6 740.887 242.792   8
  -1   5  -6 754.859 206.968  14
   1  -5   6 929.026 261.574  17
   1   5   6 716.579 276.166   7
   1  -5   6 846.474 228.483   9
   1   5   6 863.837 245.800   9
  -1  -5  -6 589.728 180.538  13
   1   5   7 8174.88 683.835   9
   1  -5   7 7427.81 578.939  12
   1   5   7 7057.79 693.942  17
  -1  -5  -7 7534.51 618.524  15
  -1  -5  -7 7523.79 583.741  18
   1  -5   7 6984.85 597.164   9
   1  -5   7 7841.43 726.938  17
   1   5   7 7449.57 661.858   7
   1   5   7 7101.94 666.091   8
   1  -5   8 4535.47 598.828  17
   1  -5   8 4941.06 531.006   9
  -1  -5  -8 4612.14 500.609  18
   1   5   8 4047.48 530.331   9
  -1   5  -8 5470.56 544.808   6
   1   5   8 4543.94 531.341   7
  -1  -5  -8 4919.28 538.808  15
   1   5   8 4716.38 581.428   8
   1   5   8 4494.24 591.479  17
   1  -5   9 1213.59 354.648  17
   1   5   9 1338.42 377.204   8
   1   5   9 1210.41 341.403  17
  -1  -5  -9 1375.74 335.198  15
  -1  -5  -9 1770.15 351.459  18
   1   5  10 8748.35 853.117  35
   1   5  10 9491.32 930.244  17
  -1  -5 -10 8305.24 777.461  15
   1  -5  10 8772.98 901.117  24
   1  -5  10 8304.59 873.476  26
   1  -5  10 7567.05 796.890  42
   1  -5  10 8323.95 863.905  48
  -1  -5 -10 9062.80 860.663  19
   1  -5  10 7018.13 736.342  35
   1   5  10 10229.2 1047.72  48
   1   5  10 9024.85 909.617  31
   1  -5  10 8111.04 852.140  17
   1   5  11 5077.10 641.153  42
   1  -5  11 5339.25 707.577  26
   1   5  11 5702.19 739.834  31
   1   5  11 5657.36 797.095  48
   1  -5  11 5990.14 751.315  24
   1  -5  11 5703.01 715.556  42
   1  -5  11 5447.40 729.072  48
   1  -5  12 383.576 256.924  26
   1   5  12 790.112 373.981  48
   1   5  12 492.233 268.533  31
   1  -5  12 256.079 231.771  48
   1   5  12 474.069 240.835  42
   1  -5  12 236.341 259.663  42
   1  -5  13 1679.50 404.135  42
   1  -5  13 1312.04 358.620  26
   1   5  13 1426.64 377.024  48
   1   5  13 1450.43 410.046  31
   1  -5  13 1080.15 312.718  48
   1  -5  14 4318.41 480.785  26
   1  -5  14 3813.42 470.528  42
   1   5  14 4790.41 538.870  48
  -1   6  15 2230.65 388.306  31
  -1   6  15 2121.30 336.077  48
  -1   6  15 2024.49 335.074  42
  -1  -6  15 2641.05 403.710  42
  -1  -6  15 2427.84 370.908  26
  -1   6  14 3573.59 522.181  48
  -1  -6  14 2470.72 442.529  26
  -1   6  14 3253.92 544.630  31
  -1  -6  14 3240.52 514.229  42
  -1   6  14 2347.61 401.764  42
  -1   6  13 3738.92 607.786  31
  -1   6  13 3741.39 606.004  48
  -1  -6  13 3823.54 600.704  26
  -1   6  13 4024.84 564.864  42
  -1  -6  13 4033.45 608.535  42
  -1  -6  13 4370.74 669.472  24
  -1   6  12 1727.88 433.713  42
  -1  -6  12 2904.81 569.693  24
  -1  -6  12 2213.15 472.320  42
  -1   6  12 2949.95 585.177  48
  -1   6  12 1852.05 475.138  31
  -1  -6  12 2267.35 507.050  48
  -1  -6  12 2419.74 502.833  26
  -1   6  11 10511.7 1015.13  31
  -1   6  11 11659.3 1085.57  48
  -1   6  11 9502.83 880.105  42
  -1   6  11 9866.06 913.094   7
  -1  -6  11 9182.69 947.898  48
   1  -6 -11 9096.21 838.930  15
   1  -6 -11 9990.79 913.112  19
  -1  -6  11 10230.3 933.675  17
  -1  -6  11 10683.1 990.323  26
  -1  -6  11 10980.8 1022.21  24
  -1  -6  11 9735.94 924.648  42
  -1   6  11 10483.0 1032.11  46
   1   6 -11 10474.6 896.799   6
   1  -6 -10 40757.6 1768.71  15
   1  -6 -10 40895.0 1847.73  19
   1   6 -10 43614.9 1893.64  14
  -1  -6  10 43451.9 1974.68  17
  -1   6  10 42383.5 1943.35   7
   1   6 -10 43281.7 1848.75   6
  -1  -6   9 4032.12 575.033  17
   1   6  -9 3574.01 509.737  14
  -1   6   9 3924.16 553.045   7
   1  -6  -9 3778.19 495.524  15
   1   6  -9 3726.10 492.141   6
   1  -6  -9 3825.56 520.073  19
  -1  -6   9 3475.52 440.769  12
  -1  -6   8 24027.7 1292.35  17
  -1  -6   8 21983.4 1068.37  12
   1  -6  -8 22609.0 1114.98  15
   1   6  -8 23243.4 1232.97  14
  -1   6   8 22629.6 1306.68   7
   1  -6  -8 22428.1 1037.41  18
   1   6  -8 23360.9 1214.09   6
   1  -6  -8 21290.0 1138.81  19
  -1   6   8 21222.1 1097.52  17
   1   6  -7 24193.9 1188.34   6
   1  -6  -7 23571.6 1057.73  15
  -1   6   7 23464.6 1201.16   8
  -1  -6   7 22151.5 1017.88  12
  -1   6   7 23246.7 1279.85   7
  -1  -6   7 23512.5 1203.31  17
   1   6  -7 23676.0 1193.77  14
   1  -6  -7 23940.4 1002.56  18
  -1   6   7 22015.2 1041.66  17
   1  -6  -6 13417.2 676.446  18
  -1  -6   6 12646.4 695.238  12
   1   6  -6 13575.5 804.369   6
   1   6  -6 11233.7 691.553  10
   1   6  -6 13529.9 806.301  14
  -1   6   6 11219.4 747.812   8
   1  -6  -6 13351.9 713.220  15
  -1   6   6 11490.2 845.437   7
  -1  -6   6 12214.8 790.394  17
   1   6  -5 25211.1 1035.28   6
   1  -6  -5 23874.7 876.700  18
  -1   6   5 24795.4 1276.87   1
  -1  -6   5 22932.1 1119.37   1
   1   6  -5 23857.4 915.790  10
   1  -6  -5 24063.5 906.126  15
  -1   6   5 22420.8 1153.16   7
  -1   6   5 23219.8 1008.97   8
  -1  -6   5 22962.8 1016.16  17
  -1  -6   5 22278.6 902.885  12
   1   6  -5 23125.5 998.691  14
  -1   6   5 22882.4 941.265  21
   1  -6  -5 23250.3 781.080  13
  -1   6   5 22424.8 797.247  20
  -1   6   4 4658.23 474.196   1
  -1  -6   4 4753.36 413.385  17
   1   6  -4 4065.02 378.317   6
  -1   6   4 4247.39 380.536   8
  -1  -6   4 4056.83 290.168   9
  -1  -6   4 4265.36 337.951  13
   1   6  -4 4694.30 343.661  10
   1   6  -4 4779.30 426.678   4
  -1   6   4 4357.72 415.911   6
  -1   6   4 4347.56 459.853   7
  -1  -6   4 4269.73 348.514  12
  -1  -6   4 4700.73 384.799   5
  -1   6   4 4055.79 290.423  20
   1  -6  -4 4385.16 332.300  18
  -1   6   4 4008.06 354.182  21
  -1  -6   4 4908.64 432.108   1
   1  -6  -4 4341.01 291.157  13
   1  -6  -4 4615.34 344.095  15
  -1   6   4 4639.18 373.936   4
   1   6  -4 4461.37 380.030  14
  -1  -6   3 11031.5 553.811   5
  -1   6   3 11529.0 916.874   2
  -1   6   3 10906.0 674.746   7
  -1   6   3 11770.0 621.123   6
   1  -6  -3 12825.6 502.743  13
   1  -6  -3 12331.5 540.399  18
  -1   6   3 12837.9 503.235  20
  -1   6   3 12005.0 641.100   1
   1   6  -3 12543.4 595.486  14
   1  -6  -3 12832.7 878.830   2
  -1   6   3 12221.2 593.965   8
  -1  -6   3 12372.4 564.063  12
  -1  -6   3 11941.1 573.748   1
   1  -6  -3 12317.6 527.507  15
   1   6  -3 13021.3 611.816   6
  -1   6   3 12885.4 591.740  21
  -1  -6   3 12065.7 532.827  13
  -1   6   2 64544.4 1547.53   8
  -1  -6   2 63865.8 1482.22  13
  -1  -6   2 64750.2 1417.91   1
  -1   6   2 64428.6 1497.66   1
   1  -6  -2 63153.7 1447.42  13
  -1   6   2 64112.1 1459.45  20
  -1  -6   2 63747.9 1520.09  16
   1  -6  -2 67020.6 2022.17   2
   1  -6  -2 64957.4 1459.68  15
  -1  -6   2 62962.4 1509.21  12
  -1   6   2 60732.4 1652.59  14
   1   6  -2 64212.3 1547.24  14
   1   6  -2 64088.5 1564.35  21
  -1   6   2 62455.1 1607.48   6
  -1  -6   1 178943. 3330.96  12
  -1   6   1 169148. 3893.50   2
  -1  -6   1 168703. 3218.19   3
  -1   6   1 181798. 3356.64  20
  -1   6   1 168471. 3078.56   1
   1   6  -1 184902. 3409.09  14
   1  -6  -1 178930. 3374.42  12
   1   6  -1 182426. 3379.13  21
   1  -6  -1 183376. 3334.81  13
  -1  -6   1 179864. 3305.02  16
  -1   6   1 178274. 3422.29   6
  -1  -6   1 185383. 3318.13  13
   1   6  -1 179062. 3718.83   4
   1  -6  -1 179145. 3811.65   2
   1  -6   0 62944.3 1397.95  18
  -1   6   0 62766.2 1478.69  20
  -1   6   0 62539.2 1443.87   6
  -1  -6   0 60999.9 1320.75  18
  -1  -6   0 56577.1 1487.72   3
  -1   6   0 55670.0 1206.54   1
   1   6   0 60204.1 1462.01  14
   1  -6   0 59804.6 1430.41   3
   1  -6   0 59676.3 1479.43  12
   1   6   0 56943.2 1642.05   4
  -1   6   0 59376.5 1730.36   2
  -1  -6   0 55283.2 1167.62   1
   1  -6   0 57950.7 1411.64   5
  -1  -6   0 59375.0 1347.47   5
  -1   6  -1 1244.37 182.440   6
   1  -6   1 1471.43 185.393  18
  -1   6  -1 1211.19 214.573   2
   1   6   1 1669.25 207.589   6
   1   6   1 1443.68 232.075   4
  -1  -6  -1 1474.13 250.649   3
  -1  -6  -1 1741.77 182.839  18
   1   6   1 1336.41 188.565   8
  -1  -6  -1 1396.77 156.157   1
   1  -6   1 1280.12 163.100   3
  -1  -6  -1 1807.28 178.228   5
  -1   6  -1 1128.50 162.208   1
  -1  -6  -1 1384.67 293.091   2
  -1   6  -2 32472.0 1148.10   1
   1   6   2 37257.0 1112.67   6
   1   6   2 36927.2 986.149  21
   1   6   2 32881.4 1435.21   2
  -1  -6  -2 34383.2 1471.80   2
  -1   6  -2 36257.7 1053.05   6
  -1  -6  -2 35766.8 1005.95  18
  -1   6  -2 35372.6 1017.79   3
  -1   6  -2 33845.3 1182.64   2
  -1  -6  -2 35705.4 1000.40  13
   1   6   2 34674.5 1195.17  14
   1  -6   2 34414.5 1029.09   9
  -1  -6  -2 34856.5 1317.40   3
   1  -6   2 34932.9 1099.38  17
  -1  -6  -2 35432.8 930.008   5
   1  -6   2 35532.3 1105.57  12
   1  -6   2 32848.9 1080.13  13
   1  -6   2 33913.3 1012.53  18
   1   6   2 36182.6 1208.24   4
  -1   6  -2 36768.5 1118.04  21
   1   6   2 35257.9 1067.06   8
   1  -6   2 35584.2 1006.96   3
  -1  -6  -2 36244.9 1095.53   1
   1   6   3 23900.6 966.242   4
   1   6   3 22969.9 931.746   6
   1  -6   3 23794.7 910.293  12
   1  -6   3 23283.0 860.022   9
  -1   6  -3 24570.6 874.032   3
  -1   6  -3 24948.2 814.974  14
   1   6   3 22292.3 968.284   7
  -1  -6  -3 25393.1 1353.34   2
  -1   6  -3 25320.5 891.802   6
  -1  -6  -3 24360.4 848.020  18
   1   6   3 23350.1 799.841  21
   1  -6   3 23447.4 965.040  17
  -1  -6  -3 24244.1 822.308  13
   1   6   3 23741.9 916.735   8
  -1   6  -3 21956.9 1047.34   1
  -1  -6  -3 24391.0 991.422   1
  -1  -6  -3 24829.3 748.133   5
  -1   6  -3 25198.5 933.842  21
   1   6   4 2605.66 314.819   9
   1   6   4 2308.23 315.670   8
  -1   6  -4 2132.71 275.457   6
   1  -6   4 2215.74 273.710   9
   1  -6   4 2113.29 285.466  12
  -1  -6  -4 2558.70 270.878  13
  -1  -6  -4 2012.38 209.615   5
   1   6   4 2468.67 258.578  21
  -1   6  -4 2077.89 375.936   4
  -1   6  -4 2094.67 262.424  14
   1  -6   4 1991.45 325.096  17
  -1  -6  -4 2348.26 269.711  18
   1   6   4 2080.37 319.182   7
  -1   6  -5 11873.9 679.095   6
  -1  -6  -5 12068.4 612.678  13
   1   6   5 10756.7 711.643   8
  -1  -6  -5 11982.3 654.678  18
   1   6   5 9964.12 725.128   7
  -1   6  -5 11864.7 658.182  14
   1   6   5 10757.0 684.286   9
   1  -6   5 11210.5 656.131   9
   1   6   5 11120.6 729.689  17
   1  -6   5 11544.0 766.518  17
   1  -6   5 10131.8 635.777  12
  -1  -6  -6 6556.80 527.279  18
   1  -6   6 6461.27 529.362  12
   1   6   6 5113.78 517.224   9
  -1   6  -6 7550.77 590.450   6
   1   6   6 5331.20 564.701  17
   1   6   6 5529.30 555.132   8
  -1  -6  -6 6756.09 485.209  13
   1  -6   6 7265.07 659.255  17
   1  -6   6 6100.80 535.546   9
   1   6   6 6336.28 601.611   7
   1  -6   7 23286.8 1084.83  12
   1  -6   7 23327.8 1116.74   9
  -1  -6  -7 21849.3 1061.83  18
   1   6   7 22634.1 1213.20   7
   1   6   7 21605.0 1207.44   8
  -1   6  -7 25168.3 1158.96   6
   1   6   7 21647.3 1218.36  17
  -1  -6  -7 22967.6 1126.71  15
   1  -6   7 23129.6 1272.83  17
   1   6   8 401.506 239.258   7
  -1  -6  -8 251.391 199.840  15
   1   6   8 287.368 229.007   8
   1   6   8 288.138 206.324  17
  -1   6  -8 566.699 234.783   6
  -1  -6  -8 213.314 145.195  18
  -1   6  -9 3353.87 464.362  21
  -1  -6  -9 2625.79 429.191  15
   1   6   9 2545.71 487.380   8
   1  -6   9 2806.96 504.817  17
  -1  -6  -9 2833.25 437.377  18
   1   6  10 31010.6 1687.25  46
  -1  -6 -10 32474.4 1665.95  19
   1  -6  10 34116.5 1733.47  42
   1  -6  10 31136.3 1707.16  48
   1  -6  10 34939.7 1819.77  24
   1  -6  10 34114.1 1769.28  17
   1   6  10 31461.7 1691.90  35
  -1   6 -10 30827.8 1515.40  21
   1   6  10 33989.7 1903.78  48
   1  -6  10 31252.4 1706.03  26
  -1  -6 -10 29325.5 1543.46  15
   1   6  10 33788.9 1786.53  31
   1  -6  11 6064.66 718.665  42
   1  -6  11 4680.43 652.198  48
   1  -6  11 5485.74 715.239  26
   1   6  11 6286.99 782.274  31
   1   6  11 6205.82 816.159  48
   1  -6  12 352.076 266.235  48
   1   6  12 396.676 262.794  31
   1  -6  12 148.505 250.409  42
   1  -6  12 1006.36 348.111  26
   1   6  12 414.871 316.756  48
   1  -6  13 502.621 288.387  26
   1   6  13 555.247 308.899  31
   1  -6  13 681.483 283.365  42
   1   6  13 176.052 263.824  48
   1  -6  14 2356.72 353.211  26
   1   6  14 2461.58 394.238  48
   1  -6  14 2765.59 404.774  42
  -1   7  15 5467.65 495.978  48
  -1  -7  15 5817.35 540.156  42
  -1  -7  15 5393.82 511.210  26
  -1   7  15 5985.20 587.077  31
  -1  -7  14-170.126 278.397  26
  -1   7  14-262.712 239.142  42
  -1  -7  14 66.3772 205.213  42
  -1   7  14-138.954 320.566  31
  -1   7  14-112.222 197.353  48
  -1   7  13 29688.6 1668.54  31
  -1  -7  13 28375.7 1572.55  26
  -1   7  13 27131.3 1457.21  42
  -1  -7  13 31605.9 1700.89  24
  -1   7  13 28830.8 1589.00  48
  -1  -7  13 30656.9 1592.29  42
  -1   7  12 7015.78 857.629  31
  -1  -7  12 7245.99 833.647  26
  -1   7  12 7989.11 898.605  46
  -1   7  12 7505.05 853.646  48
  -1  -7  12 7927.27 877.120  24
  -1  -7  12 8056.72 837.024  42
  -1   7  12 5745.27 687.280  42
  -1   7  11 31551.2 1786.24  48
  -1  -7  11 30044.9 1699.88  26
  -1   7  11 30619.4 1751.60  31
  -1   7  11 29633.4 1752.82  46
  -1   7  11 27695.4 1512.89  42
  -1   7  11 32188.9 1702.67   7
  -1  -7  11 31261.4 1680.59  17
   1   7 -11 30436.5 1582.33   6
   1  -7 -11 26084.7 1459.46  15
   1  -7 -11 28509.6 1583.16  19
  -1  -7  11 26521.2 1649.15  48
  -1  -7  11 29539.6 1622.90  42
  -1  -7  11 31182.3 1726.09  24
  -1   7  10 368.368 389.783  30
  -1   7  10 127.845 242.736  31
  -1  -7  10 156.746 213.509  42
  -1   7  10-161.748 308.412  46
  -1  -7  10 232.638 232.553  17
   1  -7 -10-25.8652 205.766  15
   1  -7 -10-14.4460 192.429  19
  -1  -7  10 274.778 207.014  26
  -1  -7  10 362.178 221.193  23
  -1   7  10 268.934 245.744   7
  -1  -7  10 542.982 274.510  24
  -1  -7  10-6.42454 285.913  48
   1   7 -10 474.617 292.303   6
  -1  -7   9 65408.7 2417.82  17
   1   7  -9 62761.5 2287.02  14
   1  -7  -9 59174.6 2134.23  15
  -1  -7   9 61556.2 2115.45  12
   1  -7  -9 63240.5 2263.24  19
  -1   7   9 66483.5 2513.52   7
   1   7  -9 66389.2 2341.74   6
   1  -7  -9 58679.2 2012.49  18
   1  -7  -8 34242.5 1485.07  19
  -1  -7   8 34007.7 1413.12  12
  -1   7   8 33474.9 1669.57   7
   1   7  -8 35779.6 1577.03   6
  -1  -7   8 33112.4 1586.23  17
   1   7  -8 34485.4 1541.10  14
   1  -7  -8 34706.8 1452.45  15
   1  -7  -8 33973.2 1353.56  18
   1  -7  -7 68343.2 1985.55  18
  -1  -7   7 68215.3 2055.79  12
  -1   7   7 65561.9 2237.98   8
  -1   7   7 67221.7 2448.99   7
  -1  -7   7 68940.3 2287.18  17
   1  -7  -7 70039.9 2070.35  15
   1   7  -7 72614.1 2256.98   6
   1   7  -7 69811.1 2223.13  14
   1  -7  -6 506.902 176.461  18
   1   7  -6 949.845 300.574   6
  -1   7   6 524.580 276.481   7
  -1  -7   6 1078.53 242.468  12
   1  -7  -6 540.742 185.132  15
   1   7  -6 856.563 268.061  14
  -1  -7   6 1115.84 287.620  17
  -1   7   6 730.025 230.911   8
  -1   7   5 171362. 3815.94   8
   1   7  -5 175499. 3830.51   6
  -1  -7   5 164156. 3808.97  17
  -1   7   5 162764. 3663.54  21
   1   7  -5 175855. 3805.68  14
  -1  -7   5 168103. 3650.17  12
   1  -7  -5 171301. 3420.19  13
  -1   7   5 166630. 4086.72   7
   1  -7  -5 172671. 3608.47  15
   1  -7  -5 174671. 3580.32  18
  -1  -7   4 6345.92 484.993   1
  -1  -7   4 6139.88 443.755  12
   1  -7  -4 5084.02 378.759  15
   1   7  -4 5634.91 507.367   4
  -1   7   4 5614.78 350.675  20
   1  -7  -4 5568.43 353.845  13
  -1   7   4 5632.29 451.448   8
  -1  -7   4 5031.64 385.905  13
   1   7  -4 6179.72 477.430   6
   1   7  -4 4966.80 353.561  10
   1  -7  -4 6540.56 428.818  18
  -1   7   4 5271.49 522.077   7
  -1  -7   4 5392.56 435.075   5
  -1   7   4 5109.98 436.706   4
  -1  -7   4 5346.02 344.041   9
   1   7  -4 6204.06 458.886  14
  -1   7   4 5500.92 421.189  21
  -1   7   4 6491.45 582.021   1
  -1   7   4 5838.05 496.037   6
   1   7  -3 157709. 3597.86   4
   1   7  -3 157795. 3293.00   6
   1  -7  -3 159766. 3081.89  13
   1  -7  -3 154860. 3153.63  18
  -1   7   3 156570. 3044.23  20
  -1  -7   3 151661. 3222.45   5
  -1  -7   3 153765. 3142.45  13
  -1   7   3 150979. 3248.35  21
  -1   7   3 155229. 3379.63   6
  -1   7   3 161155. 3416.80   1
   1   7  -3 154252. 3302.48  21
   1  -7  -3 163016. 4061.22   2
   1  -7  -3 156807. 3108.61  15
  -1  -7   3 142083. 2992.66   9
  -1  -7   3 154524. 3204.19  12
  -1  -7   3 153825. 3186.50   1
  -1   7   3 159209. 3275.36   8
   1   7  -3 155381. 3232.07  14
   1   7  -3 150721. 3035.39  10
  -1   7   3 150486. 3504.66   7
   1   7  -2 9147.85 632.984   4
   1  -7  -2 9678.24 416.733   5
   1   7  -2 8920.93 485.673  14
  -1  -7   2 9007.89 459.295  13
  -1   7   2 8868.01 757.461   2
   1  -7  -2 10195.8 453.959  15
   1   7  -2 9235.00 510.797  21
   1  -7  -2 9019.01 394.869  19
  -1   7   2 9135.55 502.267  21
   1  -7  -2 9993.43 483.430  18
  -1   7   2 9840.30 547.724   6
  -1   7   2 10069.5 501.724   8
  -1  -7   2 9128.01 389.420   1
   1  -7  -2 10631.3 752.443   2
  -1  -7   2 8776.97 474.801   5
  -1   7   2 9519.22 448.242  20
   1  -7  -2 9359.00 453.959  13
  -1   7   2 10128.9 466.814   1
   1   7  -2 9077.90 504.270   6
  -1  -7   2 9085.54 482.004  12
  -1   7   2 9197.08 561.572  14
  -1   7   1 145444. 3006.35  21
   1  -7  -1 145478. 2894.64  13
  -1   7   1 143072. 2905.14  20
  -1  -7   1 147883. 2880.15  13
  -1  -7   1 134354. 2784.09   3
   1   7  -1 141939. 2958.84   6
  -1   7   1 134675. 3490.17   2
   1  -7  -1 146486. 2785.42  15
   1   7  -1 143490. 3329.51   4
  -1   7   1 141926. 2986.97   6
  -1  -7   1 148443. 2902.08   5
   1  -7  -1 145724. 3415.38   2
   1   7  -1 141917. 2936.56  21
   1   7  -1 143798. 2961.30  14
   1  -7  -1 145542. 2941.39  12
  -1  -7   1 146599. 2912.05  12
   1   7  -1 139310. 3444.86   2
  -1  -7   1 143239. 2862.88  16
   1  -7  -1 145746. 2894.87  18
   1  -7  -1 145135. 2851.94   5
  -1   7   1 142118. 2976.05  14
  -1  -7   1 144307. 2770.71  18
   1   7   0 127046. 2573.67  21
   1  -7   0 125722. 2616.51   3
  -1   7   0 131946. 2684.19  20
   1   7   0 122213. 2950.26   4
   1  -7   0 127596. 2567.57  18
   1   7   0 126619. 3181.72   2
  -1  -7   0 124571. 2455.11  16
   1   7   0 123286. 2663.65  14
   1   7   0 123138. 2603.84  10
   1  -7   0 118371. 2579.18   5
  -1  -7   0 117697. 2700.15   3
  -1  -7   0 130492. 2503.41  18
  -1  -7   0 126302. 2546.61  13
  -1   7   0 115620. 3005.33   2
  -1   7   0 127080. 2692.29  21
   1  -7   0 120456. 2659.69  12
   1   7   0 123680. 2636.82   6
  -1   7   0 124711. 2636.85   6
   1  -7   0 124590. 2608.40  13
  -1  -7   0 123321. 2521.82   5
   1   7   0 124995. 2484.54   8
  -1   7  -1 210204. 4010.86   6
   1   7   1 202727. 4332.46   4
  -1  -7  -1 204966. 3899.72  18
  -1  -7  -1 204534. 3801.03  15
  -1  -7  -1 202619. 3733.57   1
  -1   7  -1 200868. 4073.89  20
  -1   7  -1 200740. 4359.87   2
   1   7   1 194010. 4628.84   2
   1   7   1 208176. 3907.17  21
  -1  -7  -1 202547. 4672.83   2
   1   7   1 203254. 4123.26  14
  -1  -7  -1 203937. 4317.35   3
   1  -7   1 200899. 4078.81  12
   1  -7   1 203746. 3899.35   3
   1  -7   1 205840. 3938.21  18
  -1   7  -1 206711. 4085.59  21
  -1   7  -1 203710. 3819.66   1
  -1  -7  -1 211991. 3926.16  13
  -1  -7  -1 211137. 3864.92   5
   1  -7   1 206030. 4036.48  13
   1   7   1 207542. 3947.00   8
   1   7   1 204704. 4036.13   6
  -1  -7  -2 11299.0 535.927  18
  -1   7  -2 11997.2 586.642   6
   1   7   2 11350.1 578.597   8
   1  -7   2 11708.5 618.043  12
   1  -7   2 11461.5 609.475  13
  -1  -7  -2 12110.4 497.335   5
  -1   7  -2 11179.0 694.288   2
   1   7   2 11869.2 612.286   6
  -1  -7  -2 11344.9 878.077   2
   1   7   2 11377.6 684.792  14
   1  -7   2 11525.3 507.912   3
  -1  -7  -2 12175.7 556.971   1
  -1   7  -2 12119.7 632.623  21
  -1  -7  -2 12823.7 793.454   3
   1  -7   2 10866.2 534.255  18
   1   7   2 11919.3 532.827  21
  -1   7  -2 12027.2 621.183   1
   1   7   2 11911.3 694.864   4
  -1   7  -2 12062.7 508.152  14
  -1  -7  -2 11705.9 536.187  13
  -1  -7  -3 35105.5 1225.80   1
   1  -7   3 35448.1 1238.75  17
  -1   7  -3 36375.0 1223.30  21
   1   7   3 35238.5 1230.56   6
   1   7   3 37351.2 1096.46  21
  -1  -7  -3 35149.1 992.651   5
   1   7   3 35100.3 1299.99   4
   1   7   3 34649.4 1192.94   8
  -1   7  -3 32245.9 1304.50   1
  -1   7  -3 36814.3 1175.26   6
  -1  -7  -3 37237.5 1138.30  18
  -1  -7  -3 35116.6 1078.88  13
   1  -7   3 35797.8 1139.30   9
  -1   7  -3 37618.6 1081.52  14
   1  -7   3 36904.5 1225.37  12
   1   7   3 36074.8 1318.54   7
  -1  -7  -4 43572.1 1291.41  13
  -1   7  -4 46312.6 1428.06   6
   1  -7   4 43531.3 1507.04  17
   1  -7   4 44178.5 1422.52  12
   1   7   4 40790.6 1431.53   8
  -1   7  -4 44238.8 1316.58  14
   1   7   4 41187.6 1547.61   7
  -1  -7  -4 44307.7 1352.52  18
   1  -7   4 42999.1 1368.72   9
   1   7   4 45041.4 1513.32   6
  -1   7  -4 45278.2 1453.90  21
   1   7   4 43861.8 1295.13  21
  -1   7  -5 217789. 4504.03  21
   1  -7   5 203401. 4398.06  12
   1  -7   5 211252. 4660.13  17
  -1  -7  -5 207160. 4224.86  13
   1   7   5 204652. 4697.11   7
   1  -7   5 196937. 4317.11   9
  -1  -7  -5 207405. 4334.29  18
  -1   7  -5 216854. 4447.43   6
   1   7   5 200116. 4540.27   8
  -1  -7  -6 4661.60 426.407  13
   1   7   6 4870.94 541.727   7
  -1   7  -6 4974.00 501.727  21
   1  -7   6 4487.60 446.117   9
   1  -7   6 5665.23 598.369  17
  -1  -7  -6 5460.05 509.849  15
   1   7   6 5011.11 540.769   8
  -1   7  -6 6121.71 540.071   6
  -1  -7  -6 5098.81 478.598  18
   1  -7   6 5634.21 505.477  12
  -1  -7  -7 16819.3 938.413  18
   1   7   7 16472.5 1057.86   7
  -1   7  -7 18317.8 1016.71  21
   1   7   7 18196.0 1121.77   8
  -1  -7  -7 17799.0 988.603  15
   1  -7   7 16427.0 1074.33  17
  -1   7  -7 18190.8 996.361   6
   1  -7   7 17111.7 954.149   9
   1  -7   7 16673.8 947.315  12
  -1  -7  -8 24137.5 1256.12  15
   1   7   8 23384.4 1372.35   8
   1   7   8 22793.9 1303.04   7
  -1   7  -8 24566.1 1219.45   6
  -1  -7  -8 23649.7 1200.31  18
   1  -7   8 22529.3 1348.91  17
  -1   7  -8 25136.0 1260.84  21
  -1   7  -9 86337.3 2671.86  21
  -1  -7  -9 77430.4 2529.87  18
   1   7   9 70047.1 2672.62  35
  -1  -7  -9 82215.1 2677.38  15
   1   7   9 79388.7 2876.06   8
   1  -7   9 76311.3 2791.35  26
   1   7   9 87458.9 3264.86  30
   1  -7   9 79801.2 2769.86  42
   1  -7   9 84670.2 2916.35  17
   1  -7   9 82622.3 2885.44  24
   1   7   9 83460.4 2930.40  31
   1   7  10 3001.04 619.199  30
   1   7  10 2947.96 616.011  48
  -1   7 -10 2952.05 474.207  21
  -1  -7 -10 2917.50 478.592  15
   1  -7  10 3415.09 567.884  26
   1   7  10 3257.37 564.416  31
   1  -7  10 3299.00 562.228  48
   1  -7  10 4086.34 663.702  24
   1   7  10 2846.83 532.394  46
   1  -7  10 2963.97 535.736  17
   1  -7  10 4013.25 608.751  42
  -1  -7 -10 3444.05 550.076  19
   1  -7  11 694.137 349.713  26
   1  -7  11 491.866 331.645  48
   1  -7  11 866.140 333.261  42
   1   7  11 491.740 258.717  31
   1   7  11 683.961 387.229  48
   1  -7  12 6953.26 761.234  26
   1   7  12 5896.19 744.501  31
   1  -7  12 6845.03 755.126  42
   1   7  12 6837.27 808.734  48
   1  -7  13 32972.0 1546.05  42
   1   7  13 35987.9 1652.53  31
   1   7  13 33377.2 1590.29  48
   1  -7  13 32661.2 1523.25  26
   1  -7  14 2231.47 336.552  26
   1   7  14 2223.57 356.441  48
   1   7  14 2466.03 388.471  31
   1  -7  14 1967.05 349.171  42
  -1  -8  15 43546.7 1522.74  26
  -1   8  15 44037.5 1627.92  31
  -1  -8  15 40475.1 1480.55  42
  -1   8  14 3600.73 551.542  31
  -1  -8  14 4723.76 565.230  26
  -1  -8  14 4327.80 529.957  42
  -1  -8  13 1946.05 465.562  26
  -1   8  13 1253.49 342.095  42
  -1   8  13 1466.62 398.128  48
  -1  -8  13 905.706 328.661  42
  -1   8  13 1356.64 430.699  31
  -1   8  12 581.231 322.306  31
  -1  -8  12-35.2076 282.647  42
  -1  -8  12 580.346 293.211  26
  -1   8  12 500.812 314.477  46
  -1   8  12-216.433 311.788  48
  -1  -8  12-126.517 260.709  24
  -1   8  12-79.7210 225.206  42
  -1   8  11 83382.1 3117.85  46
  -1  -8  11 83117.0 2887.00  42
  -1  -8  11 85972.6 3023.73  24
  -1   8  11 72596.0 2645.37  42
  -1  -8  11 73386.5 2853.91  26
  -1   8  11 81258.9 3038.22  31
   1   8 -10 17637.1 1155.51   6
   1  -8 -10 14969.3 1087.90  19
   1  -8 -10 15127.5 1058.78  15
  -1  -8  10 14115.7 1141.60  38
  -1  -8  10 17046.5 1214.08  17
  -1  -8  10 15727.8 1200.80  23
  -1  -8  10 16388.5 1223.37  26
  -1   8  10 14547.1 1184.52  31
  -1   8  10 12250.4 962.859  42
  -1  -8  10 16474.9 1200.66  24
  -1  -8  10 13363.5 1124.56  48
  -1   8  10 14724.8 1242.83  46
  -1   8  10 17423.6 1259.50   7
  -1  -8  10 15087.4 1102.97  42
  -1   8  10 16705.6 1420.19  30
   1   8 -10 17303.7 1156.86  21
   1  -8  -9 37726.0 1674.61  19
   1  -8  -9 36073.7 1604.87  15
   1   8  -9 36648.2 1670.46  14
   1  -8  -9 33010.3 1470.26  18
  -1  -8   9 34256.0 1545.40  12
  -1   8   9 37191.8 1856.72   7
   1   8  -9 37202.4 1693.58   6
  -1  -8   9 35537.4 1747.43  17
   1   8  -8 268.929 186.399  14
   1  -8  -8 380.715 239.023  19
   1  -8  -8 247.688 172.840  15
  -1  -8   8 95.0957 172.156  12
   1   8  -8 38.1008 203.835   6
  -1  -8   8 63.5041 180.406  17
  -1   8   8-325.400 322.618   7
   1  -8  -8-188.095 177.988  18
  -1  -8   7 37698.3 1493.94  12
   1   8  -7 39403.4 1602.37  14
   1  -8  -7 40610.1 1548.19  19
   1  -8  -7 40581.4 1466.26  18
  -1   8   7 41604.9 1884.08   7
   1   8  -7 41459.3 1641.65   6
   1  -8  -7 42680.4 1546.07  15
  -1  -8   7 35908.9 1624.89  17
  -1   8   6 13729.7 999.153   7
   1   8  -6 13480.0 858.223   6
  -1  -8   6 14253.0 803.948  12
  -1   8   6 14182.9 883.755   8
   1  -8  -6 13577.0 751.037  18
   1  -8  -6 13653.2 768.017  15
  -1  -8   6 13499.4 867.135  17
   1   8  -6 13867.9 840.425  14
  -1   8   6 12338.0 769.087  21
  -1   8   5 224433. 5182.72   7
   1  -8  -5 225387. 4440.69  13
   1   8  -5 236846. 4829.86  14
  -1   8   5 225467. 4733.68  21
   1  -8  -5 233118. 4625.93  15
  -1  -8   5 215227. 4848.09  17
   1   8  -5 234300. 4873.19   6
  -1  -8   5 223236. 4706.17  12
  -1   8   5 222720. 4829.89   8
   1  -8  -5 229565. 4606.80  18
  -1   8   4 28384.8 1122.93   8
  -1  -8   4 29194.9 1134.61   5
  -1   8   4 31448.7 1260.71   6
   1   8  -4 30332.9 1182.79  21
  -1   8   4 30279.9 1343.23   7
   1  -8  -4 30919.6 994.187  13
  -1   8   4 30110.4 1111.22  21
  -1  -8   4 28546.3 1047.97  13
  -1   8   4 29764.2 1221.56   4
   1  -8  -4 31851.3 1070.75  18
   1  -8  -4 29811.8 1035.95  15
   1   8  -4 30838.7 1138.17  14
  -1  -8   4 28908.2 1080.06  12
   1   8  -4 30432.9 1165.45   6
  -1   8   3 184598. 4203.83   7
   1   8  -3 190593. 3991.83   6
   1   8  -3 186944. 3974.90  21
  -1   8   3 191348. 3928.55   8
  -1  -8   3 190158. 3903.32  12
   1   8  -3 198775. 3939.37  14
  -1  -8   3 190049. 3844.84  13
  -1   8   3 186001. 4071.96   6
   1  -8  -3 196000. 3842.31  18
  -1   8   3 192002. 3704.49  20
  -1   8   3 188878. 3927.82  21
   1  -8  -3 194278. 3763.25  13
   1  -8  -3 191333. 3771.64  15
  -1  -8   3 183901. 3915.17   5
   1   8  -3 190446. 4384.22   4
   1   8  -2 32337.7 1081.29  21
  -1   8   2 30795.6 1104.20   6
   1   8  -2 30035.4 899.447  10
   1  -8  -2 32048.0 998.653  18
  -1   8   2 30820.6 1056.51  21
  -1   8   2 32863.9 1034.43   8
  -1   8   2 31843.8 962.946  20
   1  -8  -2 30513.3 967.351  13
   1  -8  -2 30157.1 851.613  19
   1  -8  -2 30406.6 1414.39   2
   1   8  -2 31522.3 1041.80  14
  -1  -8   2 32120.1 1043.05   5
  -1   8   2 29961.3 1135.95  14
  -1  -8   2 31344.0 994.838  13
   1   8  -2 32955.9 1347.14   4
   1  -8  -2 30889.3 928.160  15
   1  -8  -2 30330.7 901.883   5
  -1  -8   2 31894.8 1037.02  12
  -1  -8   2 29781.2 873.059  18
   1   8  -2 32522.2 1088.36   6
   1   8  -1 191610. 3817.59  14
  -1  -8   1 186561. 3589.22  18
   1   8  -1 184018. 4247.66   4
  -1  -8   1 189242. 3693.00  16
  -1  -8   1 189788. 3747.44  12
   1   8  -1 185492. 3697.77  20
  -1  -8   1 175190. 3609.07   3
   1   8  -1 184966. 3652.30  10
  -1   8   1 189619. 3854.03  21
   1  -8  -1 195625. 3732.98  18
  -1   8   1 173430. 4412.68   2
  -1   8   1 188683. 3853.06   6
  -1  -8   1 190356. 3736.06   5
  -1   8   1 194637. 3760.31  20
  -1   8   1 189756. 3832.95  14
   1  -8  -1 194375. 3593.49  15
   1  -8  -1 191657. 3694.85   5
   1  -8  -1 189428. 3767.09  12
   1   8  -1 191057. 3791.53  21
   1   8  -1 190476. 3830.73   6
  -1  -8   1 192083. 3733.35  13
   1  -8  -1 195693. 4353.34   2
   1  -8  -1 191856. 3742.54  13
  -1  -8   0 4745.39 340.676  13
   1  -8   0 4846.19 363.735   5
  -1  -8   0 4454.53 300.187  16
   1   8   0 4433.59 354.433  10
   1   8   0 4641.69 305.406   8
  -1   8   0 4795.67 389.228  21
   1  -8   0 5015.02 371.739  13
  -1  -8   0 4491.72 259.123  15
   1   8   0 4943.74 383.850   6
  -1  -8   0 4884.62 335.184  12
   1  -8   0 4821.50 286.919  15
  -1  -8   0 3821.60 359.809   3
   1  -8   0 4787.44 348.410  18
  -1   8   0 4410.62 501.087   2
   1   8   0 4884.38 386.874  14
  -1  -8   0 4799.89 339.341   5
  -1   8   0 5091.31 396.322   6
  -1   8   0 4976.12 350.850  14
   1   8   0 4442.49 336.576  21
   1  -8   0 5262.88 365.534   3
   1  -8   0 4710.15 381.460  12
  -1   8   0 4617.04 365.930  20
   1   8   0 4246.96 459.097   4
  -1  -8   0 4806.66 318.872  18
  -1  -8  -1 383077. 6704.22   5
   1   8   1 374825. 6766.11   8
  -1   8  -1 376506. 6958.58  20
  -1  -8  -1 374982. 6760.58  13
  -1   8  -1 377806. 6876.39   6
   1  -8   1 375012. 6888.87  13
   1   8   1 371508. 6915.67   6
   1  -8   1 371472. 6954.27  12
  -1  -8  -1 377086. 6729.84  18
   1  -8   1 377086. 6789.95  18
  -1  -8  -1 360407. 6594.39  15
   1   8   1 380404. 6768.29  21
   1   8   1 373503. 7019.69  14
  -1   8  -1 380117. 6978.25  21
   1  -8   1 366866. 6711.81   3
  -1   8  -1 362172. 6691.95  14
  -1   8  -1 346440. 7295.50   2
   1   8   1 368581. 7296.68   4
  -1  -8  -1 362494. 7213.30   3
   1   8   2 129015. 2680.18  21
  -1   8  -2 126381. 2609.89  14
   1   8   2 127200. 2861.46   6
  -1   8  -2 114247. 3047.90   2
   1  -8   2 123012. 2853.28  12
   1   8   2 122292. 2991.60  14
  -1  -8  -2 125844. 2687.58  18
  -1   8  -2 129229. 2897.95  20
  -1  -8  -2 128167. 2692.85  13
  -1  -8  -2 126084. 2583.73   5
   1  -8   2 120970. 2812.07  13
  -1  -8  -2 124160. 2617.39  15
   1  -8   2 120155. 2676.95  18
  -1  -8  -2 126920. 3253.39   3
  -1   8  -2 124242. 2872.86  21
   1   8   2 127627. 2783.73   8
  -1   8  -2 125837. 2783.94   6
   1  -8   3 204046. 4213.19  18
  -1   8  -3 210553. 4449.58  21
   1   8   3 217682. 4471.37   6
   1  -8   3 210413. 4422.73  17
   1  -8   3 214570. 4414.63  12
  -1  -8  -3 215301. 4252.47  18
  -1  -8  -3 205450. 4176.16  15
  -1   8  -3 215096. 4340.61   6
   1   8   3 212979. 4198.60  21
   1   8   3 210032. 4378.69   8
  -1  -8  -3 212796. 4202.40  13
   1  -8   3 207692. 4249.77   9
  -1  -8  -3 218849. 4066.15   5
   1  -8   4 5084.89 472.529  12
  -1   8  -4 4948.24 474.593  21
   1   8   4 5106.83 402.176  21
  -1  -8  -4 5243.83 433.047  18
   1   8   4 5221.60 503.441   6
  -1  -8  -4 5552.92 422.043  13
   1   8   4 5353.28 494.769   8
   1  -8   4 5135.23 431.944   9
   1  -8   4 5450.30 512.393  17
   1   8   4 4402.89 506.073   7
  -1  -8  -4 4622.80 410.090  15
  -1   8  -4 5290.67 456.289   6
   1  -8   5 60301.1 2000.72  17
   1  -8   5 59427.5 1866.64  12
   1   8   5 57059.4 1938.98   8
  -1  -8  -5 59738.0 1795.51  15
  -1   8  -5 62738.1 1875.99   6
  -1  -8  -5 60393.2 1805.55  18
   1  -8   5 56608.6 1768.83   9
  -1  -8  -5 62724.3 1737.16  13
  -1   8  -5 62097.2 1923.20  21
   1   8   5 58140.4 2078.05   7
  -1  -8  -6 380.446 165.491  18
  -1   8  -6 859.731 250.467   6
   1   8   6 778.801 266.817   8
  -1   8  -6 695.328 258.975  21
   1  -8   6 365.690 252.331  17
   1   8   6 577.861 258.046   7
  -1  -8  -6 768.269 257.228  15
  -1  -8  -6 164.431 144.276  13
   1  -8   6 570.960 210.120   9
   1  -8   6 359.967 212.315  12
  -1  -8  -7 173533. 4166.25  15
  -1  -8  -7 170261. 4085.32  18
  -1   8  -7 188152. 4221.95   6
   1  -8   7 171830. 4130.56  12
   1   8   7 165117. 4391.04   8
  -1   8  -7 178080. 4237.33  21
   1   8   7 171342. 4441.90   7
   1  -8   7 173923. 4438.36  17
   1  -8   8 9767.74 764.037  12
   1  -8   8 10848.4 922.725  17
  -1   8  -8 10471.1 799.411   6
   1   8   8 9320.68 833.785   7
  -1  -8  -8 9686.55 795.281  15
  -1  -8  -8 8780.28 735.902  18
   1   8   8 9106.73 870.770   8
  -1   8  -8 10538.3 825.953  21
   1  -8   9 1588.00 424.791  24
   1   8   9 2220.02 497.449  46
  -1   8  -9 1779.87 376.509  21
   1  -8   9 1571.62 417.100  42
   1  -8   9 1289.94 372.595  26
  -1  -8  -9 1309.28 345.011  15
   1  -8   9 2108.62 457.204  40
   1   8   9 1403.45 469.887  30
   1  -8   9 615.832 305.493  48
   1  -8   9 1196.44 369.699  17
   1   8   9 978.455 360.828  31
  -1  -8  -9 1870.62 366.304  18
   1   8   9 1451.27 423.102   8
   1   8  10 5845.83 852.252  30
   1  -8  10 4600.38 639.144  26
   1  -8  10 4736.91 644.160  42
   1   8  10 4319.04 643.534  31
   1   8  10 4085.60 645.797  46
   1  -8  10 4320.40 590.032  48
   1   8  11 69290.0 2602.80  46
   1   8  11 72433.9 2848.45  48
   1   8  11 65036.7 2623.99  31
   1  -8  11 67109.7 2544.63  42
   1  -8  11 65043.4 2551.03  26
   1  -8  12 1844.59 460.934  26
   1  -8  12 1929.90 446.929  42
   1   8  12 1806.74 443.595  31
   1   8  12 1628.40 438.382  48
   1   8  13-154.223 207.822  48
   1   8  13 274.305 278.575  31
   1  -8  13 15.8241 218.112  26
   1  -8  13 308.915 207.922  42
   1   8  14 588.947 201.889  48
   1  -8  14 690.915 197.375  26
   1   8  14 839.888 226.835  31
   1  -8  14 1035.98 254.045  42
  -1   9  15 1695.15 325.468  31
  -1  -9  15 1003.43 232.385  42
  -1  -9  15 1274.83 266.366  26
  -1  -9  14 1007.03 330.879  26
  -1   9  14 807.575 285.561  31
  -1  -9  14 628.815 230.306  42
  -1   9  13 37829.3 1883.79  31
  -1  -9  13 38679.0 1795.97  26
  -1  -9  13 37623.3 1715.47  42
  -1  -9  12 1170.22 360.598  24
  -1   9  12 1216.06 420.153  31
  -1  -9  12 1263.34 378.385  26
  -1   9  12 1484.41 436.729  46
  -1  -9  12 1178.38 337.024  42
  -1  -9  11 4101.83 605.349  42
  -1  -9  11 4883.04 702.846  26
  -1   9  11 3619.16 667.001  46
  -1  -9  11 4973.49 727.971  38
  -1   9  11 4101.78 672.960  31
  -1  -9  11 4284.80 656.268  24
   1   9 -10 145.595 179.216   6
   1  -9 -10 268.168 213.886  19
   1  -9 -10-400.568 277.830  15
  -1   9  10-349.687 319.354  31
  -1   9  10 460.508 312.574   7
  -1  -9  10-619.240 350.440  42
  -1   9  10 249.657 335.866  30
  -1  -9  10-211.397 279.325  12
   1   9 -10 57.3472 248.707  21
  -1  -9  10-263.228 278.013  38
  -1  -9  10 153.674 183.258  40
  -1  -9  10 67.1638 243.604  24
  -1  -9  10 222.934 258.950  26
  -1   9  10-49.5190 273.596  46
  -1  -9  10-725.825 289.986  17
   1   9  -9 95742.5 3018.40  21
   1  -9  -9 87409.7 2719.23  18
  -1  -9   9 90383.5 2842.60  12
   1  -9  -9 93863.5 2884.73  15
  -1   9   9 94664.8 3288.94   7
  -1  -9   9 95658.0 3123.73  17
   1   9  -9 97276.8 3021.44   6
   1  -9  -9 93953.2 2929.42  19
   1   9  -8 1269.97 326.863   6
  -1  -9   8 1233.91 332.865  17
   1  -9  -8 1194.77 309.812  19
   1   9  -8 851.598 277.471  14
   1  -9  -8 336.116 180.005  18
  -1  -9   8 1324.43 298.831  12
  -1   9   8 1395.32 435.251   7
   1   9  -8 971.822 284.449  21
   1  -9  -8 1014.92 270.017  15
   1   9  -7 62513.4 2150.82   6
   1   9  -7 58549.2 2047.50  14
   1  -9  -7 61496.8 1993.55  19
   1  -9  -7 57389.4 1934.56  15
  -1  -9   7 57225.4 2127.27  17
   1   9  -7 62756.5 2142.95  21
  -1  -9   7 59027.7 1998.94  12
   1  -9  -7 61231.7 1938.96  18
  -1   9   7 59167.7 2361.43   7
  -1   9   6 21368.3 1138.66   8
   1  -9  -6 22456.5 1029.41  15
   1  -9  -6 22965.0 1028.60  18
   1   9  -6 22492.9 1114.02  14
   1  -9  -6 23138.6 933.271  13
   1   9  -6 24087.0 1183.95   6
  -1   9   6 21555.9 1316.71   7
   1  -9  -6 22947.7 1041.18  19
  -1  -9   6 21401.8 1159.52  17
  -1  -9   6 21210.5 1053.28  12
  -1   9   6 21301.7 1075.50  21
   1   9  -6 23803.5 1169.71  21
   1  -9  -5 86846.9 2277.35  15
   1  -9  -5 89898.7 2179.09  13
  -1  -9   5 89882.0 2396.54  12
   1  -9  -5 89403.5 2293.29  18
   1   9  -5 87840.9 2392.24  14
  -1   9   5 85951.2 2778.78   7
  -1   9   5 86644.1 2471.71   8
  -1   9   5 91147.8 2658.05   6
  -1   9   5 87149.5 2387.08  21
  -1  -9   5 88338.6 2511.71  17
   1   9  -5 89531.4 2492.06   6
   1   9  -5 88038.7 2479.47  21
   1  -9  -4 1797.31 258.087  13
   1   9  -4 1563.16 320.066  21
  -1   9   4 1209.78 297.598  21
   1   9  -4 1465.70 281.933   6
   1  -9  -4 1647.24 280.857  18
   1  -9  -4 1779.24 264.875  15
  -1   9   4 1420.72 369.468   7
  -1  -9   4 1487.78 302.368  12
  -1   9   4 1185.25 286.256   8
   1   9  -4 1553.37 285.140  14
  -1  -9   4 1331.92 266.198  13
  -1   9   4 1480.23 287.307   6
  -1  -9   4 1472.49 286.741   5
  -1   9   3 68709.3 1870.38  21
  -1   9   3 63897.9 2067.18   7
  -1  -9   3 66988.0 1842.57  12
  -1   9   3 68494.5 1846.58   8
  -1  -9   3 67565.0 1872.12   5
   1   9  -3 66231.1 1827.22  14
  -1  -9   3 64912.9 1778.93  13
   1  -9  -3 66662.1 1701.22  15
   1  -9  -3 67061.0 1631.24  19
   1  -9  -3 68280.4 1775.43  18
   1   9  -3 68109.8 1905.45   6
  -1   9   3 64759.0 1640.52  20
   1  -9  -3 72188.8 1753.26  13
   1   9  -3 64704.6 1891.90  21
  -1   9   3 68207.9 1999.36   6
   1  -9  -2 8730.36 465.353  15
  -1   9   2 9331.72 622.697  14
  -1  -9   2 10057.6 570.359   5
   1  -9  -2 8767.69 502.538  13
   1   9  -2 9761.44 589.385   6
  -1  -9   2 9520.35 558.594  12
  -1  -9   2 9633.18 537.190  13
  -1  -9   2 10251.5 476.680  18
   1  -9  -2 8919.13 516.337  18
  -1   9   2 8366.33 541.559  21
   1  -9  -2 8957.06 472.779   5
   1  -9  -2 7902.49 391.925  19
   1   9  -2 9884.43 593.000  21
  -1   9   2 8629.50 478.461  20
   1   9  -2 9174.89 551.498  14
  -1   9   2 9468.94 603.382   6
  -1  -9   1 66195.2 1703.67  12
   1   9  -1 65561.4 1757.40  14
  -1   9   1 64708.2 1672.94  20
  -1  -9   1 63639.6 1673.02   5
  -1   9   1 63523.1 1764.15  21
   1   9  -1 61775.5 1592.27  10
  -1  -9   1 68362.4 1688.17  13
   1  -9  -1 61463.8 1614.04   5
   1   9  -1 63759.2 1757.06   6
   1   9  -1 63228.4 1635.15  20
  -1  -9   1 67060.4 1574.46  18
   1  -9  -1 64960.0 1534.40  15
   1  -9  -1 64520.8 1677.08  13
   1   9  -1 65287.3 1730.18  21
   1  -9  -1 60403.3 1743.76   3
   1  -9  -1 66810.4 1674.20  18
  -1   9   1 63962.1 1756.81  14
  -1   9   1 63397.6 1778.28   6
  -1   9   0 1414.93 250.193  14
  -1  -9   0 1285.42 225.708   5
  -1  -9   0 1335.56 217.528  16
   1   9   0 1469.62 212.386   8
   1  -9   0 648.306 190.833   3
   1  -9   0 1832.80 279.261   5
   1   9   0 1225.70 225.453  21
   1  -9   0 2611.40 334.961  12
  -1   9   0 1141.76 239.974  20
   1   9   0 1057.58 233.779  10
  -1   9   0 1443.23 259.459   6
   1  -9   0 1189.74 245.171  13
  -1  -9   0 1969.45 250.512  12
   1   9   0 1314.88 256.155  14
  -1  -9   0 1670.52 271.779   3
   1  -9   0 1461.02 243.737  18
   1  -9   0 1189.54 175.160  15
  -1  -9   0 1444.47 208.599  18
   1   9   0 1375.37 261.242   6
  -1   9   0 1394.65 269.925  21
  -1  -9   0 1387.61 235.352  13
   1   9   1 55142.5 1472.01   8
  -1  -9  -1 51866.9 1327.33  15
   1  -9   1 54930.2 1487.70  18
  -1   9  -1 52986.2 1618.94  21
  -1   9  -1 53863.2 1603.45  20
   1  -9   1 52491.7 1559.36  13
  -1  -9  -1 54562.0 1478.84  13
   1   9   1 53243.2 1470.06  21
   1   9   1 53104.8 1591.18   6
  -1  -9  -1 54361.3 1425.09   5
   1   9   1 53747.4 1670.52  14
  -1  -9  -1 51155.6 1767.34   3
  -1  -9  -1 55420.5 1456.25  18
  -1   9  -1 55766.2 1448.68  14
  -1   9  -1 54497.8 1573.33   6
   1  -9   1 53392.3 1604.75  12
  -1  -9  -2 9652.47 555.363  18
  -1  -9  -2 9128.42 485.362  15
   1   9   2 8518.40 585.795   6
   1   9   2 9738.30 576.829   8
   1   9   2 9326.30 531.788  21
   1   9   2 8904.58 673.725  14
  -1   9  -2 9558.52 602.646   6
  -1  -9  -2 9636.51 502.765   5
  -1  -9  -2 9655.33 545.481  13
  -1   9  -2 9872.90 635.865  20
  -1   9  -2 9707.00 515.625  14
   1  -9   2 8754.02 604.962  12
   1  -9   2 9924.12 611.678  13
  -1   9  -2 10116.6 639.860  21
   1  -9   2 9369.57 543.026  18
   1   9   3 57021.7 1765.97   6
  -1  -9  -3 57382.9 1463.57   5
   1  -9   3 54007.5 1557.81  18
  -1   9  -3 55633.5 1664.99   6
   1   9   3 54169.0 1922.53  14
   1  -9   3 51011.6 1666.41  13
  -1   9  -3 55569.1 1751.62  21
   1   9   3 54417.5 1679.49   8
  -1  -9  -3 58078.1 1586.97  13
   1  -9   3 55655.3 1729.39  12
   1  -9   3 57606.6 1764.09  17
  -1  -9  -3 56012.7 1598.47  18
   1  -9   3 54551.1 1594.10   9
   1   9   3 54749.7 1553.09  21
  -1  -9  -3 54292.4 1535.01  15
   1   9   4 11095.3 753.084   6
  -1   9  -4 10988.9 727.923  21
   1  -9   4 11949.1 740.274  12
   1  -9   4 10854.2 644.473   9
   1  -9   4 11003.1 736.584  17
   1   9   4 9872.01 594.653  21
  -1   9  -4 11926.9 712.804   6
   1   9   4 9439.26 760.931   7
   1   9   4 10596.3 712.470   8
  -1  -9  -4 11510.8 641.404  13
  -1  -9  -4 10408.7 644.238  18
  -1  -9  -4 11537.5 646.112  15
  -1  -9  -5 165763. 3687.50  13
  -1  -9  -5 166634. 3782.01  15
   1   9   5 165770. 4034.01   8
   1   9   5 164828. 4212.36   7
   1  -9   5 165483. 3779.82   9
  -1   9  -5 175745. 4012.56  21
   1  -9   5 165111. 3916.04  12
   1  -9   5 171823. 4113.49  17
  -1  -9  -5 173914. 3847.27  18
  -1   9  -5 171861. 3906.21   6
   1  -9   6 1802.38 315.168   9
  -1   9  -6 2559.75 411.818  21
  -1  -9  -6 1645.75 325.609  15
   1  -9   6 2438.54 426.807  17
  -1  -9  -6 1821.13 332.392  18
   1  -9   6 1563.74 324.575  12
  -1   9  -6 1651.27 328.684   6
   1   9   6 1630.80 385.348   8
   1   9   6 1424.05 382.031   7
  -1  -9  -6 1912.61 300.985  13
   1  -9   7 13872.7 922.093  12
   1  -9   7 13923.0 1028.98  17
   1   9   7 13267.0 1035.48   7
  -1  -9  -7 12854.8 881.203  18
  -1   9  -7 15546.6 996.867  21
  -1  -9  -7 13607.1 906.754  15
   1   9   7 14211.4 1047.35   8
  -1   9  -7 14653.8 925.699   6
  -1  -9  -8 846.556 306.931  15
   1   9   8 1142.64 385.262   7
  -1  -9  -8 1004.05 293.016  18
  -1   9  -8 1184.88 302.739   6
   1  -9   8 1088.54 330.522  17
   1   9   8 708.902 319.701   8
   1  -9   8 1376.75 306.159  12
  -1   9  -8 1402.93 345.205  21
  -1  -9  -9 28188.1 1476.83  15
   1   9   9 25748.7 1571.72  46
  -1  -9  -9 27583.5 1496.33  19
   1  -9   9 26693.4 1513.24  42
   1  -9   9 23124.9 1401.00  48
   1  -9   9 25321.3 1502.46  17
   1   9   9 27652.0 1596.32  31
   1   9   9 27278.5 1798.28  30
   1   9   9 24151.8 1499.87  53
   1  -9   9 25796.8 1496.25  40
  -1   9  -9 26254.7 1413.70  21
  -1  -9  -9 24115.5 1337.45  18
   1  -9   9 26307.7 1530.02  26
   1   9  10 313.477 305.845  31
   1   9  10 74.4034 361.080  30
   1  -9  10 148.711 222.296  40
   1  -9  10 246.173 214.826  42
   1  -9  10-77.8349 285.385  26
   1   9  11 331.886 298.733  46
   1  -9  11 125.333 281.261  26
   1   9  11-134.945 281.920  48
   1  -9  11 888.232 374.824  42
   1   9  11 32.1250 266.088  31
   1   9  12 2474.55 486.831  48
   1  -9  12 2263.81 470.993  42
   1  -9  12 2866.79 524.802  26
   1   9  12 2917.68 521.703  31
   1   9  13 39273.8 1647.40  48
   1  -9  13 38058.9 1597.46  42
   1   9  13 40218.2 1705.99  31
   1  -9  13 39355.6 1620.05  26
   1  -9  14 1892.43 294.976  26
   1  -9  14 1232.31 255.535  42
   1   9  14 1579.59 287.470  48
   1   9  14 1831.94 318.272  31
  -1  10  15 4748.89 470.288  31
  -1 -10  15 4163.75 397.320  26
  -1 -10  14 1244.88 306.897  26
  -1  10  14 1278.94 342.318  31
  -1 -10  14 1403.94 296.247  42
  -1  10  13 403.801 339.876  31
  -1 -10  13 389.351 265.441  42
  -1 -10  13 465.139 300.792  26
  -1  10  12 241.943 270.867  46
  -1  10  12 867.412 331.193  31
  -1 -10  12 387.617 269.171  26
  -1 -10  12 48.0764 226.764  42
  -1  10  11 7395.76 900.644  31
  -1 -10  11 7696.42 801.673  42
  -1 -10  11 7211.04 820.436  24
  -1 -10  11 7141.77 836.347  38
  -1 -10  11 6307.27 723.059  40
  -1 -10  11 7582.74 862.953  26
  -1  10  11 8106.22 958.213  46
   1  10 -10-144.538 254.332   6
  -1 -10  10 99.6193 281.694  42
   1  10 -10 326.490 263.719  21
  -1 -10  10 95.9465 289.078  38
  -1  10  10 441.685 352.693   7
  -1 -10  10 263.442 255.002  24
  -1 -10  10 425.268 277.108  40
  -1 -10  10 108.829 265.406  26
  -1  10  10 660.685 373.119  31
  -1 -10  10 44.5081 249.519  12
  -1  10  10 123.630 344.235  46
  -1 -10  10 391.182 225.172  17
   1 -10 -10 164.126 239.026  15
   1 -10 -10 411.489 253.750  19
  -1  10  10 160.818 404.103  30
   1 -10  -9 7388.15 735.502  19
   1  10  -9 7325.22 759.925  21
   1 -10  -9 7717.41 744.414  15
   1  10  -9 7946.66 775.012   6
  -1  10   9 6550.32 797.897  31
   1 -10  -9 6492.00 650.073  18
  -1  10   9 7982.10 915.532  46
  -1 -10   9 6906.02 778.522  26
  -1  10   9 7866.56 974.921  30
  -1 -10   9 6491.19 793.169  38
  -1 -10   9 7651.93 826.654  23
  -1  10   9 7145.47 875.942   7
  -1 -10   9 6903.00 771.687  17
  -1 -10   9 7064.03 713.204  12
   1  10  -8 8826.49 801.186   6
  -1 -10   8 9437.02 786.100  12
   1 -10  -8 7623.31 697.008  19
   1  10  -8 9424.22 830.632  21
   1 -10  -8 8368.58 713.627  15
  -1 -10   8 8455.73 814.630  17
  -1  10   8 8439.11 905.974   7
   1 -10  -8 7291.62 669.298  18
   1 -10  -7 47374.3 1751.19  19
  -1 -10   7 48877.2 1968.04  17
   1  10  -7 51055.8 1973.82  21
   1 -10  -7 49732.2 1759.75  18
  -1 -10   7 47401.7 1823.08  12
   1 -10  -7 48671.6 1770.90  15
  -1  10   7 50937.7 2237.32   7
   1  10  -7 51026.2 1885.24  14
   1  10  -7 49763.8 1954.33   6
   1 -10  -6 275.283 175.932  15
   1  10  -6 355.247 215.753   6
  -1  10   6 613.182 360.592   7
   1 -10  -6 122.709 145.131  19
  -1 -10   6 216.103 177.641  12
   1  10  -6 378.369 200.555  14
   1  10  -6 332.490 216.590  21
   1 -10  -6 258.013 156.907  13
   1 -10  -6-74.4086 169.037  18
  -1  10   6 261.213 183.655  21
  -1 -10   6 96.5044 206.387  17
  -1 -10   5 462.179 201.656  12
  -1 -10   5 820.803 254.696  17
  -1  10   5 883.606 296.653   6
  -1  10   5 732.604 264.673   8
   1  10  -5 524.411 223.054  14
   1 -10  -5 244.304 176.857  18
   1 -10  -5 545.437 170.084  13
   1 -10  -5 984.086 223.170  15
  -1  10   5 956.804 345.455   7
   1 -10  -5 626.434 190.209  19
   1  10  -5 648.269 272.157   6
  -1  10   5 399.796 148.721  21
   1  10  -5 805.893 269.802  21
  -1  10   4 7558.42 580.192  21
  -1  10   4 7449.87 703.415   7
   1  10  -4 7540.41 577.236  14
   1  10  -4 6459.76 568.343   6
  -1 -10   4 6504.80 519.535  13
  -1  10   4 7936.85 602.049   8
  -1 -10   4 6624.89 566.875   5
   1 -10  -4 7515.90 507.921  13
   1 -10  -4 7269.72 508.952  15
  -1 -10   4 7705.92 584.895  12
  -1  10   4 7235.13 637.182   6
   1  10  -4 6816.00 584.323  21
   1 -10  -4 7274.50 477.848  19
   1 -10  -4 7780.18 550.450  18
  -1 -10   3 43748.8 1461.08  12
  -1  10   3 42510.0 1452.54  21
   1  10  -3 44800.7 1515.41   6
   1 -10  -3 42330.9 1296.60  15
  -1  10   3 42527.1 1660.00   7
   1 -10  -3 42650.8 1363.32  18
  -1 -10   3 45532.1 1423.07  13
   1  10  -3 44808.9 1450.16  14
   1 -10  -3 39803.2 1185.67  19
   1 -10  -3 43561.9 1343.48  13
   1  10  -3 42941.8 1487.97  21
  -1 -10   3 43576.0 1466.33   5
  -1  10   3 41737.6 1543.31   6
   1 -10  -2 993.684 219.075  18
  -1 -10   2 906.842 227.365  13
  -1 -10   2 946.575 245.406   5
   1  10  -2 782.811 220.993  21
   1  10  -2 564.661 194.556   6
  -1 -10   2 820.678 212.310  12
  -1 -10   2 677.897 163.366  18
  -1  10   2 791.716 254.513  14
   1 -10  -2 1028.18 220.876  13
   1 -10  -2 685.425 174.519  15
  -1  10   2 418.761 160.033  20
  -1  10   2 1191.91 297.863   6
   1  10  -2 1245.09 251.041  14
   1 -10  -2 695.624 192.630   5
  -1  10   2 729.961 231.189  21
  -1 -10   1 95537.1 2135.42  18
   1  10  -1 93658.5 2368.10   6
   1 -10  -1 94278.5 2267.09  13
  -1  10   1 91846.5 2385.51   6
   1  10  -1 88984.3 2185.00  20
  -1 -10   1 93140.3 2266.86  12
   1 -10  -1 91134.8 2209.48   5
  -1  10   1 92945.0 2239.56  20
  -1  10   1 91474.9 2357.33  14
  -1 -10   1 93278.9 2243.36  13
  -1 -10   1 92988.3 2260.84   5
  -1  10   1 91719.5 2354.93  21
   1 -10  -1 96455.5 2250.47  18
   1  10  -1 91591.7 2334.18  14
   1 -10  -1 92331.0 2065.68  15
   1  10  -1 91798.3 2308.00  21
   1 -10   0 678.501 197.596   5
   1  10   0 907.052 163.582   8
  -1  10   0 654.808 205.913   6
   1 -10   0 639.044 205.271  13
   1  10   0 759.649 208.679  14
  -1 -10   0 1237.68 195.257  18
  -1 -10   0 917.043 170.503  12
   1 -10   0 834.734 185.618  18
   1  10   0 1096.31 236.570   6
  -1  10   0 719.280 212.992  21
  -1 -10   0 964.761 195.596   5
   1 -10   0 648.218 186.514  12
  -1  10   0 605.280 167.461  14
  -1  10   0 1070.72 220.615  20
   1  10   0 916.796 196.391  21
  -1 -10   0 706.471 185.964  13
   1  10   1 623.048 176.888  21
  -1  10  -1 810.413 216.077  20
   1 -10   1 323.572 161.286  13
  -1  10  -1 699.245 164.390  14
   1  10   1 817.261 188.426   8
  -1 -10  -1 548.405 164.295  13
  -1 -10  -1 736.273 166.799  18
   1 -10   1 825.226 171.052  18
   1  10   1 845.242 225.196   6
  -1 -10  -1 585.604 169.751   5
  -1 -10  -1 479.925 120.686  15
  -1  10  -1 818.572 222.108   6
   1  10   1 289.966 196.808  14
  -1 -10  -2 21280.8 816.711  15
   1  10   2 21283.8 1001.09   6
   1 -10   2 21315.9 882.623  18
  -1  10  -2 20517.7 944.950   6
  -1  10  -2 20982.5 987.712  20
   1  10   2 20901.2 916.013   8
  -1  10  -2 21906.1 1039.54  21
   1  10   2 20508.2 1062.20  14
  -1 -10  -2 21251.9 887.085  13
   1 -10   2 20585.3 975.782  12
   1 -10   2 21703.7 977.354  13
  -1 -10  -2 21964.3 910.094  18
   1  10   2 22004.7 887.847  21
  -1 -10  -2 21929.8 832.728   5
  -1  10  -3 31611.8 1315.30  20
  -1  10  -3 32284.5 1244.99   6
  -1 -10  -3 33116.4 1142.15  15
   1  10   3 33718.1 1173.14  21
   1 -10   3 32468.5 1161.03  18
   1  10   3 31570.6 1252.48   8
  -1 -10  -3 32559.2 1192.26  18
   1  10   3 34622.2 1366.78   6
   1 -10   3 32084.6 1306.33  12
  -1 -10  -3 34053.2 1186.97  13
   1 -10   3 33268.2 1326.35  17
   1 -10   3 31595.1 1175.57   9
   1  10   3 32082.5 1483.91  14
  -1 -10  -3 33404.9 1077.67   5
   1 -10   3 32638.8 1289.11  13
  -1  10  -3 33599.6 1332.82  21
  -1 -10  -4 2627.51 325.542  13
  -1 -10  -4 2948.11 354.602  15
   1  10   4 2155.72 343.805   8
   1  10   4 2107.06 416.519   7
  -1  10  -4 2221.91 351.399  21
  -1 -10  -4 2317.85 319.815  18
   1 -10   4 1835.86 329.434  12
   1 -10   4 2129.92 352.454  17
   1  10   4 2029.65 361.558   6
  -1  10  -4 1828.98 308.567   6
   1 -10   4 1942.19 281.646   9
   1  10   5 667.177 237.377   8
   1 -10   5 1160.10 291.292  17
   1  10   5 895.524 307.313   7
  -1  10  -5 720.359 227.034   6
  -1 -10  -5 726.931 208.719  15
  -1 -10  -5 730.799 233.656  18
   1 -10   5 978.881 285.124  12
  -1  10  -5 808.548 252.678  21
  -1 -10  -5 1048.57 249.759  13
   1 -10   5 689.137 196.673   9
   1 -10   6 465.533 205.201  12
  -1 -10  -6 733.030 242.416  15
  -1  10  -6 637.044 272.254  21
   1 -10   6 218.955 214.317  17
   1  10   6 653.010 300.976   7
  -1  10  -6 1315.84 310.437   6
  -1 -10  -6 1062.88 252.464  13
   1  10   6 390.668 244.983   8
  -1 -10  -6 492.623 243.908  18
  -1 -10  -7 28594.3 1372.48  15
  -1 -10  -7 26759.5 1332.45  18
   1 -10   7 28232.2 1495.19  17
   1  10   7 26852.1 1506.22   8
   1  10   7 29295.5 1600.81   7
   1 -10   7 26556.0 1353.83  12
  -1  10  -7 29922.2 1399.23   6
  -1  10  -7 30426.1 1463.37  21
   1 -10   8 386.507 288.884  17
   1  10   8 360.409 321.594  33
  -1  10  -8 614.311 232.424  21
  -1 -10  -8 824.140 269.796  15
   1 -10   8 533.794 268.827  12
   1  10   8 1460.45 499.464  30
   1  10   8 299.216 232.720   7
   1  10   8 376.535 300.058   8
  -1 -10  -8 344.199 195.715  18
  -1 -10  -9 4763.88 628.321  19
  -1 -10  -9 4643.98 590.616  15
   1  10   9 4664.12 660.822  53
  -1 -10  -9 3840.10 540.610  18
  -1  10  -9 4551.62 593.542  21
   1 -10   9 4313.81 609.989  40
  -1  10  -9 4539.20 607.687  20
   1  10   9 3489.39 598.694  46
   1 -10   9 5514.67 671.290  42
   1  10   9 3224.26 636.707  30
   1 -10   9 4994.20 666.617  17
   1  10   9 3877.02 619.578  31
   1 -10   9 5150.01 668.980  26
   1  10  10 935.863 456.528  30
   1  10  10 697.339 355.978  46
   1  10  10 573.993 384.372  31
   1 -10  10 290.380 296.990  26
   1 -10  10 886.916 371.845  42
   1 -10  10 531.811 283.108  40
   1  10  10 788.554 406.366  53
   1 -10  11 28363.9 1534.56  42
   1  10  11 27503.2 1594.75  31
   1  10  11 31630.6 1727.65  48
   1 -10  11 31042.5 1633.57  26
   1 -10  11 26207.7 1412.69  40
   1  10  11 28764.5 1597.84  46
   1  10  12 194.849 244.336  48
   1 -10  12 196.348 223.367  26
   1  10  12-9.93643 266.082  31
   1 -10  12 360.151 275.529  42
   1  10  13 416.394 250.770  31
   1 -10  13 378.945 242.247  42
   1 -10  13 305.004 229.783  26
   1  10  13 163.660 187.979  48
   1  10  14 345.484 167.705  31
   1 -10  14 252.764 174.124  42
   1 -10  14 69.5153 136.051  26
  -1 -11  14 669.915 234.813  26
  -1  11  14 662.956 262.403  31
  -1 -11  14 526.413 202.777  42
  -1 -11  13 11440.1 853.309  42
  -1  11  13 8671.32 841.101  31
  -1 -11  13 11272.4 902.956  26
  -1  11  12 1173.58 417.602  31
  -1 -11  12 833.417 307.358  26
  -1 -11  12 1048.65 338.511  42
  -1  11  12 359.169 332.809  46
  -1 -11  11 825.267 364.463  38
  -1  11  11 943.518 389.445  46
  -1 -11  11 646.521 310.035  42
  -1 -11  11 420.825 250.686  40
  -1  11  11 378.290 286.164  31
  -1 -11  11 508.470 337.471  26
  -1  11  10 5828.69 876.732  30
  -1 -11  10 4204.85 590.312  42
  -1  11  10 5219.30 715.936  31
  -1 -11  10 5039.99 718.929  38
  -1  11  10 5106.31 752.841  53
  -1  11  10 3743.25 688.200  46
  -1 -11  10 4683.03 655.640  40
  -1 -11  10 4165.25 635.554  26
  -1 -11  10 4797.61 645.113  24
  -1  11   9 820.983 381.481  31
  -1  11   9 1006.39 453.136  46
   1  11  -9 1017.93 344.342   6
  -1  11   9-113.450 323.262  53
  -1 -11   9 694.085 283.608  43
  -1 -11   9 739.060 382.532  38
   1  11  -9 1453.20 420.753  21
  -1 -11   9 226.490 237.179  17
  -1 -11   9 146.096 293.053  40
  -1 -11   9 209.038 187.946  12
   1 -11  -9 458.672 211.307  18
  -1  11   9 52.6293 248.676   7
   1 -11  -9 1052.17 342.498  19
  -1 -11   9 412.615 243.751  26
   1 -11  -9-118.606 288.415  15
  -1  11   9 944.935 459.412  30
  -1 -11   9 408.038 192.608  42
  -1 -11   9 290.257 271.030  24
  -1 -11   8 449.591 221.830  12
   1 -11  -8 933.283 261.689  18
  -1  11   8 706.617 340.982   7
   1 -11  -8 1351.55 336.002  15
   1 -11  -8 907.376 257.350  19
  -1 -11   8 1435.00 382.349  17
   1  11  -8 861.299 313.958  21
   1  11  -8 925.456 346.219   6
  -1 -11   7 10701.8 841.598  12
  -1  11   7 13088.3 1122.81   7
   1  11  -7 12046.7 928.994  21
   1 -11  -7 10898.9 779.371  19
  -1 -11   7 10769.4 899.892  17
   1 -11  -7 11154.6 813.566  15
   1 -11  -7 11990.8 834.415  18
   1  11  -7 12430.5 938.206   6
   1 -11  -6 1599.60 292.017  15
   1  11  -6 865.258 278.362  14
  -1  11   6 954.212 321.338   7
  -1 -11   6 1528.48 331.332  12
  -1 -11   6 1388.65 331.272  17
   1 -11  -6 1014.71 253.558  18
  -1  11   6 1463.59 315.653  21
   1 -11  -6 1294.28 267.358  19
   1 -11  -6 968.901 221.265  13
   1  11  -6 1287.63 339.218  21
   1  11  -6 909.831 269.489   6
  -1  11   5 59869.3 2185.05   6
   1 -11  -5 58574.7 1757.74  19
  -1  11   5 55077.3 1891.68  21
   1 -11  -5 57759.2 1754.59  13
  -1 -11   5 57649.0 2023.89  17
   1  11  -5 59731.2 2057.04  21
   1 -11  -5 58845.0 1860.43  18
   1  11  -5 60546.2 1943.73  14
   1 -11  -5 59426.5 1825.44  15
  -1  11   5 57608.4 2284.75   7
  -1 -11   5 62078.5 2007.46  12
   1  11  -5 61594.8 2056.16   6
   1  11  -4 2610.12 347.065  14
  -1 -11   4 2489.07 346.910  13
   1  11  -4 2357.65 385.953  21
  -1  11   4 2937.38 496.688   7
  -1  11   4 2958.93 381.194  21
  -1 -11   4 1948.32 343.190   5
   1 -11  -4 2264.93 308.374  13
  -1  11   4 2440.62 395.384   6
   1 -11  -4 3195.89 356.476  15
   1 -11  -4 2636.49 288.416  19
  -1 -11   4 2240.14 330.235  12
   1 -11  -4 2815.97 356.191  18
   1  11  -4 2484.94 382.730   6
  -1  11   3 931.947 314.509   7
  -1 -11   3 1288.52 281.399   5
   1 -11  -3 898.961 179.754  15
  -1 -11   3 963.068 249.484  12
   1 -11  -3 1020.65 216.867  13
  -1  11   3 897.385 303.497   6
  -1  11   3 792.051 226.633  21
   1  11  -3 1074.77 264.923   6
   1  11  -3 1170.13 272.224  21
   1 -11  -3 988.872 234.623  18
  -1 -11   3 1047.68 245.118  13
   1  11  -3 1240.31 270.300  14
  -1 -11   2 666.239 217.220  13
   1  11  -2 440.405 190.603  21
  -1 -11   2 492.243 203.240   5
  -1  11   2 542.803 189.625  21
   1  11  -2 591.615 181.815  20
  -1 -11   2 228.975 166.647  12
  -1  11   2 634.275 255.889  14
   1  11  -2 209.739 166.588  14
   1 -11  -2 688.990 219.336  18
   1  11  -2 445.849 218.336   6
   1 -11  -2 462.808 161.708  15
  -1  11   2 626.683 235.810   6
   1 -11  -2 651.061 175.076   5
  -1  11   2 668.204 171.500  20
   1 -11  -2 718.275 209.085  13
  -1 -11   1 328.350 139.826  18
  -1 -11   1 303.814 149.375  13
  -1 -11   1 506.410 206.979  12
  -1  11   1 130.158 102.219  20
  -1  11   1 225.765 170.397  14
  -1  11   1 345.624 167.807  21
   1 -11  -1 400.144 116.366  15
   1 -11  -1 425.629 175.859  18
   1  11  -1 386.039 182.204  21
  -1  11   1 709.956 238.959   6
   1 -11  -1 475.700 180.236  13
   1 -11  -1 815.325 209.238   5
   1  11  -1 328.031 184.166  14
  -1 -11   1 176.389 145.965   5
   1  11  -1 438.761 205.707   6
  -1 -11   0 3315.95 327.866  18
   1  11   0 3015.59 378.825  14
   1 -11   0 2898.46 351.978   5
   1 -11   0 3097.85 355.070  12
  -1  11   0 3178.16 387.919   6
  -1 -11   0 3087.66 348.392   5
  -1  11   0 2753.35 344.318  20
   1  11   0 3205.28 356.106  21
  -1  11   0 2935.47 339.926  14
  -1  11   0 3485.67 422.811  21
  -1 -11   0 3516.10 354.831  12
   1 -11   0 3309.71 345.555  18
  -1 -11   0 2891.97 338.104  13
   1 -11   0 2952.00 369.256  13
   1  11   0 2704.63 355.339   6
   1 -11   1 31181.8 1124.56  18
  -1  11  -1 29932.7 1208.02   6
  -1  11  -1 30764.2 1216.60  20
   1  11   1 30086.0 1230.58   6
  -1 -11  -1 32511.2 1160.29  13
  -1 -11  -1 30676.4 1098.32  18
  -1 -11  -1 29502.4 1071.35   5
   1 -11   1 31962.0 1223.91  13
   1 -11   1 32114.2 1242.83  12
   1  11   1 30553.1 1094.71   8
   1  11   1 29666.3 1122.47  21
  -1  11  -1 31029.2 1267.94  21
   1  11   1 28701.8 1266.36  14
   1 -11   2 5317.51 516.322  12
   1  11   2 5165.83 566.519  14
  -1  11  -2 5667.96 506.502   6
  -1 -11  -2 5680.85 474.076  13
  -1 -11  -2 4879.68 407.572   5
   1  11   2 4540.69 436.062   8
  -1  11  -2 6306.71 566.884  21
  -1 -11  -2 4945.93 384.339  15
   1 -11   2 5064.36 430.469  18
   1 -11   2 5359.75 504.177  13
  -1 -11  -2 5381.34 461.966  18
   1  11   2 5060.50 516.481   6
   1  11   2 5340.23 446.783  21
  -1  11  -2 5596.36 519.497  20
   1 -11   3 1017.68 226.653   9
   1 -11   3 1468.05 294.151  13
   1  11   3 1507.13 259.650  21
   1 -11   3 1142.87 297.081  12
  -1  11  -3 771.286 250.522  21
   1  11   3 1433.98 308.380   6
  -1  11  -3 1407.71 293.237   6
   1  11   3 1259.31 277.675   8
   1 -11   3 1254.91 282.860  17
  -1 -11  -3 1446.96 272.293  18
  -1  11  -3 968.042 240.532  20
  -1 -11  -3 1464.28 258.170  13
  -1 -11  -3 1140.77 205.712  15
   1  11   4 6015.89 627.491   6
   1 -11   4 5479.09 486.308   9
  -1  11  -4 5676.70 550.638   6
  -1 -11  -4 6215.52 538.615  18
   1 -11   4 5953.58 575.613  12
   1 -11   4 5652.09 580.930  17
  -1  11  -4 6232.82 601.206  21
  -1  11  -4 5539.05 570.168  20
   1  11   4 5876.71 574.598   8
   1  11   4 5128.53 611.092   7
  -1 -11  -4 5075.68 472.697  15
  -1 -11  -4 5767.52 500.787  13
  -1 -11  -5 6591.92 552.600  13
  -1  11  -5 6898.50 618.477   6
  -1 -11  -5 5532.32 538.991  18
  -1  11  -5 6780.26 648.076  21
  -1  11  -5 6639.32 629.858  20
   1  11   5 6430.00 717.083   7
  -1 -11  -5 6697.98 571.057  15
   1 -11   5 6049.93 620.791  17
   1  11   5 7043.09 668.528   8
   1 -11   5 6970.37 568.821   9
   1 -11   5 6513.79 619.653  12
   1  11   6 405.211 307.400   7
   1 -11   6 974.728 325.454  17
  -1 -11  -6 566.993 245.396  18
  -1 -11  -6 555.727 224.263  15
   1  11   6 564.222 281.018   8
  -1 -11  -6 483.528 196.198  13
  -1  11  -6 714.193 250.895   6
   1 -11   6 925.094 293.939  12
  -1  11  -6 532.173 260.261  20
  -1  11  -6 680.132 258.390  21
   1  11   7 19162.7 1324.69   7
  -1 -11  -7 18239.3 1101.55  18
   1 -11   7 19755.7 1175.57  12
  -1  11  -7 20931.7 1253.42  20
  -1  11  -7 19062.4 1123.56   6
   1 -11   7 19100.4 1236.91  17
   1  11   7 18953.6 1274.59   8
  -1 -11  -7 18216.0 1102.34  15
  -1  11  -7 20732.4 1234.50  21
   1 -11   8 3749.40 537.503  12
   1  11   8 3969.17 628.161  53
   1 -11   8 3963.05 675.242  38
   1  11   8 3417.25 580.655   7
  -1 -11  -8 3888.71 558.797  15
  -1 -11  -8 3642.96 516.933  18
   1  11   8 3396.98 613.592  46
   1 -11   8 4060.62 571.447  22
  -1  11  -8 3586.24 533.393  20
   1 -11   8 4679.23 630.750  42
   1 -11   8 3024.43 555.001  43
   1 -11   8 4041.42 581.381  26
   1  11   8 3752.21 610.553  31
  -1  11  -8 4056.11 580.601  21
   1  11   8 3746.55 742.573  33
   1  11   8 3269.70 578.256   8
   1 -11   8 3570.48 570.562  17
   1 -11   8 2563.42 511.015  40
   1  11   8 3976.97 743.115  30
   1  11   9 2470.91 526.336  46
   1  11   9 2310.91 589.945  30
   1 -11   9 4279.12 610.766  40
   1  11   9 3653.11 578.489  31
   1 -11   9 4832.65 643.107  26
   1  11   9 3231.79 607.993  53
   1 -11   9 3102.39 489.445  22
   1 -11   9 4947.63 672.269  42
   1  11  10 566.502 341.277  53
   1  11  10 785.979 477.136  30
   1  11  10 990.977 355.298  31
   1  11  10 170.489 278.895  46
   1 -11  10 1098.47 360.496  26
   1 -11  10 1149.67 381.570  40
   1 -11  10 310.503 293.235  42
   1  11  11 302.831 306.823  46
   1 -11  11 783.272 299.210  40
   1 -11  11 445.251 312.660  26
   1  11  11 310.622 322.493  31
   1  11  11 598.456 348.348  48
   1 -11  11 140.284 212.717  42
   1 -11  12 480.559 298.478  26
   1  11  12 159.837 227.628  31
   1  11  12 209.501 214.876  48
   1 -11  12 281.248 220.509  42
   1  11  13 3068.35 439.544  31
   1 -11  13 2927.70 399.956  26
   1 -11  13 3038.88 407.110  42
  -1 -12  14 2984.82 369.482  42
  -1 -12  14 4170.55 451.637  26
   1 -12 -14 4266.45 443.802  34
  -1  12  14 4265.67 495.963  31
  -1 -12  13 1806.22 372.808  26
  -1 -12  13 1504.90 306.821  42
  -1  12  13 1379.56 364.792  31
  -1 -12  12 1053.76 378.932  26
  -1 -12  12 787.503 278.217  40
  -1  12  12 1226.06 407.996  46
  -1 -12  12 1929.16 401.642  42
  -1  12  12 1170.94 421.583  31
  -1  12  11 7621.31 896.888  46
  -1 -12  11 7400.74 801.326  40
  -1 -12  11 10161.8 982.615  38
  -1  12  11 7163.02 829.570  31
  -1 -12  11 7807.50 791.726  42
  -1 -12  11 8171.91 867.744  26
  -1  12  11 6660.50 818.083  53
  -1  12  10 13117.1 1293.35  30
  -1  12  10 11458.9 1091.73  53
  -1 -12  10 10787.8 994.869  40
  -1  12  10 11702.8 1134.52  46
  -1 -12  10 8998.35 918.498  43
  -1 -12  10 11035.9 1081.73  38
  -1 -12  10 10520.2 934.274  42
  -1  12  10 12400.2 1126.64  31
  -1 -12  10 11453.3 1019.62  26
  -1 -12   9 12404.6 1088.59  40
  -1 -12   9 12607.8 1047.35  26
  -1  12   9 12320.0 1104.38  53
   1 -12  -9 11801.6 930.253  18
   1  12  -9 12892.6 1032.86   6
   1 -12  -9 11188.7 934.130  15
   1 -12  -9 12326.8 945.414  19
  -1  12   9 14064.4 1222.03   7
  -1 -12   9 11552.3 958.961  12
  -1 -12   9 12271.5 1047.46  17
  -1  12   9 13681.1 1151.29  31
   1  12  -9 12464.8 1036.15  21
  -1 -12   9 12311.3 1085.69  43
  -1 -12   9 12688.7 1149.70  38
  -1  12   9 14160.4 1351.09  30
  -1  12   9 12835.1 1207.69  46
  -1  12   8 17278.6 1265.12  31
  -1  12   8 19027.6 1454.32   7
  -1 -12   8 16485.8 1121.90  12
   1 -12  -8 16007.2 1050.22  18
  -1 -12   8 18123.9 1245.97  17
   1  12  -8 17572.8 1184.95   6
  -1 -12   8 17711.7 1308.10  38
   1 -12  -8 15322.0 1037.22  15
   1 -12  -8 16669.0 1057.23  19
   1  12  -8 16438.1 1165.52  21
   1 -12  -7 43279.3 1760.31  18
  -1 -12   7 46301.7 2003.39  17
   1 -12  -7 47138.3 1758.83  19
   1 -12  -7 47434.2 1805.38  15
   1  12  -7 44301.0 1915.47   6
  -1  12   7 51899.9 2351.20   7
  -1 -12   7 47896.0 1922.83  12
   1  12  -7 43819.7 1939.48  21
   1 -12  -6 11701.0 791.519  15
   1  12  -6 9887.61 865.531  21
  -1 -12   6 10103.6 810.793  12
   1  12  -6 10521.6 874.221   6
   1 -12  -6 10157.1 698.132  13
  -1  12   6 11215.0 1036.83   7
   1 -12  -6 11055.3 734.878  19
  -1 -12   6 11381.7 914.094  17
  -1  12   6 9162.46 777.332  21
   1 -12  -6 10200.9 767.570  18
   1 -12  -5 51110.6 1716.57  15
   1  12  -5 52413.1 1976.21  21
   1  12  -5 52578.6 1978.58   6
  -1 -12   5 54393.6 1918.68  12
   1 -12  -5 53351.0 1714.41  13
  -1 -12   5 51511.9 1940.33  17
  -1 -12   5 52424.5 1824.68  13
   1 -12  -5 52664.9 1653.72  19
   1  12  -5 52718.9 1844.77  14
   1 -12  -5 51865.5 1782.25  18
  -1  12   5 52441.1 2215.49   7
  -1  12   5 54033.2 2145.55   6
  -1  12   5 48808.7 1835.38  21
   1 -12  -4 12011.0 727.223  13
   1 -12  -4 14004.6 813.590  18
   1  12  -4 12018.7 848.999  21
  -1  12   4 11979.6 792.823  21
   1  12  -4 12358.5 800.631  14
  -1 -12   4 12481.4 792.397  13
  -1 -12   4 13179.5 846.460  12
   1 -12  -4 12745.8 728.426  15
  -1  12   4 12431.8 1000.70   7
  -1  12   4 13678.3 960.344   6
   1  12  -4 13863.5 893.752   6
   1  12  -3 74985.9 2190.81  14
  -1  12   3 75337.3 2378.14   6
   1 -12  -3 77747.1 2110.58  13
  -1 -12   3 75122.7 2166.11  13
   1  12  -3 75411.3 2286.53   6
  -1 -12   3 74988.0 2213.09  12
   1 -12  -3 76742.9 1998.38  15
  -1  12   3 74236.1 2224.14  21
  -1 -12   3 71138.9 2215.11   5
   1 -12  -3 71053.4 2095.34  18
  -1  12   3 72583.2 2465.29   7
   1  12  -3 70739.6 2240.18  21
   1  12  -3 71709.5 2167.33  20
  -1  12   2 25399.4 1239.89  14
  -1  12   2 25733.8 1236.15   6
  -1 -12   2 25657.7 1134.62   5
  -1 -12   2 27130.0 1131.77  13
   1 -12  -2 26071.4 1084.45  18
   1  12  -2 25675.9 1146.67  14
  -1  12   2 24358.7 1144.51  21
   1  12  -2 23983.2 1064.82  20
   1  12  -2 23701.3 1147.75   6
  -1 -12   2 26899.9 1158.08  12
   1 -12  -2 25896.0 966.036  15
   1 -12  -2 25959.9 1037.76   5
   1 -12  -2 26780.7 1109.14  13
   1  12  -2 24812.9 1154.21  21
  -1  12   1 84572.3 2264.11  20
   1  12  -1 87853.9 2436.54  14
  -1  12   1 87384.1 2454.46  21
   1 -12  -1 87194.7 2300.03   5
  -1 -12   1 89184.6 2357.34   5
   1 -12  -1 87814.0 2293.01  18
  -1 -12   1 88069.5 2187.92  18
   1  12  -1 89559.9 2485.48   6
  -1 -12   1 90009.8 2360.69  12
  -1  12   1 84838.5 2433.38  14
  -1 -12   1 89879.4 2346.72  13
  -1  12   1 87620.6 2497.49   6
   1  12  -1 87766.2 2399.51  21
   1 -12  -1 88325.7 2361.94  13
   1 -12   0 28914.9 1187.92  12
  -1  12   0 27448.3 1149.39  20
  -1 -12   0 29436.4 1092.89  18
  -1 -12   0 27825.0 1120.70   5
   1  12   0 27594.4 1148.54  21
   1 -12   0 29527.4 1200.54  13
   1 -12   0 28030.7 1112.59  18
   1  12   0 28485.6 1258.34  14
  -1  12   0 28593.3 1248.31  21
   1 -12   0 27228.3 1152.58   5
   1  12   0 29743.5 1266.04   6
  -1 -12   0 30629.0 1175.94  13
  -1  12   0 28370.0 1241.80   6
  -1 -12  -1 48991.9 1526.40   5
  -1 -12  -1 49796.6 1587.11  13
  -1  12  -1 47782.1 1640.75  20
  -1  12  -1 47143.3 1665.58   6
   1  12   1 49384.2 1787.72  14
   1  12   1 46893.6 1693.03   6
   1 -12   1 47475.1 1654.51  12
  -1  12  -1 47712.8 1711.21  21
   1  12   1 48372.0 1500.60   8
  -1 -12  -1 49911.7 1528.03  18
   1 -12   1 46843.7 1622.20  13
   1  12   1 45826.3 1544.45  21
   1 -12   1 47271.6 1522.64  18
  -1 -12  -2 18965.8 821.727  15
  -1 -12  -2 19952.6 927.191  18
  -1 -12  -2 18786.4 935.073  13
   1  12   2 18209.9 903.078  21
   1 -12   2 19610.7 922.518  18
  -1  12  -2 18722.7 1000.86  20
  -1  12  -2 18748.6 1043.84  21
   1  12   2 18774.9 932.078   8
  -1  12  -2 19390.0 1009.19   6
  -1 -12  -2 18995.4 878.637   5
   1  12   2 19463.9 1142.82  14
   1 -12   2 19369.3 1013.20  13
   1 -12   2 18422.4 1009.15  12
   1  12   2 18614.1 1045.96   6
   1  12   3 54137.8 1821.27   8
   1 -12   3 53767.1 1731.41   9
   1  12   3 52354.2 1701.55  21
   1 -12   3 58255.4 1925.34  17
  -1 -12  -3 54355.0 1746.35  18
   1  12   3 53648.3 1947.53   6
  -1  12  -3 55665.2 1958.11  21
  -1 -12  -3 52637.5 1633.17  15
  -1 -12  -3 54698.0 1743.89  13
   1 -12   3 54887.6 1888.28  13
  -1  12  -3 53748.6 1899.93  20
  -1  12  -3 52859.0 1827.08   6
   1 -12   3 57929.1 1942.35  12
   1 -12   4 597.716 260.225  12
   1  12   4 578.040 261.141   7
  -1 -12  -4 532.697 175.864  15
  -1  12  -4 693.123 266.328  21
   1 -12   4 528.745 182.910   9
   1  12   4 328.822 221.697   6
   1  12   4 282.170 183.367   8
  -1  12  -4 399.498 203.614  20
  -1  12  -4 751.870 260.973   6
   1 -12   4 618.255 240.479  17
  -1 -12  -4 726.567 238.087  13
  -1 -12  -4 691.503 237.823  18
   1 -12   5 23843.3 1287.90  17
   1  12   5 23045.3 1327.67   6
  -1  12  -5 23828.7 1283.64  21
  -1  12  -5 23304.0 1259.96  20
   1  12   5 20965.2 1351.75   7
   1 -12   5 23722.1 1243.67  12
  -1 -12  -5 21774.2 1093.17  15
  -1  12  -5 23465.9 1206.78   6
  -1 -12  -5 22615.7 1149.67  18
   1  12   5 23161.8 1277.65   8
  -1 -12  -5 21746.8 1079.82  13
  -1  12  -6 4831.13 562.695   6
  -1 -12  -6 4647.68 549.932  18
  -1 -12  -6 4094.93 493.590  13
  -1 -12  -6 4104.98 524.594  15
   1  12   6 3815.20 591.231   7
   1  12   6 4533.99 619.503   8
  -1  12  -6 4155.50 561.443  21
   1 -12   6 4899.96 600.524  12
   1 -12   6 4464.28 606.995  17
  -1  12  -6 4446.22 604.446  20
   1  12   7 23695.0 1469.50   8
   1 -12   7 26796.0 1497.63  17
   1  12   7 26256.1 1598.43   7
  -1  12  -7 26238.1 1358.47   6
  -1 -12  -7 24291.3 1304.76  15
  -1 -12  -7 23938.4 1306.32  18
   1 -12   7 25153.2 1376.02  12
  -1  12  -7 25013.9 1401.07  21
  -1  12  -7 25794.9 1434.68  20
   1  12   8 13206.8 1103.47  31
   1  12   8 12386.1 1277.55  30
   1 -12   8 12318.3 1083.55  43
   1  12   8 11049.1 1052.81   7
   1 -12   8 13005.3 1063.27  22
   1  12   8 12396.4 1266.48  33
  -1  12  -8 13265.3 1021.05  21
   1 -12   8 11935.5 1029.07  40
   1  12   8 11682.9 1109.69  46
  -1 -12  -8 13235.9 993.769  15
  -1 -12  -8 13444.9 997.252  19
   1 -12   8 14404.5 1202.62  38
  -1 -12  -8 12470.2 978.835  18
   1 -12   8 13234.3 1038.51  42
   1  12   8 12696.9 1127.08  53
   1 -12   8 12936.6 1075.87  17
   1 -12   8 13613.3 1056.58  26
   1 -12   8 11386.3 941.658  12
  -1  12  -8 13220.2 1053.95  20
   1 -12   9 2815.46 553.894  40
   1  12   9 3175.62 567.760  31
   1  12   9 2664.89 544.298  53
   1 -12   9 2797.40 509.974  26
   1 -12   9 2201.13 425.825  22
   1 -12   9 2700.10 491.067  42
   1  12   9 3257.95 722.172  30
   1  12   9 2425.45 490.473  46
   1  12  10 18828.8 1322.36  46
   1  12  10 19007.1 1478.58  30
   1 -12  10 17232.3 1179.09  42
   1 -12  10 18414.5 1227.21  26
   1 -12  10 16760.2 1182.37  40
   1  12  10 18171.9 1351.12  53
   1  12  10 17055.1 1267.68  31
   1 -12  11 34409.6 1642.18  42
   1  12  11 35357.8 1769.47  31
   1 -12  11 34888.9 1616.84  40
   1 -12  11 39108.0 1737.08  26
   1  12  11 34675.5 1724.16  46
   1  12  11 35259.5 1804.09  53
   1 -12  12 48.0914 170.734  40
   1 -12  12 43.4791 177.754  42
   1 -12  12-103.858 232.374  26
   1  12  12 36.1309 219.201  31
   1  12  13-86.8355 160.632  31
   1 -12  13 72.6314 159.795  26
  -1  13  14 804.851 235.722  31
  -1 -13  14 671.469 192.064  26
  -1  13  13 20302.2 1200.53  31
  -1 -13  13 23182.0 1171.65  26
  -1 -13  13 19769.8 1026.88  42
  -1 -13  12 14619.8 980.147  42
  -1 -13  12 16939.7 1115.94  26
  -1  13  12 17722.0 1263.17  46
  -1  13  12 17296.7 1233.49  31
  -1 -13  12 15439.8 1024.66  40
  -1 -13  11 15662.7 1142.26  26
  -1 -13  11 16678.9 1111.51  42
  -1 -13  11 17144.6 1199.66  40
  -1  13  11 16632.2 1280.68  31
  -1  13  11 15635.0 1278.67  46
  -1  13  11 15020.5 1223.23  53
  -1 -13  10 2881.02 566.933  38
  -1  13  10 2836.10 559.419  46
  -1 -13  10 3274.58 574.835  43
  -1 -13  10 2531.72 508.660  40
  -1  13  10 2604.20 567.505  53
  -1  13  10 3013.15 697.380  30
  -1  13  10 3256.00 603.832  31
  -1 -13  10 2904.46 505.888  26
   1 -13  -9 79017.5 2664.09  19
  -1 -13   9 84770.3 2925.65  26
  -1  13   9 79330.0 3015.87  31
  -1 -13   9 83334.5 3152.23  38
  -1  13   9 80900.6 3227.38  46
  -1 -13   9 81271.5 3059.46  43
  -1 -13   9 81895.7 2993.21  40
  -1 -13   9 77622.7 2848.65  22
  -1  13   9 73974.9 2978.58  53
  -1  13   8 74612.3 3005.79   7
  -1 -13   8 59950.1 2378.80  26
   1 -13  -8 62036.0 2297.13  18
  -1 -13   8 65626.6 2440.55  12
  -1  13   8 60348.5 2581.57  53
   1  13  -8 65199.0 2549.53  21
  -1 -13   8 62163.4 2628.23  43
  -1  13   8 76457.8 3330.29  57
  -1  13   8 71521.8 3108.82  30
  -1  13   8 61706.5 2559.86  31
   1 -13  -8 61892.5 2224.12  19
  -1  13   8 73482.7 3060.27  33
   1 -13  -8 62366.2 2303.27  15
  -1 -13   8 65464.5 2554.95  17
   1  13  -8 63602.5 2477.41   6
  -1 -13   8 60052.1 2465.76  22
  -1 -13   8 60012.8 2627.00  38
  -1  13   8 64714.6 2820.96  46
   1  13  -7 21570.3 1327.63  21
   1  13  -7 19566.7 1249.92   6
   1 -13  -7 21100.2 1170.83  15
   1 -13  -7 19420.4 1146.20  18
  -1 -13   7 21607.8 1272.07  12
  -1 -13   7 20221.9 1297.33  17
  -1  13   7 19597.9 1452.46   7
   1 -13  -7 19269.2 1074.29  19
  -1  13   6 919.617 392.256   7
  -1 -13   6 717.906 294.185  12
   1  13  -6 523.816 268.447  21
   1 -13  -6 351.569 202.172  15
   1  13  -6 187.777 205.409   6
   1 -13  -6 666.942 269.360  18
   1 -13  -6 804.401 234.822  13
  -1 -13   6 253.294 208.098  17
  -1  13   6 846.211 266.472  21
  -1 -13   5 44790.3 1769.04  12
   1 -13  -5 43153.6 1571.28  13
   1  13  -5 41258.7 1778.16   6
   1  13  -5 39369.4 1754.71  21
  -1  13   5 39918.5 1881.14   6
  -1  13   5 42290.2 2035.06   7
  -1  13   5 39123.2 1658.28  21
   1 -13  -5 41757.6 1551.04  15
  -1 -13   5 45020.8 1831.31  17
   1 -13  -5 40963.9 1604.46  18
  -1  13   4 92642.9 2714.12  21
  -1  13   4 96343.7 2999.40   6
   1  13  -4 89841.0 2715.13  20
  -1 -13   4 89335.3 2649.29  13
  -1 -13   4 97548.3 2785.34  12
   1 -13  -4 94560.3 2504.58  15
   1 -13  -4 97284.0 2650.88  18
   1  13  -4 97599.6 2865.07   6
  -1  13   4 101481. 3209.85   7
   1  13  -4 95153.4 2694.14  14
   1 -13  -4 96849.9 2591.64  13
   1  13  -4 91493.1 2807.02  21
  -1  13   3 69936.6 2480.06   7
   1 -13  -3 72550.6 2124.37  13
   1  13  -3 67335.0 2154.99  20
  -1 -13   3 75979.2 2263.09  12
   1  13  -3 69054.1 2262.72  21
   1 -13  -3 70875.6 2108.54  18
  -1  13   3 65516.4 2171.30  21
  -1 -13   3 68626.7 2146.40  13
   1 -13  -3 69331.5 1948.32  15
   1  13  -3 68169.1 2158.14  14
   1  13  -3 70167.8 2288.53   6
  -1 -13   3 73556.2 2276.65   5
  -1  13   3 70355.3 2374.98   6
   1  13  -2 10384.5 760.822  14
   1 -13  -2 10004.7 693.369  18
   1  13  -2 10527.1 768.298  21
  -1 -13   2 11482.0 766.091  13
  -1  13   2 10236.6 749.039  21
  -1 -13   2 11632.9 766.028  12
   1 -13  -2 11855.1 754.534  13
  -1  13   2 10473.2 832.514  14
  -1 -13   2 11685.9 783.736   5
  -1  13   2 11304.2 833.828   6
   1  13  -2 11954.1 829.867   6
  -1  13   1 42865.6 1656.31  14
   1 -13  -1 44980.4 1550.27   5
  -1  13   1 45461.8 1726.84   6
  -1 -13   1 46390.7 1593.42  12
   1  13  -1 44700.6 1664.72  14
   1  13  -1 47788.5 1742.76   6
   1 -13  -1 47085.5 1628.19  13
   1 -13  -1 44604.5 1535.23  18
  -1 -13   1 45134.8 1450.50  18
  -1 -13   1 43617.0 1562.06  13
   1  13  -1 43999.7 1625.75  21
  -1 -13   1 47369.1 1635.91   5
  -1  13   1 43735.4 1668.19  21
  -1  13   0 95016.9 2721.60   6
   1  13   0 94695.3 2757.91  14
  -1  13   0 93612.2 2565.19  20
   1 -13   0 97706.2 2608.33  12
  -1 -13   0 97785.0 2566.89   5
  -1  13   0 91706.4 2693.50  21
   1  13   0 91290.9 2560.61  21
   1 -13   0 98340.6 2679.99  13
  -1 -13   0 99999.5 2469.17  18
   1  13   0 96909.0 2749.35   6
   1 -13   0 97286.9 2532.70  18
  -1 -13   0 96771.7 2599.24  13
   1  13   1 145973. 3711.04   6
  -1 -13  -1 145871. 3394.63   5
   1 -13   1 144780. 3405.85  18
  -1 -13  -1 154392. 3519.44  13
  -1  13  -1 147915. 3721.78  21
  -1  13  -1 152915. 3686.42   6
   1 -13   1 151899. 3622.35  12
  -1 -13  -1 145171. 3389.08  18
   1  13   1 143541. 3476.31  21
   1  13   1 147980. 3801.14  14
   1 -13   1 146142. 3588.64  13
  -1  13  -1 143028. 3562.82  20
  -1  13  -2 6053.77 593.050   6
   1 -13   2 5789.19 583.554  13
   1  13   2 5648.66 611.268   6
  -1 -13  -2 6125.63 550.187  13
  -1 -13  -2 5858.28 501.115   5
   1  13   2 6030.44 533.654   8
   1 -13   2 6899.31 612.017  12
  -1  13  -2 5291.31 579.199  21
   1  13   2 5782.01 656.112  14
   1 -13   2 6101.15 521.381  18
  -1  13  -2 5987.91 602.078  20
  -1 -13  -2 6712.18 551.882  18
   1  13   2 6641.82 555.369  21
   1 -13   3 21251.8 1144.41  12
   1  13   3 20939.6 1080.84   8
  -1  13  -3 18413.7 1081.20  20
  -1 -13  -3 19754.2 926.490  15
   1  13   3 19987.4 1249.58   7
   1  13   3 19783.3 1161.79   6
   1 -13   3 20538.7 995.944   9
  -1 -13  -3 19855.8 1011.65  13
  -1  13  -3 19183.4 1137.24  21
   1 -13   3 18985.2 1086.21  13
  -1 -13  -3 19387.8 1005.99  18
   1 -13   3 21221.1 1138.61  17
  -1  13  -3 21084.8 1121.02   6
  -1  13  -4 26645.7 1383.35  21
  -1 -13  -4 24854.6 1189.28  13
   1 -13   4 24921.8 1165.57   9
  -1  13  -4 24770.4 1312.40  20
   1 -13   4 28637.4 1388.77  17
   1  13   4 25609.3 1401.32   6
  -1 -13  -4 23615.9 1105.14  15
  -1  13  -4 25333.7 1274.79   6
  -1 -13  -4 24471.9 1215.14  18
   1  13   4 23558.6 1254.68   8
   1 -13   4 25314.5 1310.68  12
   1  13   4 27277.8 1537.67   7
  -1 -13  -5 89336.5 2574.62  15
   1  13   5 82631.8 3028.41   7
  -1 -13  -5 86063.1 2634.05  18
   1  13   5 86640.2 2937.88   6
   1 -13   5 90051.0 2849.27  17
  -1  13  -5 86037.0 2828.24  21
   1 -13   5 89901.5 2796.21  12
  -1 -13  -5 88364.8 2572.97  13
   1  13   5 84992.6 2791.87   8
  -1  13  -5 89093.6 2851.98  20
  -1  13  -5 93324.3 2775.08   6
  -1 -13  -6 9348.69 772.891  15
  -1  13  -6 11094.9 919.233  21
   1  13   6 10306.2 925.078   8
   1  13   6 10425.3 1019.71   7
   1 -13   6 10016.9 850.140  12
  -1  13  -6 10900.0 939.330  20
  -1 -13  -6 9870.58 816.304  18
  -1  13  -6 11719.6 886.048   6
   1 -13   6 10807.4 929.956  17
  -1 -13  -6 10490.6 803.101  13
  -1 -13  -7 5895.96 650.393  18
   1  13   7 4565.75 788.909  57
   1 -13   7 6088.69 767.413  43
  -1  13  -7 6722.88 681.639   6
   1 -13   7 4847.50 718.123  38
   1  13   7 5154.86 830.831  33
   1  13   7 6810.55 827.352  46
  -1  13  -7 5871.11 692.999  20
   1  13   7 4891.02 691.915  53
   1  13   7 6075.14 732.748  31
   1 -13   7 7500.29 793.012  17
   1 -13   7 6716.08 709.547  12
   1 -13   7 4943.32 695.855  40
  -1 -13  -7 6344.51 641.416  19
   1  13   7 5324.75 848.872  30
   1  13   7 7148.27 861.556   7
   1  13   7 6730.11 881.310  41
   1 -13   7 6001.10 683.789  42
   1  13   7 6354.07 766.703   8
   1 -13   7 6836.65 762.580  22
  -1 -13  -7 6630.09 678.513  15
  -1  13  -7 5635.98 698.884  21
  -1  13  -8 33565.7 1725.35  21
   1 -13   8 31055.6 1684.20  22
   1 -13   8 32516.1 1645.49  12
   1  13   8 33478.0 1796.11  31
   1 -13   8 35036.6 1933.12  38
   1 -13   8 34416.9 1708.04  42
   1 -13   8 32092.7 1764.59  40
  -1 -13  -8 31828.4 1608.38  15
   1 -13   8 33205.2 1676.42  26
   1  13   8 35482.6 1933.49  46
   1  13   8 33883.1 1907.19   7
   1  13   8 30731.4 1808.73  53
  -1  13  -8 34795.9 1762.98  20
   1  13   8 37942.3 2249.87  30
   1 -13   8 35224.5 1889.97  43
  -1 -13  -8 32896.4 1650.45  18
   1  13   8 39823.0 2273.29  33
   1 -13   8 36560.7 1844.44  17
  -1 -13  -8 32555.0 1599.50  19
   1 -13   9 89094.7 2920.79  26
   1  13   9 79689.8 2998.76  31
   1  13   9 79877.1 3072.13  46
   1 -13   9 83272.4 2959.78  40
   1  13   9 89204.2 3497.00  30
   1 -13   9 83897.1 2888.57  22
   1  13   9 80905.4 3129.14  53
   1 -13   9 87764.4 2907.56  42
   1 -13  10 26980.8 1463.60  26
   1  13  10 26527.4 1598.09  46
   1  13  10 31689.7 1904.87  30
   1  13  10 25183.3 1602.58  53
   1 -13  10 26110.9 1442.96  42
   1  13  10 26304.0 1578.47  31
   1 -13  10 26803.6 1500.68  40
   1 -13  11 9572.62 802.607  42
   1  13  11 8761.02 844.336  46
   1  13  11 8007.84 818.157  31
   1 -13  11 9065.16 788.097  40
   1 -13  11 9708.89 815.658  26
   1  13  11 8857.42 893.054  53
   1 -13  12 23721.7 1162.99  26
  -1 -13 -12 21077.6 1117.61  39
   1  13  12 24620.8 1278.00  31
   1 -13  12 22258.2 1084.08  40
   1 -13  13 25839.7 1047.86  26
   1  13  13 22672.0 1060.83  31
  -1  14  13 1539.89 328.450  31
  -1 -14  13 2005.21 326.502  26
  -1 -14  12 6996.50 677.917  40
   1 -14 -12 6996.18 669.967  39
  -1 -14  12 7163.53 701.914  26
  -1  14  12 5664.67 676.796  53
  -1  14  12 7638.12 800.704  31
  -1  14  12 7511.53 807.130  46
  -1  14  11 23580.8 1530.72  53
  -1  14  11 24873.9 1537.62  31
   1 -14 -11 22809.4 1354.19  39
  -1 -14  11 23150.9 1386.14  40
  -1  14  11 25316.7 1598.97  46
  -1 -14  11 25970.1 1424.89  26
  -1 -14  10 19114.3 1352.07  43
  -1  14  10 22542.1 1588.92  46
  -1 -14  10 21091.5 1490.38  38
  -1  14  10 24277.1 1751.34  30
  -1  14  10 19005.0 1428.46  53
  -1 -14  10 18030.7 1306.67  40
  -1  14  10 20903.2 1464.85  31
  -1 -14  10 20439.3 1305.83  26
  -1 -14   9 9716.96 970.996  40
  -1 -14   9 9775.77 1002.50  43
  -1 -14   9 10033.8 899.264  26
  -1  14   9 9051.53 941.198  31
  -1  14   9 8294.51 933.691  53
  -1 -14   9 10959.0 1078.96  38
  -1  14   9 10262.9 1161.35  30
  -1  14   9 8075.15 985.391  46
   1 -14  -9 9596.70 892.951  27
  -1 -14   9 9954.37 928.811  22
  -1  14   8 578.369 364.622   7
  -1  14   8 1117.95 377.657  31
   1  14  -8 615.099 260.548  20
   1  14  -8 1261.21 366.088   6
   1  14  -8 477.461 265.805  21
   1 -14  -8 1112.22 368.228  18
  -1 -14   8 758.577 300.561  22
  -1 -14   8 337.282 227.679  12
  -1 -14   8 578.230 391.505  38
  -1  14   8 709.406 438.437  46
   1 -14  -8 584.573 244.500  15
  -1 -14   8 1137.87 397.327  43
  -1  14   8 1610.97 584.886  57
  -1  14   8 388.548 384.421  30
  -1  14   8 973.984 421.048  53
  -1 -14   8 706.535 303.372  17
  -1 -14   7 64266.0 2648.58  43
  -1  14   7 62907.9 2783.10  46
  -1  14   7 69930.2 3150.87  57
  -1  14   7 68000.6 2893.93   7
  -1  14   7 70311.2 3056.41  30
  -1  14   7 61088.7 2562.53  53
   1 -14  -7 62622.3 2286.74  18
   1  14  -7 66291.3 2501.62   6
  -1 -14   7 66343.3 2700.42  38
   1 -14  -7 62581.4 2248.72  15
  -1 -14   7 67220.7 2577.63  17
  -1 -14   7 61448.6 2506.16  22
   1  14  -7 67700.9 2513.86  20
   1  14  -7 62661.1 2503.17  21
  -1  14   7 62342.3 2537.94  31
  -1 -14   7 68952.8 2491.24  12
   1 -14  -6 77574.8 2399.32  13
   1 -14  -6 78035.0 2538.29  18
  -1 -14   6 78840.2 2651.37  12
   1  14  -6 73807.0 2728.29  21
  -1 -14   6 77913.4 2734.16  17
  -1  14   6 75871.2 2565.18  21
  -1  14   6 82164.1 3140.66   7
   1  14  -6 78428.1 2694.61  20
   1 -14  -6 76044.3 2414.46  15
   1  14  -6 76966.5 2709.57   6
  -1 -14   5 22331.9 1255.02  12
  -1  14   5 19699.6 1158.24  21
   1 -14  -5 20293.3 1123.45  18
  -1  14   5 20229.2 1347.97   6
   1  14  -5 20541.1 1257.73  21
   1 -14  -5 20745.0 1074.70  15
  -1 -14   5 21259.2 1260.22  17
   1 -14  -5 20228.0 1082.83  13
  -1  14   5 23216.0 1510.89   7
   1  14  -5 20480.4 1250.43   6
   1  14  -5 21294.4 1231.53  20
   1  14  -4 625.530 283.617  21
  -1 -14   4 340.285 240.918  13
   1 -14  -4 324.308 153.993  13
  -1  14   4 308.558 310.379   7
  -1  14   4 311.253 255.233   6
  -1 -14   4 451.123 266.619  12
   1  14  -4 447.367 204.007  20
  -1  14   4 461.992 220.378  21
   1 -14  -4 243.703 196.937  18
   1  14  -4 431.717 213.243   6
   1 -14  -4 211.605 164.283  15
   1  14  -3 4119.79 528.536  21
   1 -14  -3 3839.21 452.334  13
  -1  14   3 3529.65 484.004  21
   1 -14  -3 3953.90 463.860  18
  -1 -14   3 4011.81 485.568  13
   1  14  -3 3589.75 457.929  14
  -1 -14   3 3700.45 484.983  12
  -1  14   3 3656.06 568.767   7
   1  14  -3 3731.50 508.179   6
  -1  14   3 5027.08 611.096   6
  -1 -14   3 4257.99 526.710   5
   1  14  -3 4047.56 478.448  20
   1  14  -2 50191.3 1899.88  21
  -1  14   2 55191.7 2080.04   6
  -1  14   2 49651.7 1889.20  21
   1  14  -2 52460.1 1976.36   6
  -1 -14   2 53038.1 1874.65  13
   1  14  -2 53422.7 1913.11  14
  -1 -14   2 52199.8 1898.43   5
   1 -14  -2 53154.6 1803.09  18
   1 -14  -2 52962.7 1849.37  13
  -1 -14   2 54609.4 1900.73  12
  -1 -14   1 108289. 2972.65  13
   1  14  -1 113212. 3140.85  14
  -1  14   1 118712. 3244.80   6
   1  14  -1 117725. 3218.80   6
   1 -14  -1 115229. 2947.67  18
   1 -14  -1 113463. 3034.85  13
  -1 -14   1 117527. 2988.08  12
  -1  14   1 110128. 3123.63  21
  -1 -14   1 112873. 3011.67   5
   1  14  -1 111300. 3054.16  21
   1  14   0 2588.30 381.948  21
   1 -14   0 3739.86 473.114  13
  -1 -14   0 2781.49 388.622  13
   1 -14   0 2937.47 386.846  18
   1  14   0 2861.28 449.589  14
  -1 -14   0 2858.28 403.350   5
  -1  14   0 3610.11 497.160  21
  -1  14   0 3999.09 445.204  20
  -1 -14   0 2129.07 316.220  18
  -1  14   0 2696.82 426.245   6
   1  14   0 2790.77 450.378   6
  -1 -14  -1 39918.4 1525.68  13
  -1  14  -1 38968.0 1619.71   6
  -1  14  -1 36510.6 1522.42  20
  -1 -14  -1 37775.2 1422.68  18
   1  14   1 37565.6 1491.33  21
  -1 -14  -1 39643.1 1471.95   5
   1  14   1 36285.7 1607.56   6
   1 -14   1 39189.6 1463.98  18
   1  14   1 39269.9 1719.46  14
   1 -14   1 38961.1 1597.45  13
  -1  14  -1 36699.6 1609.37  21
   1 -14   1 41418.9 1598.06  12
  -1 -14  -2 128239. 3125.62   5
   1 -14   2 131041. 3402.08  12
   1 -14   2 125086. 3368.62  13
  -1 -14  -2 125313. 3213.59  13
  -1  14  -2 121559. 3337.75  20
   1  14   2 124151. 3666.41  14
  -1  14  -2 121613. 3441.17  21
   1  14   2 121317. 3467.82   6
  -1 -14  -2 122757. 3141.52  18
   1  14   2 125168. 3166.89   8
   1  14   2 120972. 3173.24  21
  -1  14  -2 123548. 3367.84   6
  -1  14  -3 42347.4 1736.06   6
   1  14   3 42515.5 1667.93   8
   1 -14   3 43937.8 1747.00  17
  -1 -14  -3 40779.9 1595.63  18
   1 -14   3 42836.7 1583.59   9
   1 -14   3 43219.2 1761.48  12
  -1  14  -3 41123.0 1791.56  21
  -1  14  -3 40508.5 1734.91  20
   1  14   3 42785.4 1845.01   6
   1 -14   3 41091.8 1722.98  13
  -1 -14  -3 43149.6 1641.99  13
   1  14   3 42914.1 1973.47   7
   1 -14   4 21717.3 1230.62  12
   1  14   4 19900.7 1184.55   8
   1  14   4 19571.5 1288.57   6
  -1 -14  -4 20063.6 1031.64  15
  -1  14  -4 19467.1 1209.53  20
  -1 -14  -4 20927.7 1115.78  13
   1  14   4 20089.4 1370.51   7
  -1  14  -4 20039.1 1247.50  21
  -1  14  -4 20641.1 1206.68   6
  -1 -14  -4 19699.1 1099.57  18
   1 -14   4 22515.0 1286.26  17
  -1  14  -5 251.380 227.947  21
   1 -14   5 539.712 303.257  17
  -1 -14  -5 303.836 212.285  18
   1 -14   5 984.223 306.900  12
   1  14   5 1199.09 394.589   8
  -1  14  -5 850.605 279.639  20
  -1 -14  -5 824.600 272.908  13
   1  14   5 756.345 349.199   7
  -1 -14  -5 400.144 184.321  15
   1  14   5 674.151 303.057   6
  -1  14  -5 804.829 267.557   6
   1  14   6 103809. 3747.29  33
  -1  14  -6 94773.2 3165.23  21
   1  14   6 104434. 3837.84  57
   1 -14   6 105192. 3243.77  17
   1 -14   6 86766.9 3119.58  22
  -1 -14  -6 97363.7 2894.03  15
   1 -14   6 91301.7 3155.33  40
   1 -14   6 100882. 3125.19  12
   1 -14   6 94406.9 3305.12  43
  -1  14  -6 96704.4 2996.46   6
   1  14   6 89417.3 3112.30   8
  -1  14  -6 98614.7 3164.91  20
   1  14   6 103158. 3528.67   7
  -1 -14  -6 93227.8 2836.77  13
   1  14   6 99344.7 3767.41  30
   1  14   6 89818.7 3206.47  53
  -1 -14  -6 98084.4 2989.63  18
   1 -14   6 93803.3 3310.31  38
   1  14   6 90028.0 3092.23  31
   1  14   6 100197. 3457.55  46
  -1 -14  -7 60446.2 2223.80  15
   1 -14   7 55344.7 2451.94  43
  -1  14  -7 55558.5 2308.26  20
   1  14   7 59776.4 2629.60   7
   1  14   7 55513.6 2478.46  53
   1 -14   7 62990.4 2604.66  38
   1 -14   7 61875.4 2310.04  42
   1  14   7 60108.8 2836.75  33
   1  14   7 56497.1 2575.02  41
   1 -14   7 63485.3 2461.42  17
  -1 -14  -7 54132.6 2079.89  19
   1  14   7 57898.6 2859.01  57
  -1 -14  -7 59256.5 2275.52  18
   1  14   7 53917.5 2340.94  31
   1 -14   7 59886.7 2314.88  12
   1 -14   7 59845.1 2437.71  22
  -1  14  -7 58331.8 2362.79  21
   1  14   7 54605.6 2518.40  46
   1  14   7 56210.7 2783.96  30
   1 -14   7 58442.6 2423.43  40
   1  14   8 8951.92 985.072  53
   1  14   8 10889.8 1176.77  33
   1 -14   8 10148.7 881.195  26
   1 -14   8 9962.19 877.211  42
   1 -14   8 9680.53 934.854  22
   1  14   8 11281.4 1192.01  30
   1 -14   8 8193.99 888.698  40
   1  14   8 8840.29 925.992  31
   1  14   8 8951.46 1003.62  46
   1 -14   8 9853.96 998.693  43
  -1 -14  -8 10047.2 910.024  29
   1 -14   8 10361.3 1042.83  38
   1 -14   9 7894.95 768.431  26
   1  14   9 6429.14 845.348  53
   1 -14   9 7295.96 761.636  22
   1  14   9 6543.75 823.785  46
   1 -14   9 7207.11 811.034  40
   1  14   9 8544.96 1057.17  30
   1 -14   9 6504.37 722.241  42
   1  14   9 6663.67 805.625  31
   1 -14  10 3191.90 515.407  42
   1  14  10 2247.03 536.635  53
   1 -14  10 2680.76 499.956  40
   1  14  10 3050.26 707.750  30
   1  14  10 2423.18 508.327  46
   1 -14  10 3020.99 514.701  26
   1  14  10 2810.58 541.052  31
   1 -14  11 24167.6 1267.34  40
   1  14  11 21554.6 1302.04  31
   1  14  11 25885.6 1388.77  46
   1 -14  11 26166.1 1284.19  26
   1  14  11 23191.6 1417.46  53
   1 -14  12 16229.1 890.137  26
  -1 -14 -12 13678.0 861.886  39
   1 -14  12 16185.8 871.117  40
   1  14  12 16127.3 983.635  31
  -1 -15  13 2797.53 330.176  40
  -1  15  13 2764.35 426.250  31
  -1 -15  13 3075.28 366.488  26
   1 -15 -13 2934.15 394.292  34
  -1 -15  12 2865.22 424.553  26
   1 -15 -12 1747.25 346.153  39
  -1  15  12 2125.54 410.483  53
  -1  15  12 2900.81 489.168  31
  -1  15  12 3203.78 523.808  46
  -1 -15  12 2774.45 442.210  40
  -1  15  11 536.379 310.781  31
  -1  15  11 826.942 389.429  46
   1 -15 -11 479.072 300.184  39
  -1  15  11 1060.24 397.525  53
  -1 -15  11 830.087 286.283  40
  -1 -15  11 954.140 344.079  26
   1 -15 -10 575.386 327.949  39
  -1  15  10 438.328 455.577  30
  -1 -15  10 772.013 365.398  43
  -1 -15  10 413.883 217.603  26
  -1  15  10 241.611 328.003  53
  -1 -15  10 721.376 391.804  38
  -1 -15  10 335.655 215.116  22
  -1  15  10-168.766 349.227  46
  -1  15  10 347.804 295.938  31
   1 -15 -10 287.219 263.806  27
  -1 -15  10 212.988 297.087  40
  -1  15   9 738.386 333.819  53
  -1 -15   9 134.418 270.106  40
   1 -15  -9 795.780 340.248  27
  -1 -15   9 513.747 376.530  43
  -1 -15   9 398.915 330.417  38
  -1 -15   9 984.642 394.748  26
  -1  15   9 742.803 328.239  31
  -1 -15   9 215.314 189.986  22
  -1  15   9 191.475 283.842  46
  -1  15   9 397.863 472.980  30
  -1 -15   8 20058.6 1457.82  43
  -1 -15   8 17720.6 1301.18  22
  -1  15   8 21343.2 1487.13  53
  -1  15   8 21573.4 1691.84  30
  -1  15   8 23384.2 1642.62  46
  -1 -15   8 22042.5 1529.66  38
  -1  15   8 22359.8 1488.72  31
   1 -15  -8 21678.5 1360.35  27
   1 -15  -7 5444.09 664.396  29
   1  15  -7 6072.20 727.547  20
  -1  15   7 5457.49 813.727  46
  -1  15   7 5636.67 883.351  57
   1  15  -7 5039.53 675.268  21
  -1  15   7 5456.77 755.044  53
  -1 -15   7 4988.36 681.631  22
   1 -15  -7 4698.11 591.398  18
  -1 -15   7 6729.18 766.803  17
  -1  15   7 5035.43 858.309  30
  -1 -15   7 4792.20 726.813  43
  -1  15   7 5291.26 841.831   7
  -1  15   7 5290.45 762.944  31
   1  15  -7 5623.01 704.004   6
   1 -15  -7 5498.38 682.440  27
  -1 -15   7 4004.43 643.925  38
  -1 -15   7 7170.03 767.565  12
   1 -15  -7 5013.16 583.363  15
   1 -15  -6 1263.02 336.239  18
  -1  15   6 1083.77 332.125  31
  -1 -15   6 1203.72 371.058  43
   1 -15  -6 915.299 299.432  15
  -1 -15   6 1801.11 439.096  17
  -1 -15   6 466.451 286.049  22
   1  15  -6 1814.16 440.568  21
  -1  15   6 1344.11 447.122  46
  -1 -15   6 1695.90 390.632  12
  -1  15   6 1441.93 372.459  21
   1  15  -6 1601.94 392.186  20
  -1  15   6 891.053 320.966  53
  -1  15   6 1244.72 476.828   7
  -1 -15   6 785.008 300.033  38
   1 -15  -6 1985.77 445.649  27
   1  15  -6 2295.43 506.953   6
  -1  15   5 6297.31 783.140   6
   1 -15  -5 6375.58 593.415  15
   1  15  -5 6072.58 661.033  20
  -1  15   5 5753.22 809.090   7
   1  15  -5 5943.58 697.418   6
  -1 -15   5 7106.59 761.383  17
   1 -15  -5 7062.32 691.885  18
  -1 -15   5 6042.51 670.546  12
   1 -15  -5 6483.47 624.795  13
  -1  15   5 6478.27 678.980  21
   1  15  -5 6460.77 742.347  21
   1  15  -4 51436.3 2143.84  21
   1  15  -4 52225.9 2145.04   6
  -1  15   4 55757.3 2319.61   6
   1 -15  -4 55027.4 1971.66  13
  -1 -15   4 55414.4 2090.54  12
   1 -15  -4 54249.1 1989.83  18
  -1  15   4 52365.5 2052.83  21
  -1  15   4 56093.8 2450.90   7
   1  15  -4 50731.5 2010.72  20
  -1 -15   4 55765.4 2069.67  13
  -1  15   3 8124.44 737.314  21
  -1 -15   3 8126.84 718.627  13
   1 -15  -3 8342.34 697.501  13
   1 -15  -3 7887.31 678.000  18
  -1  15   3 8342.20 827.084   6
   1  15  -3 8889.37 818.610   6
  -1 -15   3 9056.20 766.525  12
   1  15  -3 7591.71 741.137  21
  -1  15   3 8171.40 861.801   7
  -1 -15   2 9114.04 748.611  13
   1 -15  -2 9407.91 722.140  18
   1  15  -2 9782.13 839.756   6
   1 -15  -2 9315.46 742.393  13
  -1  15   2 8914.58 784.015  21
   1  15  -2 9160.43 770.402  21
   1  15  -2 9433.67 779.611  14
  -1 -15   2 10822.2 787.910  12
  -1 -15   2 8563.43 741.017   5
  -1  15   2 9576.43 845.809   6
  -1  15   2 7951.57 808.888   7
  -1  15   1 2420.02 435.778   6
  -1 -15   1 1809.09 350.531   5
   1  15  -1 1791.68 373.132  14
  -1 -15   1 1995.87 359.330  13
   1  15  -1 1256.01 353.482   6
  -1  15   1 1572.89 345.226  21
   1 -15  -1 1918.49 361.432  13
   1 -15  -1 1496.82 301.139  18
   1  15  -1 1675.60 334.033  21
   1  15   0 27893.7 1461.89  14
  -1  15   0 29358.2 1471.75   6
  -1  15   0 28621.9 1451.88  21
   1  15   0 26204.4 1306.12  21
   1  15   0 27562.1 1433.76   6
   1 -15   0 29808.9 1404.63  13
   1 -15   0 28432.3 1288.54  18
  -1 -15   0 31584.4 1396.44  13
  -1 -15   0 28825.5 1238.92  18
  -1 -15   0 28191.1 1324.73   5
  -1  15  -1 1664.59 387.705   6
   1 -15   1 1835.18 371.613  13
  -1  15  -1 1517.72 346.438  21
   1 -15   1 1717.71 314.329  18
  -1 -15  -1 1995.47 357.380  13
  -1 -15  -1 1652.54 292.608  18
   1  15   1 2216.69 420.311   6
  -1 -15  -1 1642.18 315.481   5
   1 -15   1 1810.09 356.099  12
  -1  15  -1 2022.82 367.928  20
   1  15   1 1371.93 287.020  21
   1  15   1 2123.57 424.670  14
   1  15   2 1111.86 353.313  14
  -1 -15  -2 1119.00 311.028  13
  -1 -15  -2 1060.76 267.540  18
   1 -15   2 950.229 224.582   9
   1 -15   2 1078.94 304.632  13
   1  15   2 1297.16 358.651   6
  -1  15  -2 1069.39 321.512  21
  -1  15  -2 825.085 290.105   6
  -1  15  -2 1194.96 324.314  20
   1 -15   2 1204.30 281.886  12
   1  15   3 19.9446 191.912   8
  -1  15  -3 59.6993 177.020   6
   1  15   3-125.733 214.254   6
   1 -15   3-96.6299 190.888  13
  -1 -15  -3 463.226 256.908  18
   1 -15   3 27.1852 179.141  17
  -1  15  -3 198.813 229.677  21
  -1 -15  -3-45.7295 160.960  13
   1 -15   3 2.00777 225.183  12
   1  15   3-338.101 375.698   7
  -1  15  -3 470.093 236.709  20
  -1 -15  -4 34233.5 1550.60  18
  -1  15  -4 34338.3 1735.65  21
   1 -15   4 35065.2 1657.28  12
   1  15   4 35962.2 1932.16   7
  -1  15  -4 32051.4 1598.18   6
   1  15   4 32618.1 1588.55   8
  -1 -15  -4 32714.9 1517.56  13
   1 -15   4 39156.3 1748.98  17
   1  15   4 34818.1 1791.50   6
  -1  15  -4 32165.4 1628.64  20
  -1 -15  -5 12359.1 924.661  18
  -1  15  -5 12128.4 945.433   6
  -1 -15  -5 12644.9 872.747  15
   1 -15   5 13140.0 1017.20  17
  -1  15  -5 11252.1 953.553  20
   1  15   5 11757.7 1047.38   6
   1 -15   5 14307.4 1047.80  12
   1  15   5 11362.5 1097.51   7
  -1  15  -5 11597.0 997.803  21
  -1 -15  -5 12340.0 896.316  13
  -1 -15  -6 5485.97 659.083  18
  -1 -15  -6 6586.22 717.792  25
   1  15   6 6769.06 816.577  53
  -1 -15  -6 6694.04 754.320  56
  -1  15  -6 6633.49 720.416   6
   1 -15   6 7906.85 821.246  17
   1  15   6 7221.14 882.123  46
   1  15   6 7383.42 1005.66  30
   1 -15   6 6164.66 759.451  22
   1  15   6 6059.37 740.335  31
   1 -15   6 6130.68 707.601  12
   1 -15   6 5385.64 751.855  43
  -1 -15  -6 6290.18 654.569  13
   1  15   6 6365.59 866.822   7
  -1  15  -6 6528.74 756.812  20
   1 -15   6 6563.68 814.968  38
   1 -15   6 7421.19 819.159  40
  -1  15  -6 6021.77 734.137  21
   1  15   6 6550.02 943.741  33
  -1 -15  -6 5628.53 620.244  15
   1  15   6 8093.14 1043.73  57
   1 -15   7 486.402 324.046  40
  -1 -15  -7 727.702 297.374  29
   1 -15   7 554.765 287.587  38
   1  15   7 751.479 366.977  46
   1 -15   7 452.501 264.929  22
   1 -15   7 423.872 391.405  43
   1  15   7 760.667 311.065  53
   1  15   7 583.171 479.434  57
   1  15   7 626.578 433.592  30
   1  15   7 440.311 375.670  33
   1  15   7 891.246 364.079  31
  -1 -15  -8 19391.9 1270.01  29
   1 -15   8 21128.8 1448.66  43
   1  15   8 19687.6 1470.73  46
   1  15   8 17915.4 1308.61  31
   1 -15   8 19821.2 1354.92  40
   1  15   8 16171.2 1342.10  53
   1 -15   8 18751.5 1295.34  22
   1  15   8 20380.4 1649.36  30
   1  15   8 22564.6 1664.04  33
   1 -15   9 15707.5 1121.19  22
   1  15   9 16653.5 1322.56  53
   1 -15   9 16122.4 1172.31  40
   1  15   9 13748.3 1169.49  46
   1 -15   9 17139.5 1111.13  26
   1  15   9 15600.8 1186.53  31
   1  15   9 17789.7 1473.91  30
   1 -15  10 3880.29 508.250  26
   1  15  10 4189.87 628.614  31
   1 -15  10 4573.85 605.948  40
  -1 -15 -10 3239.46 505.355  27
   1  15  10 5797.64 831.862  30
   1  15  10 3990.04 621.195  53
   1  15  10 4332.43 651.597  46
   1  15  11 3337.29 553.809  53
   1 -15  11 2542.17 372.404  26
   1  15  11 2811.62 454.988  31
   1  15  11 3647.47 511.701  46
  -1 -15 -11 3291.44 478.357  39
   1 -15  11 2886.57 438.594  40
   1  15  12 1683.14 313.939  31
   1  15  12 910.149 271.215  53
   1 -15  12 1850.58 287.474  40
   1 -15  12 1229.28 244.939  26
  -1 -15 -12 1624.38 290.926  39
   1 -16 -13 152.308 155.218  34
  -1  16  13 318.424 193.344  31
  -1  16  12 584.601 265.772  31
  -1  16  12 887.687 328.172  53
   1 -16 -12-229.836 239.302  39
  -1  16  12 226.471 232.184  46
  -1 -16  12 407.907 182.638  26
   1 -16 -12 294.883 206.961  34
  -1 -16  12 443.551 228.982  40
  -1 -16  11 5540.34 639.096  40
  -1  16  11 4808.09 685.127  53
   1 -16 -11 5026.09 600.404  39
  -1 -16  11 6478.23 622.699  26
  -1  16  11 5111.20 675.710  31
  -1  16  11 4858.67 675.024  46
  -1 -16  10 290.689 289.216  40
  -1 -16  10 86.1322 272.633  38
  -1  16  10-123.028 296.305  53
   1 -16 -10 262.936 249.867  39
  -1  16  10 182.255 330.221  30
  -1 -16  10-575.727 270.384  22
  -1  16  10 377.303 318.530  46
  -1 -16  10 475.779 320.590  43
  -1  16  10 467.436 313.428  31
   1 -16 -10-342.437 264.044  27
  -1 -16   9-72.9919 319.904  38
  -1 -16   9 194.716 258.480  22
   1 -16  -9-15.1452 256.625  39
  -1  16   9 163.915 304.929  53
  -1  16   9 298.505 346.529  31
   1 -16  -9-32.8908 230.548  27
  -1  16   9 26.0620 317.627  46
  -1 -16   9 39.8116 288.760  43
  -1 -16   9-48.3710 277.193  40
  -1  16   9 72.8058 391.452  30
   1 -16  -8 6601.79 742.480  27
  -1  16   8 5801.35 884.666  46
  -1  16   8 6135.05 900.019  30
  -1 -16   8 5824.34 762.712  40
  -1 -16   8 5199.74 715.380  22
  -1 -16   8 5929.70 804.028  38
  -1 -16   8 6414.61 816.754  43
  -1  16   8 5286.28 745.886  31
   1 -16  -8 7010.05 803.566  39
  -1  16   8 6249.91 824.722  53
   1 -16  -8 5564.86 663.260  29
   1 -16  -7 12644.5 1024.33  27
  -1  16   7 12446.7 1234.37   7
   1 -16  -7 11160.2 933.542  18
   1 -16  -7 11269.4 889.658  15
  -1  16   7 11507.0 1101.86  53
  -1 -16   7 11653.5 1065.71  22
   1  16  -7 11284.6 1022.68   6
  -1  16   7 11146.8 1176.51  46
   1  16  -7 10254.2 953.736  20
  -1  16   7 10401.7 1011.62  31
   1 -16  -7 10546.1 939.340  29
  -1 -16   7 11248.3 1099.91  43
  -1  16   7 12675.3 1263.69  30
  -1 -16   7 10632.5 1068.98  38
  -1 -16   7 11626.1 1001.18  12
   1  16  -7 12118.6 1082.70  21
   1 -16  -7 13168.7 1066.56  39
  -1  16   7 12226.1 1328.50  57
  -1 -16   7 12467.0 1075.93  17
  -1 -16   6 4269.31 664.154  22
  -1  16   6 4411.15 665.413  31
   1 -16  -6 4720.51 612.614  18
   1  16  -6 4618.39 633.753  20
  -1  16   6 5897.11 803.201  53
  -1  16   6 5172.25 835.565  46
   1 -16  -6 5303.50 698.843  27
  -1  16   6 5258.04 819.487   7
  -1 -16   6 5530.48 714.199  17
   1 -16  -6 4835.92 645.026  29
  -1  16   6 4780.14 848.963  30
   1 -16  -6 4840.25 651.685  39
  -1 -16   6 5311.51 793.522  38
  -1 -16   6 4763.56 735.986  43
   1  16  -6 5836.04 754.967   6
  -1  16   6 5919.31 951.325  57
   1 -16  -6 4650.51 568.787  15
  -1 -16   6 4778.33 631.599  12
   1  16  -6 4867.15 695.023  21
   1  16  -5 8.58058 157.606  20
  -1  16   5 518.334 382.775   7
   1  16  -5-102.118 252.323   6
  -1  16   5 647.758 319.103  31
   1  16  -5 582.356 289.958  21
  -1 -16   5-21.7539 249.846  43
   1 -16  -5 577.852 278.689  39
  -1  16   5 209.211 327.978  53
   1 -16  -5 351.548 224.200  27
   1 -16  -5 230.533 193.074  18
  -1  16   5 406.350 327.204  46
  -1  16   5 520.402 345.186   6
  -1 -16   5 417.532 220.561  12
  -1 -16   5 7.06261 197.479  22
   1 -16  -5 447.828 189.644  13
  -1  16   5 956.886 303.334  21
  -1 -16   5-3.26633 206.337  17
   1  16  -4-14.7489 233.852   6
  -1  16   4 211.422 267.337   7
   1 -16  -4 412.443 207.019  18
  -1  16   4-181.643 237.283  21
  -1 -16   4 255.953 198.766  13
   1 -16  -4 257.838 196.015  13
   1  16  -4 167.973 268.386  21
  -1 -16   4 548.806 266.035  12
  -1  16   4 163.719 246.369   6
  -1 -16   4-88.7394 235.835  17
   1  16  -3 629.314 283.480  21
  -1 -16   3 1089.76 280.207  12
  -1  16   3 1060.94 313.208  21
  -1 -16   3 943.100 335.565  13
   1 -16  -3 908.236 274.626  18
  -1  16   3 531.158 287.548   6
   1 -16  -3 728.794 244.978  13
   1  16  -3 933.847 316.679   6
  -1  16   3 729.760 297.617   7
  -1 -16   2 3636.34 534.417  13
   1  16  -2 3287.43 503.594  21
  -1  16   2 4318.19 654.878   7
   1 -16  -2 4378.57 550.116  13
   1 -16  -2 3657.30 485.872  18
  -1  16   2 4662.02 647.223   6
   1  16  -2 3531.25 554.810   6
  -1 -16   2 4808.08 608.157   5
  -1 -16   2 3952.84 521.766  12
  -1  16   2 4168.57 561.104  21
  -1 -16   1 372.510 240.404  13
  -1 -16   1 119.701 221.861   5
  -1  16   1 289.221 202.289   6
   1  16  -1 389.204 231.435  14
   1 -16  -1 41.9996 204.009  13
   1  16  -1 75.2061 194.290   6
   1 -16  -1 349.851 205.942  18
  -1  16   1 40.3133 179.881  21
   1  16  -1 212.224 175.302  21
  -1  16   0 7788.24 777.875   6
   1  16   0 6934.56 744.175  14
   1 -16   0 7581.99 710.693  13
   1  16   0 6891.07 677.026  21
   1  16   0 7246.24 769.642   6
  -1 -16   0 7188.34 682.703   5
  -1  16   0 6815.71 723.734  21
   1 -16   0 8299.80 690.035  18
  -1 -16   0 7485.47 710.703  13
   1  16   1 10826.3 829.423  21
  -1  16  -1 10559.6 894.671   6
  -1 -16  -1 12387.5 836.000  18
  -1 -16  -1 12103.7 854.335   5
  -1  16  -1 11432.2 946.479  21
   1  16   1 11368.0 961.004   6
  -1 -16  -1 11894.1 871.919  13
   1  16   1 10931.0 967.226  14
   1 -16   1 11318.7 897.256  13
   1 -16   2 2310.93 399.735  17
   1 -16   2 2277.89 403.310  12
  -1 -16  -2 2240.79 384.231  13
  -1  16  -2 1671.23 396.547  21
   1  16   2 2077.90 442.329   6
  -1  16  -2 1476.95 349.205  20
   1  16   2 2333.83 486.860  14
  -1 -16  -2 2423.64 384.190  18
  -1  16  -2 2262.01 446.483   6
   1 -16   2 1731.10 308.898   9
   1 -16   2 1574.05 363.635  13
  -1  16  -3 8228.55 796.173  20
   1 -16   3 10706.9 887.385  17
  -1 -16  -3 9558.71 815.036  13
  -1 -16  -3 8598.88 742.078  18
   1 -16   3 9011.61 831.382  12
   1  16   3 9738.04 934.109   6
  -1  16  -3 8388.68 846.630  21
   1  16   3 11529.8 1082.58   7
  -1  16  -3 9052.38 826.757   6
   1 -16   4 1781.29 393.529  12
   1 -16   4 2364.96 511.254  22
  -1  16  -4 1442.91 362.232  20
  -1  16  -4 1065.26 352.098   6
  -1  16  -4 1105.90 373.414  21
   1  16   4 1906.86 503.018   7
  -1 -16  -4 1688.65 358.639  13
   1 -16   4 2407.68 464.702  17
   1  16   4 1404.84 405.098   6
  -1 -16  -4 1763.47 382.272  18
  -1 -16  -4 1815.80 387.747  29
   1  16   5 2372.10 466.225  31
  -1  16  -5 3061.24 503.309  20
   1 -16   5 2533.85 451.628  25
  -1 -16  -5 2682.29 506.411  56
  -1 -16  -5 2270.48 447.428  25
   1 -16   5 2112.48 486.288  40
  -1 -16  -5 2198.35 426.100  18
   1  16   5 1332.88 436.227  53
  -1 -16  -5 1499.26 332.510  13
   1  16   5 2741.82 599.258   7
   1 -16   5 3147.96 593.095  43
   1  16   5 2081.21 595.561  30
   1 -16   5 2206.47 501.455  38
   1 -16   5 2420.73 474.619  12
  -1  16  -5 1842.34 405.488   6
   1  16   5 2279.22 575.634  33
   1 -16   5 2570.76 512.735  22
  -1 -16  -5 2593.12 469.553  44
   1 -16   5 1933.46 406.946  17
   1  16   5 1071.79 388.235  46
  -1 -16  -5 2011.46 445.298  29
  -1  16  -5 2186.73 447.106  21
   1  16   5 1504.43 583.182  57
  -1 -16  -6 1414.01 371.126  29
   1  16   6 1129.23 365.467  31
   1 -16   6 1216.28 363.018  17
   1  16   6 2045.10 543.839   7
  -1 -16  -6 517.365 223.909  56
   1  16   6 1400.28 423.512  53
   1  16   6 1280.92 442.321  33
  -1 -16  -6 942.389 294.920  15
   1 -16   6 888.533 413.466  43
  -1  16  -6 1320.37 383.142  21
   1 -16   6 2013.04 490.668  38
   1 -16   6 1741.47 421.318  12
   1  16   6 1326.10 566.547  57
   1 -16   6 1276.67 414.686  40
  -1  16  -6 955.941 312.564  20
  -1 -16  -6 1478.19 376.638  18
   1 -16   6 970.558 303.817  22
  -1 -16  -6 953.244 292.959  25
   1  16   6 1168.97 422.430  46
  -1 -16  -6 985.210 254.320  13
   1  16   6 75.3882 377.557  30
   1 -16   7-78.7718 289.736  40
   1  16   7 1044.20 415.893  31
   1 -16   7 53.7892 232.558  22
   1  16   7 233.133 313.144  46
   1  16   7 684.100 413.989  33
   1 -16   7-67.0546 318.724  43
   1  16   7 208.768 323.840  53
   1  16   7 71.2299 416.096  57
   1 -16   7 615.581 359.264  38
   1  16   7 307.166 414.753  30
  -1 -16  -7 139.851 297.136  29
   1 -16   8 449.621 325.759  40
   1  16   8 620.524 408.413  30
   1  16   8 702.658 357.606  46
   1 -16   8 1218.42 379.718  22
  -1 -16  -8 760.093 287.146  29
   1  16   8 866.576 357.046  31
   1  16   8 1383.16 475.913  53
   1 -16   8 970.249 391.197  43
   1  16   8 1124.12 504.282  33
   1  16   9 4000.84 647.217  46
   1 -16   9 3252.71 550.521  40
   1  16   9 3306.69 565.489  31
   1  16   9 4083.37 724.175  30
  -1 -16  -9 4289.22 623.455  27
   1 -16   9 3631.99 550.107  22
   1  16   9 4122.08 675.711  53
   1  16  10 54.5696 330.541  30
   1  16  10 340.446 248.182  31
   1  16  10 61.8022 263.248  53
   1 -16  10 168.303 229.190  40
  -1 -16 -10 48.6429 229.137  27
   1  16  10-240.973 283.270  46
   1 -16  11 329.549 187.687  40
   1  16  11 869.289 330.189  53
   1  16  11 328.889 184.715  46
   1  16  11 386.655 209.788  31
   1 -16  11 484.234 201.315  26
  -1 -16 -11 611.461 253.487  39
   1  16  12 472.310 203.809  31
   1 -16  12 243.326 125.469  40
  -1  17  12 10998.9 826.048  46
   1 -17 -12 9216.99 671.886  39
   1 -17 -12 9477.18 725.722  34
  -1  17  12 11063.7 820.400  31
   1  17 -12 10613.8 701.628  46
  -1 -17  12 10030.7 687.578  40
   1 -17 -11 5912.90 616.334  39
  -1  17  11 6454.49 724.950  31
  -1  17  11 6268.13 743.138  46
  -1  17  11 6202.60 741.383  53
  -1 -17  11 6000.96 629.836  40
  -1  17  10 162.495 342.398  46
  -1  17  10 560.521 311.267  31
   1 -17 -10 303.866 273.343  39
  -1 -17  10-19.2238 222.260  22
  -1 -17  10 323.117 284.662  43
  -1  17  10 1007.89 428.813  30
  -1  17  10 42.5189 277.973  53
  -1 -17  10 413.685 325.892  40
   1 -17 -10 393.983 224.129  27
  -1  17   9 5890.88 846.418  30
  -1  17   9 5314.00 792.555  46
  -1  17   9 3819.66 652.459  31
  -1  17   9 5669.69 772.935  53
  -1 -17   9 6663.04 750.252  22
  -1 -17   9 5699.52 719.746  40
   1 -17  -9 5049.88 658.984  27
   1 -17  -9 6040.67 735.659  39
  -1 -17   9 7410.53 885.246  38
  -1 -17   9 6163.86 786.255  43
   1 -17  -8 27392.2 1595.37  39
  -1  17   8 29787.8 1946.55  30
  -1  17   8 25424.5 1777.94  46
   1 -17  -8 26393.1 1488.21  29
  -1 -17   8 29051.6 1753.20  38
  -1 -17   8 26581.8 1682.10  43
  -1 -17   8 26321.9 1600.80  40
  -1  17   8 26120.3 1692.52  53
   1 -17  -8 27757.8 1561.24  27
  -1  17   8 24478.8 1599.09  31
  -1 -17   8 26849.8 1607.85  22
   1 -17  -7 169.779 291.118  39
  -1 -17   7 192.953 290.899  38
  -1  17   7-182.295 431.293  57
   1 -17  -7 205.299 209.258  29
  -1  17   7 257.599 307.648  53
  -1  17   7 77.7070 352.182  46
  -1  17   7 534.993 441.213  30
  -1 -17   7 393.491 289.503  22
  -1 -17   7 38.3115 277.590  43
  -1  17   7-311.603 372.278  31
   1 -17  -7 284.429 267.413  27
   1 -17  -6 300.863 228.467  39
  -1  17   6 625.096 428.563  30
   1 -17  -6 89.5047 222.079  29
   1 -17  -6 406.474 292.981  27
  -1 -17   6 706.531 328.563  43
  -1 -17   6 80.2114 285.209  38
  -1  17   6 407.565 359.766  46
   1  17  -6 484.625 328.784  21
   1  17  -6 420.697 332.572   6
  -1 -17   6 540.483 275.688  12
  -1  17   6 1032.14 450.416  57
  -1 -17   6 205.928 274.716  22
   1  17  -6 456.807 228.468  20
  -1 -17   6 1081.91 362.206  17
  -1  17   6 510.769 261.466  31
  -1  17   6 468.136 392.766   7
   1 -17  -6 354.582 197.585  18
  -1  17   6 229.589 249.658  53
  -1 -17   5 2903.83 577.638  22
  -1  17   5 1663.58 427.925  53
   1  17  -5 1988.87 430.202   6
  -1  17   5 2375.99 492.043  31
   1 -17  -5 2294.32 465.672  29
  -1  17   5 1521.06 454.973  46
  -1  17   5 2793.70 555.009   6
  -1  17   5 1891.24 544.016   7
  -1 -17   5 2778.33 571.532  38
  -1 -17   5 1736.24 425.089  17
  -1 -17   5 1991.90 461.031  43
   1 -17  -5 1737.31 405.227  27
  -1  17   5 1705.85 628.041  57
   1 -17  -5 1685.51 381.277  39
   1 -17  -5 1496.72 361.456  13
   1 -17  -5 1896.42 412.967  25
   1  17  -5 1688.70 426.646  21
   1 -17  -5 1882.59 408.998  18
  -1 -17   5 2394.31 454.956  12
   1  17  -4 64366.5 2585.43   6
  -1  17   4 64219.0 2453.97  21
   1 -17  -4 66697.8 2454.13  25
  -1 -17   4 72038.4 2610.24  17
  -1  17   4 67290.5 2760.03   6
  -1  17   4 67038.3 2842.73   7
  -1 -17   4 65262.9 2661.79  43
  -1 -17   4 66082.3 2464.28  25
   1 -17  -4 67540.5 2499.46  39
   1 -17  -4 64315.0 2450.08  27
  -1 -17   4 67714.6 2474.90  13
  -1  17   4 61631.4 2864.85  57
   1 -17  -4 67945.8 2379.63  13
  -1  17   4 69529.9 2660.69  53
   1 -17  -4 66523.7 2368.94  18
  -1 -17   4 70512.3 2519.14  12
  -1 -17   4 65742.2 2610.15  22
   1 -17  -4 62605.8 2431.10  29
   1  17  -4 63473.4 2546.98  21
   1  17  -4 65544.5 2759.41  46
  -1  17   4 63153.3 2800.27  46
  -1  17   3 4112.69 647.156   6
   1  17  -3 4781.37 660.475   6
  -1  17   3 3482.27 526.504  21
  -1 -17   3 4234.26 553.971  12
   1 -17  -3 4790.89 591.419  13
   1 -17  -3 3229.35 473.395  18
   1  17  -3 3471.64 542.868  21
  -1 -17   3 4623.31 590.303  13
  -1  17   3 4225.25 691.926   7
  -1  17   2 2901.93 508.570  21
  -1  17   2 3120.07 560.776   6
   1  17  -2 2727.12 462.341  21
  -1 -17   2 2482.93 452.700  13
   1 -17  -2 3029.40 491.767  13
  -1  17   2 3167.85 558.818   7
   1  17  -2 3664.96 590.199   6
   1 -17  -2 2819.63 424.201  18
   1  17  -1 20783.5 1324.99   6
  -1 -17   1 19932.7 1203.40  13
   1  17  -1 19258.2 1214.11  21
  -1 -17   1 21131.0 1249.36   5
  -1  17   1 20130.8 1283.47  21
  -1  17   1 19257.2 1299.16   6
   1 -17  -1 20918.8 1233.67  13
   1 -17  -1 18702.2 1114.85  18
   1 -17   0 37179.1 1710.10  13
   1  17   0 35717.1 1812.23  14
  -1 -17   0 37239.7 1666.33   5
  -1  17   0 35914.1 1767.69  21
  -1 -17   0 36498.4 1661.07  13
   1  17   0 35302.4 1781.47   6
  -1  17   0 36749.2 1797.71   6
   1  17   0 35547.5 1663.68  21
   1 -17   0 39195.9 1629.67  18
   1  17   1 21529.1 1428.39  14
  -1  17  -1 19984.3 1309.32  21
  -1 -17  -1 19949.5 1205.92  13
   1  17   1 19689.4 1312.58   6
  -1 -17  -1 21154.2 1191.47   5
   1 -17   1 20351.0 1264.40  13
  -1 -17  -1 20063.7 1125.62  18
  -1  17  -1 20309.3 1306.47   6
   1 -17   2 30231.3 1521.99  17
  -1 -17  -2 29120.2 1468.36  13
  -1  17  -2 28186.5 1548.62   6
  -1  17  -2 27727.3 1581.87  21
   1 -17   2 29064.5 1545.39  13
   1  17   2 27592.7 1702.71   7
  -1 -17  -2 29548.4 1412.48  18
   1  17   2 29648.3 1659.81   6
  -1 -17  -3 5076.26 635.959  39
   1 -17   3 3092.72 534.430  43
  -1 -17  -3 4698.14 627.538  27
  -1  17  -3 4633.71 603.835   6
   1 -17   3 3399.02 530.932  25
  -1  17  -3 3120.14 541.459  21
  -1 -17  -3 3859.77 508.588  18
   1  17   3 5149.28 776.424   7
   1  17   3 4510.96 706.455  57
  -1 -17  -3 4017.46 605.794  56
  -1  17  -3 4950.14 653.564  20
   1  17   3 4845.10 652.170  53
   1  17   3 4525.91 680.636   6
  -1 -17  -3 3983.02 539.954  13
  -1 -17  -3 4244.07 594.165  25
   1  17   3 3488.97 651.249  46
   1  17   3 3985.15 694.181  30
   1 -17   3 4362.91 592.538  12
   1 -17   3 4457.96 602.333  17
  -1  17  -3 4408.25 649.808  46
   1 -17   3 3584.97 598.187  22
  -1 -17  -3 4234.30 622.692  44
  -1 -17  -3 3763.23 554.541  29
  -1 -17  -4 52893.7 2232.75  44
   1 -17   4 58633.9 2268.59  12
  -1 -17  -4 51817.6 2072.82  13
  -1  17  -4 50420.4 2165.67   6
   1  17   4 55134.5 2654.47  30
   1 -17   4 54838.8 2347.91  38
   1  17   4 47627.7 2139.29  31
   1 -17   4 55058.8 2251.97  40
  -1 -17  -4 50045.8 2184.52  29
  -1  17  -4 52305.6 2213.91  20
   1 -17   4 56667.1 2259.97  17
   1  17   4 53834.0 2409.49   6
   1  17   4 56368.6 2741.72  57
   1 -17   4 52633.0 2296.95  22
   1  17   4 50490.7 2433.46  46
   1 -17   4 53182.9 2369.63  43
  -1 -17  -4 50214.1 2038.67  18
   1  17   4 54149.4 2339.40  53
  -1 -17  -4 53055.2 2188.97  25
  -1  17  -4 52018.9 2333.08  46
   1 -17   4 51321.9 2164.51  25
   1  17   4 51865.6 2500.85   7
  -1  17  -4 48307.0 2219.83  21
  -1 -17  -4 52911.1 2275.59  56
   1  17   5 21575.2 1663.28  30
   1 -17   5 25109.1 1442.75  12
   1  17   5 20560.8 1526.37  46
   1  17   5 23222.0 1620.25  33
   1 -17   5 26089.0 1594.44  38
  -1 -17  -5 22766.6 1406.11  29
   1  17   5 22418.5 1744.90  57
  -1  17  -5 18512.5 1323.59  21
   1  17   5 22011.5 1606.02   7
   1 -17   5 23776.1 1462.46  40
   1 -17   5 22531.5 1507.70  43
  -1 -17  -5 20073.0 1242.21  13
   1 -17   5 22663.5 1473.02  22
   1  17   5 20364.5 1358.77  31
  -1 -17  -5 21772.8 1418.73  56
   1 -17   5 21560.9 1330.11  25
  -1 -17  -5 20939.2 1283.03  18
  -1  17  -5 21880.0 1399.85  20
   1 -17   5 24689.1 1460.42  17
  -1  17  -5 23203.0 1477.71  46
  -1  17  -5 21898.3 1356.08   6
  -1 -17  -5 25223.0 1451.10  25
   1  17   5 22286.9 1481.49  53
  -1 -17  -5 23041.7 1405.17  44
   1 -17   6 2236.52 488.381  40
  -1 -17  -6 2170.56 482.677  29
   1 -17   6 2535.71 528.773  43
   1 -17   6 2011.84 472.462  22
   1  17   6 2109.33 562.340  46
   1 -17   6 2384.74 529.043  38
   1  17   6 1552.13 434.310  33
  -1 -17  -6 2506.62 493.425  25
   1  17   6 2255.00 533.572  53
   1  17   6 2785.60 718.978  57
   1  17   6 2115.04 479.780  31
   1  17   6 2606.18 615.216  30
   1 -17   7 20866.3 1379.10  22
   1 -17   7 19375.5 1330.70  40
   1  17   7 23053.6 1785.89  57
   1  17   7 20458.6 1618.27  30
   1  17   7 21692.0 1621.51  33
   1  17   7 18303.0 1311.88  31
   1  17   7 18379.1 1424.51  46
  -1 -17  -7 20280.1 1329.97  29
   1 -17   7 19749.0 1417.96  43
  -1 -17  -7 18950.3 1237.59  25
   1  17   7 18110.9 1408.63  53
   1  17   8 20804.0 1589.67  30
   1  17   8 16441.0 1333.69  46
   1  17   8 17405.9 1362.28  53
  -1 -17  -8 17966.9 1206.39  29
   1  17   8 16454.1 1241.95  31
   1 -17   8 20050.6 1362.92  43
   1 -17   8 17926.7 1230.54  22
  -1 -17  -8 18107.0 1251.04  27
   1 -17   8 20376.5 1331.80  40
  -1 -17  -9 6811.51 761.731  39
   1  17   9 6141.80 761.129  46
   1  17   9 6867.95 882.180  30
  -1 -17  -9 5132.04 628.940  27
   1  17   9 5381.71 670.784  31
   1  17   9 6123.50 804.147  53
   1 -17   9 6945.52 737.660  40
   1 -17   9 6544.33 688.461  22
   1  17  10 7875.58 839.330  30
  -1 -17 -10 5741.86 642.698  39
   1  17  10 5489.25 663.358  46
   1 -17  10 6787.00 657.641  40
  -1 -17 -10 6796.43 658.409  27
   1  17  10 6494.65 672.558  31
   1  17  10 5444.37 683.765  53
   1 -17  11 491.921 200.099  40
   1  17  11 433.068 228.585  53
   1  17  11 79.7535 192.810  31
  -1 -17 -11 456.169 201.591  39
   1  17  11 432.051 209.712  46
   1 -18 -12 6467.30 543.188  45
  -1  18  12 7565.12 627.565  46
   1 -18 -12 7015.46 568.664  34
  -1  18  12 8455.32 662.010  31
  -1 -18  12 7060.59 529.739  40
  -1  18  11 1652.90 382.565  46
   1 -18 -11 1946.40 364.561  39
  -1 -18  11 1709.51 343.343  40
   1 -18 -11 1942.13 359.673  34
   1  18 -11 2165.37 386.538  46
  -1  18  11 1752.90 367.269  31
  -1 -18  10 46804.9 1976.36  43
  -1 -18  10 45457.7 1813.67  22
   1 -18 -10 41435.3 1820.03  39
  -1  18  10 45039.6 2100.39  53
   1 -18 -10 42076.6 1776.29  27
  -1 -18  10 45941.0 1909.44  40
  -1  18  10 44658.4 2012.36  31
  -1  18  10 44878.0 2094.74  46
  -1 -18   9 2254.69 467.008  40
  -1  18   9 2030.38 530.088  30
  -1 -18   9 1663.72 389.606  22
  -1 -18   9 1315.63 424.662  43
  -1  18   9 1557.55 410.624  31
  -1  18   9 1826.01 545.069  46
   1 -18  -9 1972.37 433.456  39
  -1  18   9 2464.40 570.365  53
  -1 -18   9 2640.65 552.247  38
   1 -18  -9 1339.83 348.304  27
   1 -18  -8 1618.95 423.199  27
  -1  18   8 2400.25 621.771  30
  -1  18   8 2331.23 540.704  31
  -1  18   8 1387.16 540.397  46
  -1 -18   8 1586.76 477.834  40
  -1 -18   8 1934.86 509.798  38
  -1 -18   8 1527.03 414.637  22
   1 -18  -8 1762.57 365.244  29
  -1  18   8 1771.02 512.622  53
  -1 -18   8 2242.09 568.865  43
   1 -18  -8 2463.34 539.882  39
   1 -18  -7 3228.37 549.868  39
  -1 -18   7 2213.97 476.393  22
  -1 -18   7 3295.14 641.961  38
  -1  18   7 2400.46 661.641  57
   1 -18  -7 2772.06 552.737  27
  -1  18   7 2218.03 517.343  31
  -1 -18   7 2933.25 551.537  40
  -1  18   7 2247.13 482.766  30
  -1  18   7 2268.59 557.086  46
   1 -18  -7 2122.05 460.028  29
  -1  18   7 2471.82 575.418  53
  -1 -18   7 3368.65 636.607  43
   1 -18  -6 97810.6 3281.33  39
   1 -18  -6 102537. 3299.18  29
  -1 -18   6 96785.8 3503.89  43
  -1 -18   6 104519. 3545.51  38
   1 -18  -6 97429.5 3133.27  25
  -1  18   6 95287.9 3383.14  31
  -1 -18   6 97497.5 3409.59  22
  -1  18   6 106875. 4040.13  57
   1 -18  -6 97413.4 3240.28  27
  -1  18   6 97491.0 3708.45  46
  -1  18   6 99491.5 3496.20  53
  -1 -18   5-521.067 263.357  12
  -1  18   5 81.9095 237.298  31
  -1 -18   5-411.968 339.417  38
  -1  18   5 820.608 511.476  57
   1 -18  -5 630.705 307.409  27
  -1 -18   5 77.7642 243.569  22
  -1 -18   5 486.700 368.282  43
   1 -18  -5 261.874 172.694  18
   1 -18  -5 418.200 248.811  25
  -1  18   5 568.037 340.431   7
  -1  18   5 63.2571 325.854   6
  -1  18   5 411.882 374.404  46
   1  18  -5 728.779 416.761  46
   1 -18  -5 933.133 341.713  29
   1  18  -5 770.877 363.282   6
  -1  18   5 527.463 342.639  53
   1 -18  -5 202.600 191.946  13
   1 -18  -5-69.2023 256.508  39
   1  18  -5 326.053 278.750  21
   1 -18  -4 9244.32 875.015  25
  -1  18   4 8658.43 1048.42  57
  -1 -18   4 9412.65 870.560  13
  -1  18   4 8749.43 913.025  51
   1  18  -4 8703.76 917.918  21
  -1  18   4 9938.72 1081.77  46
   1 -18  -4 9223.07 896.896  39
  -1  18   4 7095.03 779.042  21
  -1  18   4 10069.6 966.345  53
   1 -18  -4 9894.37 922.555  29
  -1 -18   4 10028.6 977.108  22
   1  18  -4 8242.05 963.103  46
  -1 -18   4 9666.24 942.617  17
  -1 -18   4 11037.6 938.047  12
  -1 -18   4 9314.72 966.379  43
  -1  18   4 10276.4 1092.99   7
   1 -18  -4 9855.14 917.826  27
  -1  18   4 9036.19 998.780   6
   1 -18  -4 8349.31 790.059  18
  -1 -18   4 8261.34 837.267  25
   1  18  -4 8744.32 922.825   6
   1 -18  -4 10124.2 875.587  13
   1  18  -3 12646.7 1062.44  21
  -1  18   3 12885.7 1158.32  47
  -1 -18   3 12427.9 996.799  13
  -1  18   3 11437.0 973.590  21
   1 -18  -3 12169.5 957.268  13
  -1 -18   3 13420.1 1048.80  25
  -1 -18   3 13468.5 1007.26  12
   1  18  -3 12498.3 1159.09  46
  -1  18   3 12005.3 1117.87   7
   1 -18  -3 14320.7 1055.14  27
  -1  18   3 12244.4 1127.09   6
  -1  18   3 11990.4 1178.57  46
   1  18  -3 13426.7 1114.03   6
  -1  18   3 13123.6 1071.08  53
   1 -18  -3 11362.0 968.391  29
   1 -18  -3 12772.3 951.382  18
  -1  18   3 11823.0 1056.04  51
   1 -18  -3 11612.0 969.829  25
  -1 -18   3 12229.2 1043.28  22
  -1 -18   3 12408.3 1084.09  43
   1 -18  -3 12559.4 994.742  39
  -1  18   2 125862. 3928.86  51
   1 -18  -2 126110. 3635.73  13
   1  18  -2 124621. 3865.85   6
   1  18  -2 118217. 3693.58  21
  -1  18   2 127096. 4149.49  46
   1 -18  -2 122031. 3594.78  39
  -1  18   2 123825. 3739.73  21
  -1  18   2 126199. 3959.69   6
  -1  18   2 119339. 3913.62   7
  -1 -18   2 124012. 3659.73  13
   1  18  -2 127214. 4094.28  46
   1 -18  -2 126863. 3650.62  27
   1 -18  -2 123947. 3684.94  29
   1  18  -2 119958. 3903.98  57
  -1 -18   2 122155. 3686.10  25
   1 -18  -2 125535. 3711.29  25
  -1 -18   2 122089. 3753.01  22
   1 -18  -2 126117. 3527.07  18
  -1  18   2 123500. 4039.00  47
  -1 -18   1 2135.38 499.570  22
   1 -18  -1 1224.22 387.670  13
   1 -18  -1 1111.73 330.068  18
  -1  18   1 1194.52 491.166  47
  -1 -18   1 1357.21 414.639  29
  -1  18   1 1560.80 522.902  46
  -1  18   1 616.389 332.772  21
   1  18  -1 640.698 312.929  21
  -1 -18   1 1029.71 348.736  25
   1 -18  -1 1378.65 394.646  29
  -1  18   1 1495.97 462.477  51
  -1 -18   1 1239.50 414.629  13
  -1  18   1 1536.46 423.949   7
   1 -18  -1 1322.82 360.658  27
   1 -18  -1 1253.41 415.823  25
   1  18  -1 1074.74 454.565  46
  -1  18   1 751.924 360.775   6
   1  18  -1 972.999 391.625   6
  -1 -18   0 402.887 279.214  25
   1  18   0-143.501 259.123  47
  -1  18   0 591.894 295.338  21
   1  18   0 588.530 264.541   6
  -1 -18   0 370.264 289.801  29
   1 -18   0 18.7121 199.438  13
  -1  18   0 99.1216 277.906  47
  -1  18   0 706.138 367.391  46
  -1 -18   0 350.499 253.779   5
  -1  18   0 377.655 332.637  51
   1  18   0 142.743 292.331  46
   1 -18   0 298.319 250.813  25
  -1 -18   0 173.200 218.390  13
   1  18   0-85.3438 295.610  57
   1 -18   0 147.408 219.504  29
  -1  18   0 201.829 216.976   6
   1  18   1 4428.47 650.546   6
   1  18   1 4117.74 661.579  14
  -1  18  -1 3880.47 596.614   6
  -1 -18  -1 5001.29 661.719  56
   1 -18   1 4492.32 622.365  13
  -1 -18  -1 5031.11 672.496  29
  -1 -18  -1 4420.85 655.659  25
  -1  18  -1 4684.26 666.381  21
   1  18   1 4681.07 732.486  57
  -1 -18  -1 4696.45 602.422  27
  -1 -18  -1 4035.66 586.974  13
  -1  18  -1 4326.21 728.426  47
  -1  18  -1 4199.18 684.092  46
   1  18   1 4846.79 709.189  47
   1 -18   1 4004.67 601.491  25
   1 -18   1 3816.01 577.681  29
   1  18   1 5059.71 774.732  46
   1 -18   1 5346.38 697.923  22
   1 -18   2 70395.9 2520.37  17
   1 -18   2 64923.5 2422.47  29
  -1 -18  -2 69152.6 2487.54  13
   1  18   2 66564.6 2854.10  46
  -1 -18  -2 66529.3 2439.65  39
   1  18   2 66767.0 2715.52   6
  -1  18  -2 60748.1 2554.20  21
   1 -18   2 68323.2 2665.40  43
  -1 -18  -2 65206.7 2322.95  18
  -1 -18  -2 68426.5 2559.33  29
   1 -18   2 73277.7 2644.67  13
  -1 -18  -2 68946.4 2637.05  44
   1  18   2 69644.5 3005.17  57
  -1 -18  -2 69223.2 2578.13  25
  -1  18  -2 65608.3 2721.24  46
  -1 -18  -2 69868.3 2516.39  27
  -1  18  -2 64776.2 2559.72   6
   1  18   2 68310.1 2862.60   7
   1 -18   2 66551.6 2563.63  25
  -1 -18  -2 67150.5 2600.87  56
   1 -18   2 67007.2 2591.82  22
   1  18   2 65814.2 2843.09  30
   1  18   3 9398.24 921.055  53
  -1 -18  -3 8400.22 823.095  27
   1  18   3 8752.39 1004.45   7
  -1  18  -3 8285.39 841.858   6
  -1 -18  -3 8796.02 900.758  56
  -1 -18  -3 7211.31 728.494  18
  -1  18  -3 8218.93 916.251  46
   1  18   3 8696.16 1085.98  57
  -1 -18  -3 8876.50 851.345  39
  -1  18  -3 7216.57 839.830  21
   1 -18   3 8074.29 863.289  22
  -1 -18  -3 8171.26 787.987  13
   1  18   3 7392.07 968.176  30
   1 -18   3 9556.90 865.982  17
   1  18   3 7913.72 946.328  46
   1 -18   3 7938.71 863.975  43
  -1 -18  -3 8138.60 846.430  44
   1  18   3 8083.30 907.733   6
  -1 -18  -3 8085.59 836.473  29
  -1 -18  -3 8745.78 861.917  25
   1 -18   3 8991.02 865.068  25
   1  18   4 18139.0 1479.24   7
  -1 -18  -4 17947.3 1301.79  56
  -1  18  -4 16059.5 1193.18  20
   1 -18   4 17193.7 1236.28  17
  -1 -18  -4 17664.3 1222.96  27
  -1 -18  -4 16525.1 1219.54  25
   1 -18   4 18101.8 1313.75  22
   1 -18   4 17095.8 1198.13  25
   1 -18   4 19803.3 1392.14  43
  -1 -18  -4 14261.8 1057.86  18
   1  18   4 16700.5 1375.68  46
   1 -18   4 16405.0 1187.01  40
  -1 -18  -4 18460.9 1293.68  44
  -1  18  -4 15117.7 1222.08  21
   1  18   4 16389.2 1325.74   6
  -1  18  -4 16081.6 1264.75  46
   1  18   4 17592.4 1483.03  30
   1  18   4 14803.1 1168.67  31
  -1  18  -4 15984.8 1187.06   6
  -1 -18  -4 20212.7 1305.90  39
   1  18   4 18007.7 1322.12  53
   1  18   4 19060.1 1587.17  57
  -1 -18  -4 17421.3 1249.14  29
   1 -18   4 19390.4 1361.94  38
  -1 -18  -4 16549.8 1146.07  13
   1  18   5 201.322 228.502  31
   1 -18   5 212.522 253.475  40
   1  18   5 73.6162 439.199  57
  -1  18  -5 254.382 360.753  46
   1 -18   5 41.7593 251.404  22
   1 -18   5 222.500 261.954  38
   1  18   5-142.452 415.422  30
   1 -18   5 365.885 295.218  43
  -1 -18  -5 167.211 283.124  29
   1 -18   5 512.301 272.355  25
  -1 -18  -5 114.329 285.866  44
  -1 -18  -5 442.140 271.874  39
  -1 -18  -5 106.143 222.452  27
   1  18   5-116.056 348.805  46
  -1 -18  -5 195.426 256.613  25
   1  18   5 521.527 301.680  53
  -1 -18  -6 50303.2 2178.72  25
   1  18   6 58400.0 2903.67  57
   1 -18   6 52187.6 2241.47  40
   1 -18   6 52247.2 2109.41  25
   1 -18   6 58481.3 2455.48  38
  -1  18  -6 54869.6 2358.98  46
  -1 -18  -6 53131.5 2281.86  27
   1  18   6 49857.8 2251.36  31
   1  18   6 54054.0 2701.90  30
   1  18   6 53436.8 2454.70  53
   1 -18   6 54793.2 2431.45  43
  -1 -18  -6 51729.6 2243.30  29
   1  18   6 49201.2 2480.65  46
   1 -18   6 53781.9 2346.84  22
   1  18   6 55718.7 2590.17  33
  -1 -18  -7 3510.64 542.666  25
  -1 -18  -7 4466.65 634.512  39
   1 -18   7 3901.74 616.229  40
  -1 -18  -7 3981.83 607.592  27
   1  18   7 2576.12 492.235  31
   1  18   7 3177.10 612.283  53
   1  18   7 4657.49 774.994  33
  -1 -18  -7 3430.56 547.267  29
  -1  18  -7 3328.37 528.392  46
   1 -18   7 4138.47 666.174  43
   1  18   7 3707.94 760.678  57
   1 -18   7 4535.24 650.892  22
   1  18   7 2898.43 593.761  46
   1  18   7 2159.49 579.940  30
   1  18   8 4555.26 700.297  46
   1 -18   8 5096.54 639.171  22
  -1 -18  -8 4177.72 570.321  29
   1  18   8 4308.15 610.385  31
  -1 -18  -8 4930.13 646.163  27
   1  18   8 6608.97 926.195  30
  -1 -18  -8 5516.31 720.749  39
   1  18   8 3652.83 654.641  53
   1 -18   8 5818.85 716.081  40
   1  18   9 174.057 315.036  30
   1  18   9 511.672 313.735  53
   1  18   9 250.664 284.684  46
   1 -18   9 466.412 272.904  40
  -1 -18  -9 447.717 273.839  39
   1 -18   9 408.346 237.802  22
  -1 -18  -9-11.7647 242.001  27
   1  18   9 192.186 200.336  31
  -1 -18  -9 725.643 301.869  29
   1  18  10 20440.2 1159.40  46
  -1 -18 -10 16278.5 1037.94  39
   1  18  10 19432.3 1112.00  31
   1  18  10 21268.6 1286.65  30
  -1 -18 -10 16164.1 977.773  27
   1 -18  10 19727.7 1056.77  40
   1  18  10 17783.2 1210.81  53
   1 -18  11-80.3432 148.140  40
   1  18  11 80.2576 149.358  31
  -1 -18 -11 351.681 187.593  34
   1  18  11-77.7530 201.202  53
  -1 -18 -11 17.1077 147.230  39
   1 -19 -11 1601.60 306.475  39
   1  19 -11 1845.94 320.668  46
  -1 -19  11 1757.16 329.617  40
   1 -19 -11 1676.45 298.839  45
  -1  19  11 1997.27 389.930  31
  -1  19  11 1836.00 370.476  46
   1 -19 -11 1488.78 304.747  34
  -1 -19  10 646.977 262.597  22
  -1 -19  10 325.703 235.552  40
   1 -19 -10 120.584 194.440  34
   1  19 -10 498.654 263.216  46
   1 -19 -10 519.337 250.928  39
  -1  19  10 330.422 286.884  53
   1 -19 -10 353.704 235.374  27
  -1  19  10 144.270 260.305  46
  -1  19  10 918.714 318.170  31
  -1  19   9 5037.21 773.268  46
   1  19  -9 4763.48 651.179  46
   1 -19  -9 4487.75 608.776  34
   1 -19  -9 5124.96 628.316  27
  -1  19   9 4033.76 645.534  31
   1 -19  -9 5093.21 658.597  39
  -1  19   9 4368.15 685.110  53
  -1 -19   9 4081.33 576.897  22
  -1  19   9 5458.12 751.606  30
  -1 -19   9 5293.59 663.800  40
  -1 -19   9 5117.12 691.834  43
  -1 -19   8 56214.8 2404.24  43
   1 -19  -8 49699.4 2082.60  34
  -1 -19   8 51334.8 2202.72  22
  -1  19   8 54486.0 2469.41  30
  -1  19   8 53193.9 2426.38  53
   1 -19  -8 50384.3 2135.79  27
   1  19  -8 53094.5 2350.87  46
  -1  19   8 51803.3 2510.60  46
  -1 -19   8 55868.7 2373.48  38
  -1  19   8 49698.6 2272.55  31
   1 -19  -8 54254.6 2227.15  39
   1 -19  -8 49890.0 2076.28  29
  -1 -19   8 53254.6 2240.49  40
  -1 -19   7 4190.85 660.092  38
  -1  19   7 4036.17 685.163  53
  -1 -19   7 4309.16 661.234  22
   1 -19  -7 3869.32 603.275  39
   1 -19  -7 4608.89 615.072  34
  -1  19   7 3109.42 583.118  31
  -1  19   7 3657.89 629.100  30
  -1  19   7 4473.22 848.114  57
   1  19  -7 4256.20 711.813  46
  -1  19   7 3455.35 683.327  46
  -1 -19   7 3745.41 574.465  40
  -1 -19   7 3976.00 664.207  43
   1 -19  -7 4182.60 610.134  29
   1 -19  -7 3588.27 589.726  27
  -1  19   6 1643.40 521.261  46
   1 -19  -6 659.081 314.784  29
  -1 -19   6 952.368 344.657  38
   1 -19  -6 973.785 351.706  27
  -1  19   6 952.553 350.800  31
   1 -19  -6 755.686 373.096  25
  -1  19   6 783.079 404.753  57
  -1 -19   6 475.269 295.059  40
   1 -19  -6 579.035 232.525  34
   1  19  -6 619.601 373.852  46
   1 -19  -6 906.388 328.791  39
  -1 -19   6 974.456 402.248  43
  -1  19   6 937.902 364.873  53
  -1 -19   6 1036.37 384.839  22
  -1 -19   5 695.247 314.181  25
   1 -19  -5 308.916 282.912  39
  -1 -19   5 900.536 399.881  38
  -1  19   5 113.798 262.120  53
  -1  19   5-291.950 474.136  46
  -1  19   5 1212.58 527.693  57
   1  19  -5 1078.89 439.002  46
   1 -19  -5 1019.90 379.529  25
  -1 -19   5 43.1898 297.257  22
  -1  19   5 267.133 321.418  31
   1 -19  -5 298.738 234.259  29
  -1 -19   5-214.053 379.210  43
   1 -19  -5 325.533 244.435  27
   1 -19  -4 60661.3 2398.30  25
   1 -19  -4 57476.5 2374.81  27
   1  19  -4 62724.3 2750.23  46
  -1  19   4 57408.2 2485.85  51
   1 -19  -4 61186.8 2429.77  39
   1 -19  -4 59673.1 2436.36  29
  -1 -19   4 56861.2 2327.11  25
  -1  19   4 61747.4 2568.22  53
  -1  19   4 62488.5 2890.13  57
  -1 -19   4 57903.5 2489.83  22
  -1 -19   4 61826.1 2626.96  43
  -1  19   4 62575.5 2848.79  46
   1 -19  -3 7359.06 744.895  18
   1 -19  -3 7065.53 783.526  27
  -1  19   3 6294.54 842.442  46
   1 -19  -3 6260.75 726.338  13
   1  19  -3 6889.62 906.776  46
   1 -19  -3 6758.18 763.601  25
  -1 -19   3 6762.88 808.448  43
  -1 -19   3 6193.15 758.915  22
  -1  19   3 6163.37 744.667  21
  -1  19   3 7931.69 862.836  53
  -1 -19   3 6320.56 739.184  25
   1 -19  -3 6364.60 732.440  29
  -1  19   3 7891.58 919.240   6
  -1  19   3 7225.31 871.695   7
  -1 -19   3 7592.40 831.891  17
  -1 -19   3 6789.77 749.703  13
   1  19  -3 7927.68 869.780  21
  -1  19   3 6194.43 774.790  51
  -1  19   3 7605.56 911.916  47
   1  19  -3 6746.25 837.417   6
   1 -19  -3 5730.71 715.533  39
  -1  19   2-203.640 270.120  47
   1  19  -2 301.540 271.205  46
  -1  19   2-154.097 332.280  46
   1 -19  -2-47.7027 252.828  25
   1  19  -2 212.567 207.837  21
  -1  19   2-204.067 241.599  21
   1  19  -2-184.752 214.191   6
   1 -19  -2 72.4685 246.727  29
   1 -19  -2-296.996 212.646  18
   1 -19  -2 446.906 229.911  27
  -1  19   2 407.692 209.614  51
   1 -19  -2-25.7792 208.374  13
  -1 -19   2-213.758 256.032  43
  -1 -19   2 270.356 275.153  22
   1  19  -2 650.827 353.769  57
   1 -19  -2 535.406 239.346  39
  -1  19   2-235.455 336.089   7
  -1 -19   2 322.260 277.337  25
  -1 -19   2 417.420 270.672  13
  -1  19   2-284.422 257.214   6
   1 -19  -1 504.119 289.112  39
   1 -19  -1 246.491 245.981  25
   1 -19  -1 281.005 225.815  29
  -1  19   1 539.877 330.217  47
   1  19  -1 832.686 293.420  21
   1 -19  -1 611.097 254.794  18
   1 -19  -1 626.222 234.963  27
   1  19  -1 657.596 425.784  47
  -1  19   1-78.7637 405.956  46
   1  19  -1 109.124 214.653   6
   1 -19  -1 586.266 283.230  13
  -1  19   1 681.232 348.891   7
  -1  19   1 898.070 431.485  51
  -1 -19   1 688.360 311.415  25
  -1 -19   1 90.5840 233.213  22
   1  19  -1-44.3062 315.916  57
  -1 -19   1 507.189 286.869  13
  -1  19   1 395.661 313.565  21
  -1 -19   1 297.864 228.979  29
  -1  19   1 378.521 279.016   6
   1  19  -1 161.165 290.993  46
  -1  19   0 164506. 4772.26   6
  -1  19   0 173016. 5098.76  47
  -1  19   0 171492. 5042.31  46
  -1 -19   0 178684. 4636.68  13
  -1 -19   0 172084. 4595.58  29
  -1  19   0 173075. 4996.80  51
   1 -19   0 162408. 4409.62  27
   1 -19   0 170351. 4657.93  25
   1  19   0 174467. 5000.31  47
   1 -19   0 171138. 4631.85  13
   1  19   0 176977. 5133.60  57
  -1 -19   0 175606. 4706.97  25
  -1  19   0 162970. 4714.08  21
   1 -19   0 173100. 4618.91  29
   1  19   0 167932. 4853.13   6
   1  19   0 166675. 5059.59  46
  -1 -19   0 174892. 4639.44  22
  -1 -19  -1 3856.26 562.485  27
   1 -19   1 3305.84 570.735  25
   1 -19   1 3531.04 596.827  29
  -1 -19  -1 4234.35 615.662  13
  -1 -19  -1 3572.76 600.751  29
  -1  19  -1 3217.87 596.133   6
   1  19   1 4281.07 796.051  46
   1 -19   1 3907.30 640.811  22
  -1 -19  -1 4346.99 696.514  25
  -1  19  -1 3749.35 693.364  47
   1 -19   1 3455.16 564.282  13
   1  19   1 5079.77 844.074  57
   1 -19   1 4500.63 617.050  17
   1  19   1 3313.49 631.436  47
  -1  19  -1 4190.94 722.667  46
  -1  19  -1 3177.49 561.700  21
  -1  19  -1 3394.22 631.418  51
   1  19   1 2517.04 571.132   6
   1  19   2 581.285 303.467   6
   1 -19   2 331.708 217.422  25
  -1 -19  -2 148.388 241.249  29
  -1  19  -2 1084.88 383.733  21
  -1 -19  -2 379.219 254.403  27
  -1 -19  -2 760.185 331.778  13
  -1 -19  -2 1246.28 371.520  39
   1  19   2 304.124 309.004  46
   1 -19   2 912.072 310.600  17
   1 -19   2 300.963 219.104  13
  -1 -19  -2 419.948 220.383  18
  -1  19  -2 717.705 382.675  46
   1  19   2 404.946 275.632   7
   1 -19   2 954.416 299.450  43
  -1 -19  -2 586.833 317.818  25
   1  19   2 677.706 329.719  57
   1 -19   2 852.425 332.883  22
   1 -19   2 725.943 325.471  29
   1  19   2 399.161 288.154  30
  -1  19  -2 617.868 339.612   6
  -1 -19  -3 78.7437 228.527  27
   1 -19   3 854.021 344.051  22
   1  19   3 419.583 332.893  57
   1 -19   3 207.864 223.716  25
   1  19   3 1488.08 410.084  31
   1  19   3 244.168 262.482  53
   1  19   3 781.571 490.661  30
  -1 -19  -3 406.217 313.805  39
   1 -19   3 840.681 345.378  43
  -1 -19  -3 784.134 337.994  29
   1  19   3 600.166 372.751  46
  -1 -19  -3 304.376 314.644  25
  -1  19  -3 182.321 278.626  46
   1  19   4 72536.7 2809.81  53
   1 -19   4 66162.6 2668.01  22
   1 -19   4 74766.7 2859.45  43
   1 -19   4 66466.2 2547.78  25
  -1 -19  -4 68647.9 2636.05  29
   1  19   4 66028.2 2902.82  46
  -1  19  -4 64709.7 2714.11  46
   1  19   4 70245.3 3184.65  57
  -1 -19  -4 65296.7 2548.24  39
   1  19   4 66908.9 3015.48  30
   1  19   4 61010.8 2547.16  31
  -1 -19  -4 68501.4 2663.84  44
  -1 -19  -4 67797.6 2591.52  25
  -1 -19  -4 64947.5 2535.35  27
   1 -19   4 70022.5 2597.09  40
   1 -19   5 355.906 272.502  25
   1 -19   5 578.571 355.614  40
   1  19   5 354.805 369.039  30
   1  19   5 67.9785 276.825  53
   1  19   5 604.376 410.618  46
   1  19   5 319.503 440.190  57
  -1 -19  -5 345.036 372.962  25
  -1  19  -5 948.147 414.719  46
   1 -19   5 306.972 289.865  43
   1  19   5 602.653 282.534  31
  -1 -19  -5 283.047 285.586  39
  -1 -19  -5 541.519 368.899  27
   1 -19   5 266.957 269.792  22
  -1 -19  -5 920.640 393.945  29
   1  19   6 22438.6 1743.23  57
  -1  19  -6 19436.0 1342.68  46
  -1 -19  -6 20537.2 1348.52  29
  -1 -19  -6 20929.1 1371.69  39
   1 -19   6 21853.6 1283.08  25
  -1 -19  -6 19914.6 1340.12  27
   1 -19   6 22810.2 1396.93  40
   1  19   6 17562.8 1286.16  31
   1  19   6 20558.7 1516.24  46
  -1 -19  -6 20054.8 1288.16  25
   1  19   6 22046.2 1514.62  53
   1 -19   6 22665.4 1494.17  43
   1  19   6 21952.2 1656.31  30
   1 -19   6 23822.9 1465.33  22
   1  19   7 444.666 357.358  53
  -1 -19  -7 154.817 256.445  29
   1 -19   7 187.898 266.156  40
  -1 -19  -7 289.667 292.250  27
  -1 -19  -7-88.3397 277.260  39
   1  19   7-25.6978 275.254  33
   1 -19   7 421.205 344.328  43
   1  19   7-115.413 399.879  30
   1  19   7-145.047 311.921  31
   1  19   7 73.6857 378.460  57
  -1 -19  -7 348.773 256.868  25
   1  19   7-378.167 331.397  46
   1 -19   7-135.651 266.351  22
  -1 -19  -8 42736.4 1851.34  29
   1  19   8 41806.9 2046.45  46
  -1 -19  -8 42184.1 1888.83  27
   1  19   8 48490.6 2282.55  30
   1  19   8 45217.7 2159.53  53
   1  19   8 42886.6 1927.81  31
   1 -19   8 48175.9 1939.70  40
  -1 -19  -8 43394.5 1927.95  39
   1 -19   8 46360.0 1925.66  22
   1  19   9 5616.59 729.843  30
   1 -19   9 4183.84 524.944  22
   1  19   9 4781.96 669.492  53
  -1 -19  -9 4647.86 575.340  27
   1  19   9 4708.10 607.204  46
  -1 -19  -9 4368.53 528.465  29
   1  19   9 5572.61 643.726  31
  -1 -19  -9 4857.00 610.096  39
   1 -19   9 4812.73 561.143  40
   1  19  10 19167.0 1049.92  46
  -1 -19 -10 15706.7 933.341  34
   1  19  10 19707.9 1179.22  53
  -1 -19 -10 15838.9 913.195  27
   1  19  10 18105.9 998.758  31
   1 -19  10 17704.3 938.243  40
  -1 -19 -10 16889.0 978.097  39
  -1 -20  11 2267.50 309.533  40
   1 -20 -11 2156.40 339.437  34
  -1  20  11 2698.24 401.231  46
   1 -20 -11 2791.18 356.082  39
  -1  20  11 2735.33 397.908  31
   1 -20 -10 14089.3 898.849  34
   1 -20 -10 15872.3 963.665  39
  -1 -20  10 16408.4 913.019  22
  -1  20  10 17112.7 1116.77  46
   1 -20 -10 14956.4 894.964  27
   1  20 -10 15411.4 943.356  46
  -1 -20  10 17844.8 989.820  40
  -1  20  10 15634.2 1030.65  31
   1 -20 -10 13366.6 843.854  45
   1 -20  -9 696.328 279.380  45
  -1  20   9 864.900 339.427  31
   1 -20  -9 882.946 289.284  34
  -1  20   9 1252.64 390.925  46
   1  20  -9 1353.46 393.417  46
  -1  20   9 1621.47 426.676  30
  -1 -20   9 406.945 257.211  43
  -1 -20   9 842.025 320.104  40
  -1 -20   9 508.655 241.874  22
   1 -20  -9 980.327 355.434  39
  -1  20   9 386.474 325.245  53
   1 -20  -9 826.678 322.114  27
   1 -20  -8 11048.2 892.110  29
  -1 -20   8 9355.94 868.048  22
  -1  20   8 9475.56 915.357  31
   1  20  -8 9639.53 951.571  46
   1 -20  -8 10183.1 840.856  34
  -1  20   8 10639.5 1062.20  46
   1 -20  -8 11769.3 956.712  39
  -1 -20   8 9668.43 892.814  40
   1 -20  -8 10037.5 874.338  27
  -1 -20   8 10777.5 983.016  43
  -1  20   8 11831.2 1048.56  30
  -1  20   8 10393.0 1029.78  53
   1 -20  -7 6922.54 791.847  39
   1 -20  -7 6360.72 743.972  27
   1 -20  -7 5902.42 679.778  34
  -1  20   7 6780.37 930.017  46
   1 -20  -7 6546.98 744.686  29
  -1 -20   7 8205.86 884.901  38
  -1  20   7 5392.65 748.341  31
  -1 -20   7 7256.46 829.683  22
  -1  20   7 8276.82 948.531  53
  -1 -20   7 7342.65 798.160  40
  -1 -20   7 6444.60 812.257  43
   1  20  -7 7440.32 878.726  46
   1 -20  -6 23608.5 1445.95  27
   1 -20  -6 24036.6 1443.61  29
   1  20  -6 23072.2 1588.01  46
   1 -20  -6 21271.2 1290.40  34
  -1 -20   6 23687.1 1521.70  22
  -1  20   6 21953.3 1671.21  46
  -1 -20   6 25344.8 1612.82  43
   1 -20  -6 23861.9 1446.79  39
  -1  20   6 23654.2 1760.29  57
  -1  20   6 21329.0 1468.71  31
  -1 -20   6 23550.7 1459.73  40
  -1  20   6 24615.1 1605.51  53
   1 -20  -6 23680.1 1372.79  25
  -1 -20   6 23488.5 1493.87  38
  -1  20   5 6312.68 807.048  31
   1 -20  -5 6056.55 728.583  27
   1 -20  -5 6577.88 795.682  29
  -1  20   5 7800.03 1046.60  57
  -1 -20   5 5168.95 658.963  25
   1 -20  -5 7559.22 791.948  25
  -1 -20   5 6518.34 856.319  22
  -1  20   5 7370.38 1001.10  46
  -1 -20   5 6252.79 752.866  40
  -1  20   5 7122.35 870.093  53
   1  20  -5 5762.35 877.619  46
   1 -20  -5 7079.96 786.400  39
  -1 -20   5 6257.30 814.349  43
  -1 -20   5 6542.07 800.299  38
  -1  20   4 357.250 413.468  46
   1  20  -4 6.70045 429.206  46
  -1 -20   4-340.450 357.845  43
  -1  20   4 122.928 249.005  31
  -1 -20   4-123.936 322.619  22
   1 -20  -4 286.056 274.976  25
   1 -20  -4 230.553 266.722  29
  -1 -20   4 216.928 239.145  25
   1 -20  -4 335.524 294.839  39
  -1  20   4-975.080 380.617  53
   1 -20  -4-261.020 309.149  27
  -1  20   4-385.420 493.527  57
   1 -20  -3 745.470 323.640  39
   1 -20  -3 1355.06 399.708  27
  -1  20   3 2069.03 480.115  46
  -1  20   3 1589.11 462.588  51
  -1 -20   3 1387.81 403.977  25
   1  20  -3 2088.83 556.251  46
   1 -20  -3 1400.90 409.314  29
   1 -20  -3 1415.96 415.766  25
  -1 -20   3 2337.72 539.216  43
  -1 -20   3 1705.78 451.162  22
  -1 -20   2 18492.0 1293.43  25
   1  20  -2 20236.8 1468.29  57
   1 -20  -2 20983.1 1374.81  25
  -1  20   2 18106.3 1465.00  46
  -1  20   2 16996.7 1347.37  51
  -1  20   2 20564.5 1540.02  47
   1  20  -2 18782.5 1507.41  47
   1  20  -2 18363.8 1461.26  46
   1 -20  -2 18007.1 1274.31  29
   1  20  -2 17410.7 1351.41  51
   1 -20  -2 18572.5 1247.40  27
   1 -20  -2 17956.4 1211.64  39
  -1 -20   2 20207.4 1378.89  22
  -1 -20   1 5448.02 674.890  29
   1 -20  -1 4843.80 673.323  29
  -1 -20   1 4982.02 701.345  25
   1  20  -1 5073.42 810.689  46
   1 -20  -1 5735.02 697.393  27
  -1  20   1 6258.65 872.736  46
  -1 -20   1 4202.67 668.994  22
  -1  20   1 4961.81 760.508  51
   1  20  -1 5881.64 831.522  57
  -1  20   1 4873.46 783.176  47
   1 -20  -1 5430.97 731.520  25
   1  20  -1 6511.37 899.141  47
  -1  20   0 3627.80 685.395  46
   1 -20   0 3358.98 551.262  25
  -1  20   0 3662.22 686.935  47
  -1 -20   0 3746.26 576.255  29
  -1 -20   0 3135.29 545.973  25
  -1  20   0 2479.51 560.636  51
   1 -20   0 2759.78 500.077  29
   1 -20   0 2335.00 431.938  27
   1  20   0 4440.18 714.127  57
   1  20   0 2720.10 597.777  46
  -1 -20   0 3531.74 599.088  22
   1  20   0 4009.41 684.030  47
  -1 -20  -1 220.995 310.265  29
   1 -20   1 618.203 254.761  25
  -1  20  -1 1010.46 489.109  51
   1  20   1 971.341 384.754  47
  -1 -20  -1 1056.55 353.594  27
   1  20   1 841.862 471.270  57
  -1 -20  -1 526.359 267.640  25
   1  20   1 1296.37 540.832  46
  -1  20  -1 960.890 335.363  47
   1 -20   1 1043.01 371.708  29
   1 -20   1 469.485 329.989  22
  -1  20  -1 132.531 319.007  46
   1  20   2 35977.8 2087.39  46
  -1  20  -2 34886.4 2026.48  47
   1 -20   2 33926.6 1771.12  25
  -1 -20  -2 32710.2 1691.42  27
  -1 -20  -2 33922.5 1774.76  25
  -1  20  -2 35299.4 2011.12  51
   1  20   2 32859.0 2056.88  57
  -1  20  -2 33509.1 1930.09  46
   1 -20   2 34018.4 1694.99  29
  -1 -20  -2 33609.5 1766.41  29
   1 -20   2 33847.7 1802.47  22
  -1 -20  -2 33554.2 1680.51  39
   1 -20   3 11796.0 1020.59  25
  -1 -20  -3 10836.5 972.281  39
  -1  20  -3 10691.0 1079.90  46
   1  20   3 11503.8 1270.92  57
   1 -20   3 12004.3 1073.16  22
   1 -20   3 13173.7 1132.59  43
  -1 -20  -3 11687.1 1033.60  25
  -1 -20  -3 11401.7 987.069  27
   1  20   3 13518.3 1285.29  30
   1  20   3 10785.3 1015.38  31
  -1 -20  -3 11760.1 1051.84  29
   1  20   3 11997.4 1214.05  46
   1  20   3 12485.7 1086.23  53
   1 -20   4 6114.71 709.637  40
   1 -20   4 5204.54 654.311  25
  -1 -20  -4 5580.54 742.681  29
   1  20   4 4213.42 757.672  46
  -1 -20  -4 5381.13 703.623  25
   1  20   4 4785.58 795.337  57
   1  20   4 6371.10 800.832  53
  -1 -20  -4 5447.74 698.408  27
   1  20   4 3892.22 639.744  31
  -1  20  -4 5628.30 747.707  46
   1 -20   4 5158.43 738.788  43
  -1 -20  -4 5153.23 665.949  39
   1  20   4 5879.96 870.784  30
   1 -20   4 5939.79 767.514  22
   1  20   5 240.209 316.864  53
   1 -20   5 277.085 297.721  43
  -1  20  -5-2.72238 277.536  46
  -1 -20  -5 527.042 297.752  27
   1  20   5-14.1542 215.746  31
   1  20   5-142.890 381.870  46
  -1 -20  -5 81.9238 268.169  29
   1 -20   5 277.165 242.719  40
  -1 -20  -5 229.015 290.566  25
   1  20   5 446.057 392.433  57
   1 -20   5 181.907 274.689  22
   1  20   5 73.6086 329.534  30
  -1 -20  -5 201.511 286.007  39
   1 -20   5 516.922 266.648  25
   1 -20   6 8197.49 752.955  25
   1  20   6 8032.81 996.842  30
  -1 -20  -6 7015.48 773.017  27
  -1 -20  -6 8730.60 867.724  39
   1  20   6 7377.41 953.752  57
  -1 -20  -6 7895.29 824.091  29
  -1 -20  -6 9066.20 844.869  25
   1  20   6 7960.69 838.198  31
   1  20   6 8254.93 955.410  46
   1 -20   6 9308.00 858.007  40
  -1  20  -6 8031.87 830.236  46
   1 -20   6 8632.59 859.815  22
   1  20   6 8665.22 943.339  53
   1 -20   6 8611.44 888.117  43
  -1 -20  -7 10371.6 908.865  27
  -1 -20  -7 9397.71 882.598  39
   1  20   7 11452.4 1129.83  30
  -1 -20  -7 10298.0 910.452  29
   1  20   7 9550.37 1001.91  46
   1  20   7 11529.6 1067.54  53
  -1 -20  -7 9683.38 833.494  25
   1  20   7 9714.23 897.661  31
   1 -20   7 10305.7 920.612  22
   1 -20   7 11650.5 994.531  43
   1 -20   7 9634.62 848.225  40
  -1 -20  -8 8938.84 767.718  29
   1 -20   8 9654.70 797.434  40
   1  20   8 8969.44 816.123  31
   1 -20   8 8600.77 753.990  22
   1  20   8 8476.26 900.561  53
  -1 -20  -8 8721.28 797.358  39
   1  20   8 9991.74 968.353  30
  -1 -20  -8 8905.45 796.995  27
   1  20   8 9215.57 875.050  46
  -1 -20  -9 1571.51 283.456  29
   1  20   9 2031.43 456.954  30
   1  20   9 1195.03 332.254  46
  -1 -20  -9 951.826 283.481  34
   1  20   9 1115.92 307.603  31
  -1  20  -9 1170.63 288.413  47
  -1 -20  -9 1365.19 330.373  27
  -1 -20  -9 1722.63 369.564  39
   1 -20   9 1327.15 296.425  40
   1  20   9 1226.43 359.100  53
  -1 -20 -10 8949.64 652.913  39
  -1 -20 -10 8374.91 612.631  34
   1  20  10 11425.0 823.766  53
   1 -20  10 10507.1 643.453  40
   1 -21 -10 1370.78 282.184  34
   1 -21 -10 799.487 218.087  39
   1  21 -10 1310.11 280.128  46
  -1 -21  10 1094.34 233.878  22
  -1  21  10 651.988 264.172  46
   1 -21 -10 1130.64 259.799  27
  -1  21  10 1231.32 303.490  31
  -1 -21  10 1015.34 249.569  40
  -1  21   9 1027.04 359.062  46
   1 -21  -9 655.997 236.362  34
  -1 -21   9 950.244 296.743  40
   1 -21  -9 523.961 223.747  39
   1 -21  -9 461.296 240.163  27
  -1 -21   9 688.845 259.412  22
   1  21  -9 1089.31 303.450  46
  -1  21   9 730.848 310.151  31
   1 -21  -8 207.891 247.205  27
  -1 -21   8 51.5120 283.877  43
   1  21  -8 471.062 280.468  46
   1 -21  -8 15.6901 175.640  34
   1 -21  -8 329.920 258.521  39
   1 -21  -8-223.814 191.547  29
  -1  21   8 406.112 356.908  46
  -1  21   8-275.773 293.944  31
  -1 -21   8 287.165 253.183  22
  -1 -21   8 537.083 290.091  40
  -1  21   7 1972.65 467.475  31
   1  21  -7 2741.26 539.583  46
   1 -21  -7 2566.72 496.107  27
  -1 -21   7 1705.11 429.893  22
   1 -21  -7 2533.21 463.512  29
   1 -21  -7 2007.44 391.539  34
  -1  21   7 2309.04 508.699  53
   1 -21  -7 2740.71 499.445  39
  -1  21   7 2391.87 604.357  46
  -1 -21   7 2176.66 517.873  43
  -1 -21   7 2161.49 446.863  40
  -1 -21   6 1737.29 474.787  43
   1 -21  -6 642.468 278.239  25
   1 -21  -6 1309.40 408.181  39
  -1 -21   6 1032.26 349.407  22
   1 -21  -6 2154.16 457.627  29
   1 -21  -6 655.835 316.949  27
  -1 -21   6 1039.17 354.891  38
  -1  21   6 1481.20 468.062  53
   1  21  -6 1212.14 442.654  46
  -1 -21   6 1522.80 400.425  40
  -1  21   6 433.442 375.453  46
  -1  21   6 990.586 485.544  57
  -1  21   6 898.965 415.771  31
   1 -21  -5 4368.60 615.773  27
  -1 -21   5 4326.32 566.661  25
   1 -21  -5 4146.25 617.452  39
   1 -21  -5 5452.18 707.154  29
  -1  21   5 4207.86 653.904  31
  -1 -21   5 4593.06 734.451  43
  -1 -21   5 4127.09 648.170  22
   1  21  -5 5420.35 768.195  46
  -1  21   5 4621.11 782.416  57
   1 -21  -5 4287.91 613.045  25
  -1  21   5 4796.38 789.500  46
  -1 -21   5 5247.94 676.180  40
   1 -21  -4 5211.85 672.443  39
  -1  21   4 5346.58 762.731  31
  -1 -21   4 5803.76 751.076  22
   1 -21  -4 6375.70 745.178  27
   1 -21  -4 4702.61 671.027  25
  -1 -21   4 4828.73 623.777  25
   1  21  -4 6033.39 879.812  46
   1 -21  -4 5368.11 699.731  29
  -1 -21   4 5579.17 770.435  43
  -1  21   4 6267.36 905.834  57
  -1  21   4 5594.64 850.157  46
   1  21  -3 1185.30 408.036  47
   1 -21  -3 724.054 253.914  25
  -1  21   3 1644.90 481.752  46
  -1 -21   3 1475.97 415.079  22
  -1 -21   3 841.600 299.557  25
  -1  21   3 447.031 251.023  51
   1  21  -3 801.794 337.685  46
   1 -21  -3 727.891 345.355  29
   1 -21  -3 473.208 274.030  39
   1  21  -3 482.702 296.261  51
   1 -21  -3 1363.97 363.593  27
  -1 -21   3 809.463 353.675  43
   1 -21  -2 6284.76 720.011  39
  -1  21   2 5878.80 847.118  46
   1  21  -2 6818.60 878.645  51
  -1  21   2 6828.18 865.521  51
  -1 -21   2 6859.07 803.605  22
  -1  21   2 6900.91 900.184  47
   1 -21  -2 5802.83 729.509  29
   1  21  -2 5683.07 834.016  46
  -1 -21   2 6662.07 780.364  25
   1  21  -2 6257.28 869.456  47
   1 -21  -2 5851.54 688.361  27
   1 -21  -2 5583.80 706.447  25
   1  21  -1 655.968 393.060  46
   1  21  -1-169.742 328.479  57
  -1 -21   1 182.862 238.582  25
   1  21  -1 21.0506 369.909  47
  -1 -21   1-128.436 241.662  22
  -1  21   1 125.241 263.689  51
  -1  21   1-116.928 341.247  46
  -1  21   1 352.214 305.580  47
  -1 -21   1-8.01783 200.181  29
   1 -21  -1 295.739 248.368  27
   1 -21  -1 549.243 295.692  29
   1 -21  -1 437.609 326.919  25
   1  21   0 2418.42 629.120  46
  -1  21   0 2667.62 639.737  46
  -1 -21   0 2010.61 435.212  29
  -1 -21   0 1608.95 395.801  25
   1  21   0 1498.35 474.675  47
  -1  21   0 2145.45 555.824  51
   1 -21   0 2002.43 483.812  29
   1  21   0 2737.31 640.226  57
  -1  21   0 386.905 375.362  47
   1 -21   0 2064.91 477.267  25
   1 -21   1 2561.01 552.697  25
  -1 -21  -1 1499.89 388.544  27
  -1  21  -1 1794.66 513.060  46
  -1  21  -1 1696.57 540.954  51
  -1 -21  -1 1821.00 479.524  25
   1  21   1 2390.81 573.919  47
   1 -21   1 2029.18 441.480  29
   1  21   1 1661.58 535.937  46
   1  21   1 2324.26 572.077  57
  -1 -21  -1 1789.55 453.044  29
   1 -21   1 2593.19 528.021  22
  -1  21  -1 1684.24 547.301  47
  -1  21  -2 1760.21 464.175  46
   1  21   2 4133.16 772.370  46
   1 -21   2 2994.23 546.057  22
  -1  21  -2 2439.65 623.028  51
   1 -21   2 2720.61 483.545  29
  -1 -21  -2 2406.62 485.419  27
   1  21   2 3682.99 732.173  57
   1 -21   2 2850.06 548.504  25
  -1 -21  -2 3255.08 568.774  29
  -1  21  -2 2844.74 623.677  47
  -1 -21  -2 3221.09 584.480  25
  -1 -21  -3 4781.90 654.087  27
  -1  21  -3 5285.76 790.550  51
  -1  21  -3 5945.70 840.017  47
  -1 -21  -3 4621.88 622.654  39
   1 -21   3 5266.42 696.037  43
   1 -21   3 5126.45 690.687  22
  -1 -21  -3 5067.54 681.688  25
   1  21   3 5586.85 841.888  46
   1 -21   3 4212.97 602.944  25
  -1 -21  -3 5313.99 712.269  29
  -1  21  -3 5545.46 756.345  46
   1  21   3 6267.50 950.001  57
   1  21   3 4776.48 675.791  31
   1  21   3 5366.44 819.545  30
   1  21   4 1498.00 474.583  46
  -1 -21  -4 1131.74 351.592  39
  -1  21  -4 241.444 251.509  46
  -1 -21  -4 1278.42 427.483  29
   1  21   4 638.010 325.005  31
  -1 -21  -4 928.894 295.280  27
   1 -21   4 1102.32 343.169  22
  -1 -21  -4 1412.98 400.951  25
   1  21   4 1023.96 498.968  57
   1 -21   4 1303.11 396.964  43
   1  21   4 772.387 324.832  53
   1 -21   4 2211.66 448.008  25
  -1  21  -4 1207.77 459.662  47
   1  21   4 835.176 322.051  30
   1  21   5 4483.25 686.087  53
   1 -21   5 4636.73 668.766  43
   1  21   5 5633.20 804.626  30
  -1  21  -5 4115.69 666.008  47
   1  21   5 3955.88 741.796  46
  -1 -21  -5 4144.76 617.959  25
   1  21   5 5244.82 873.594  57
  -1 -21  -5 4654.89 679.715  27
   1 -21   5 4810.64 601.006  40
  -1 -21  -5 3993.98 600.156  39
   1 -21   5 4908.83 672.774  22
  -1  21  -5 4120.11 628.573  46
   1  21   5 4440.73 657.447  31
  -1 -21  -5 5178.84 712.171  29
   1 -21   5 4223.20 564.294  25
  -1 -21  -6 124.347 242.647  27
  -1 -21  -6 350.868 229.924  25
   1 -21   6 417.743 286.196  43
  -1  21  -6 510.878 303.471  46
   1  21   6 74.7455 278.425  46
  -1 -21  -6 736.144 346.975  29
   1  21   6 543.623 346.049  30
   1  21   6-276.934 282.180  31
   1  21   6 231.914 374.237  57
   1 -21   6 97.8959 201.479  40
   1 -21   6 262.646 280.635  22
   1  21   6 116.877 354.342  53
   1 -21   6 218.390 160.821  25
  -1 -21  -6 168.487 228.499  39
  -1 -21  -7 588.959 233.908  34
  -1 -21  -7 1635.51 355.404  25
   1 -21   7 577.492 266.506  22
   1  21   7 748.606 327.305  46
  -1 -21  -7 1152.27 356.942  27
   1 -21   7 648.059 244.859  40
   1  21   7 797.550 288.559  31
   1  21   7 719.013 296.770  30
  -1 -21  -7 936.095 325.764  39
  -1 -21  -7 629.916 289.739  29
   1  21   7 1171.70 406.515  53
  -1  21  -7 1124.59 356.882  47
   1  21   8-105.736 238.106  46
  -1 -21  -8 38.6999 157.871  34
  -1 -21  -8 363.413 223.481  29
  -1 -21  -8 200.788 197.433  39
   1  21   8 317.591 227.868  31
  -1 -21  -8 54.4572 190.277  27
   1 -21   8 167.029 171.115  40
   1  21   8 100.166 276.697  30
   1  21   8 420.141 273.461  53
  -1  21  -8 304.645 245.580  47
   1 -21   8 542.694 231.073  22
  -1 -21  -9 1822.13 297.224  34
  -1 -21  -9 2585.82 379.472  39
  -1  21  -9 2689.38 350.677  47
   1 -21   9 3259.85 385.769  40
   1  21   9 3250.56 502.259  53
  -1 -21  -9 2597.14 378.816  27
   1  21   9 3221.19 442.453  46
   1  21   9 3144.82 418.080  31
   1  21   9 3129.39 460.745  30
   1 -22  -9 613.736 232.757  27
   1 -22  -9 355.740 180.796  39
   1  22  -9 1327.02 303.463  46
  -1  22   9 562.080 267.838  46
  -1  22   9 562.636 239.323  31
   1 -22  -9 678.971 221.013  34
  -1 -22   9 690.644 225.778  22
  -1 -22   9 870.728 236.328  40
   1  22  -9 583.004 248.340  47
   1 -22  -8 1262.60 285.698  29
  -1  22   8 1792.61 433.758  46
  -1  22   8 568.496 248.311  31
  -1 -22   8 1964.14 377.763  22
  -1 -22   8 1718.03 352.956  40
   1 -22  -8 1178.93 304.260  39
   1 -22  -8 1249.87 295.845  27
   1 -22  -8 1046.52 265.204  34
  -1 -22   8 2067.53 415.437  43
   1  22  -8 1456.51 340.386  46
  -1 -22   7 360.581 254.800  43
  -1 -22   7 104.833 224.918  22
   1 -22  -7-239.970 234.166  27
  -1 -22   7 180.379 223.298  40
  -1  22   7-160.052 318.081  46
   1 -22  -7 104.468 221.098  29
   1  22  -7-204.686 297.101  46
  -1  22   7 166.848 225.066  31
   1 -22  -7 38.0012 184.017  34
   1 -22  -7-55.1931 228.613  39
  -1 -22   6 21083.9 1340.44  43
  -1 -22   6 19317.8 1171.71  40
   1 -22  -6 17410.5 1173.57  29
  -1  22   6 17327.5 1252.78  31
   1 -22  -6 19570.8 1219.64  27
  -1  22   6 19266.6 1436.67  57
  -1  22   6 18559.1 1435.54  46
   1 -22  -6 18781.0 1190.41  39
  -1 -22   6 19853.5 1285.18  22
   1 -22  -6 19261.7 1148.78  25
   1  22  -6 18548.4 1314.44  46
  -1 -22   5 377.748 281.468  22
  -1 -22   5 684.431 267.633  25
   1 -22  -5 261.484 242.570  39
  -1  22   5 1744.66 496.987  46
   1  22  -5 821.959 381.182  51
   1 -22  -5 836.087 331.966  29
  -1  22   5 428.484 288.095  31
   1  22  -5 684.705 405.956  46
  -1 -22   5 1016.45 307.237  40
   1 -22  -5 1000.68 327.626  25
  -1  22   5 971.800 402.071  57
   1 -22  -5 623.130 298.319  27
  -1 -22   5 243.431 296.842  43
  -1 -22   4 286.162 276.354  43
  -1  22   4-802.085 465.368  46
   1 -22  -4 214.880 222.047  39
   1 -22  -4 483.760 264.923  27
   1  22  -4 25.7727 341.581  47
  -1  22   4-0.93882 270.528  31
  -1 -22   4 203.352 289.638  22
   1 -22  -4 332.371 332.106  29
   1  22  -4-381.633 404.645  46
   1  22  -4-200.999 345.757  51
  -1 -22   4 352.029 266.793  25
   1 -22  -4 479.225 276.213  25
   1 -22  -3-18.7771 255.102  25
   1 -22  -3 112.433 254.250  29
  -1 -22   3-512.069 381.507  43
   1  22  -3 252.586 357.224  46
   1 -22  -3 695.806 333.052  27
  -1 -22   3-62.0300 270.070  25
   1  22  -3-117.719 323.527  47
   1  22  -3 131.388 321.814  51
  -1  22   3-92.2868 350.765  46
  -1  22   3 412.104 271.625  51
   1 -22  -3 325.345 252.539  39
  -1 -22   3 43.2427 274.628  22
   1 -22  -2 37454.1 1854.52  25
   1 -22  -2 36641.3 1728.69  39
  -1 -22   2 37852.0 1860.39  25
   1  22  -2 37037.5 2080.48  47
  -1  22   2 37441.4 2128.52  46
   1 -22  -2 37976.0 1855.54  29
  -1 -22   2 38290.6 1895.04  22
   1  22  -2 38386.8 2142.17  46
  -1  22   2 37093.9 1965.14  51
   1 -22  -2 37224.7 1760.92  27
   1  22  -2 38169.9 2003.45  51
   1  22  -1 4941.42 796.094  46
   1 -22  -1 4755.71 653.732  29
   1  22  -1 5244.98 783.996  47
  -1  22   1 6224.75 849.091  46
   1 -22  -1 4902.22 617.151  27
  -1 -22   1 5509.92 656.171  29
  -1  22   1 4736.02 738.921  51
   1  22  -1 3862.91 690.931  57
  -1 -22   1 5565.03 726.520  22
   1 -22  -1 4986.82 675.596  25
  -1 -22   1 5004.22 660.375  25
  -1  22   1 3916.25 694.528  47
   1 -22   0 90.9972 213.068  29
   1 -22   0-181.329 223.013  25
   1  22   0-167.994 392.394  47
  -1  22   0-188.914 320.278  46
   1  22   0 165.602 375.246  46
  -1 -22   0 511.888 316.176  25
  -1 -22   0-273.861 226.479  29
  -1  22   0 175.376 309.353  47
  -1  22   0 241.628 314.442  51
   1  22   0 352.845 300.721  57
   1 -22   1 106.295 220.304  22
  -1 -22  -1-301.378 383.390  29
   1  22   1 408.818 338.711  46
   1 -22   1 510.464 312.450  29
  -1 -22  -1 483.033 338.941  25
   1  22   1 19.2083 302.297  47
   1 -22   1 319.986 291.770  25
  -1  22  -1 253.799 356.964  46
   1  22   1 367.133 413.186  57
  -1  22  -1 123.982 327.204  51
  -1  22  -1-3.32178 300.315  47
  -1 -22  -1 332.480 208.212  27
   1 -22   2 14096.8 1018.40  29
   1  22   2 13722.1 1305.18  57
   1 -22   2 13334.8 1059.34  22
  -1  22  -2 14764.8 1262.49  51
   1 -22   2 14234.7 1092.64  25
  -1  22  -2 15060.9 1241.95  46
  -1 -22  -2 13842.1 1090.46  29
  -1  22  -2 15257.9 1309.02  47
  -1 -22  -2 16299.8 1117.87  27
  -1 -22  -2 13371.5 1092.84  25
   1  22   2 12626.4 1097.84  31
   1  22   2 13815.1 1272.20  46
  -1 -22  -3 420.462 304.505  29
   1  22   3 211.508 374.237  46
   1  22   3 41.2644 374.402  57
   1 -22   3 455.081 266.018  25
  -1  22  -3 694.486 422.326  47
  -1 -22  -3-186.946 210.720  39
  -1 -22  -3 304.118 237.801  27
  -1  22  -3 781.366 401.237  51
   1  22   3-81.7225 223.047  31
   1 -22   3 405.039 295.760  22
  -1  22  -3 500.128 334.188  46
   1 -22   3-260.661 274.379  43
  -1 -22  -3 470.634 358.340  25
   1 -22   4 466.259 242.742  25
   1  22   4 397.750 396.393  57
  -1 -22  -4 614.302 300.478  29
  -1  22  -4 825.705 461.692  47
   1  22   4 431.153 296.032  53
  -1 -22  -4 590.926 320.228  27
   1  22   4 522.507 319.294  31
   1 -22   4 183.048 258.527  22
  -1 -22  -4 355.983 273.263  25
   1 -22   4 812.614 349.560  43
   1  22   4 190.025 312.165  30
  -1 -22  -4 522.115 241.068  39
  -1  22  -4 306.257 301.217  46
   1  22   4 636.283 349.814  46
  -1  22  -4 72.6396 305.462  51
   1  22   5 97.4614 333.917  57
   1  22   5-50.0496 321.200  30
  -1 -22  -5 163.640 223.165  39
  -1  22  -5 43.5519 275.848  51
  -1 -22  -5 59.6186 214.327  27
   1 -22   5 152.438 219.176  43
   1 -22   5 554.859 285.469  22
  -1  22  -5-298.142 328.446  47
   1  22   5 590.988 298.051  31
   1 -22   5 503.794 238.765  40
  -1  22  -5 379.740 284.763  46
   1  22   5 224.944 250.760  53
  -1 -22  -5 4.57873 245.929  29
  -1 -22  -5-244.245 251.092  25
   1  22   5 454.865 352.271  46
   1 -22   5 417.542 229.569  25
   1  22   6-149.875 211.254  31
   1  22   6 987.950 334.624  53
  -1  22  -6 868.323 386.246  47
   1  22   6 1030.70 356.053  30
  -1  22  -6 1658.16 367.164  46
   1 -22   6 1509.49 369.428  22
  -1 -22  -6 844.102 275.824  25
   1  22   6 1028.51 385.799  46
   1  22   6 63.2314 346.477  57
  -1 -22  -6 850.729 288.715  27
  -1 -22  -6 1282.83 355.538  29
  -1 -22  -6 1047.70 312.960  39
   1 -22   6 1228.37 300.210  40
  -1  22  -6 1351.31 458.732  51
   1 -22   7 994.760 294.415  22
  -1  22  -7 1073.22 332.351  47
   1  22   7 426.977 283.609  30
   1  22   7 802.042 275.101  31
  -1  22  -7 919.054 320.020  51
   1  22   7 765.925 352.286  53
   1  22   7 1426.65 389.847  46
  -1 -22  -7 1129.33 320.330  27
  -1 -22  -7 1363.87 352.923  29
  -1 -22  -7 901.987 301.935  39
   1 -22   7 1045.45 282.475  40
   1  22   8 257.228 206.609  31
   1 -22   8 338.248 185.639  22
  -1  22  -8 16.2064 177.309  51
  -1  22  -8-129.178 155.626  47
  -1 -22  -8-213.697 216.499  27
   1  22   8-177.661 250.600  30
  -1 -22  -8 102.201 144.927  29
   1  22   8 101.669 233.610  46
  -1 -22  -8-115.660 170.171  39
   1 -22   8 69.3880 137.429  40
  -1  23   8 15694.9 1079.29  46
   1 -23  -8 16999.7 959.189  39
   1  23  -8 16469.4 966.965  46
   1  23  -8 14965.8 987.635  51
   1 -23  -8 17206.2 912.664  29
  -1 -23   8 19920.9 1009.88  22
  -1  23   8 17260.9 1043.44  31
   1 -23  -8 18626.3 988.334  27
   1  23  -8 16911.5 1032.12  47
  -1 -23   8 19180.0 946.642  40
  -1 -23   7 2415.16 420.968  43
  -1 -23   7 1826.53 370.331  22
   1  23  -7 1643.20 394.297  51
   1 -23  -7 2396.57 414.357  39
   1 -23  -7 2589.69 423.244  27
   1  23  -7 3082.16 519.280  47
  -1  23   7 1189.06 328.665  31
   1 -23  -7 2155.91 362.893  29
  -1 -23   7 1826.10 335.135  40
  -1  23   7 3104.67 521.515  46
   1  23  -7 2176.56 411.901  46
  -1  23   6 1609.67 390.716  31
   1  23  -6 1167.14 376.726  47
   1 -23  -6 1777.71 350.344  25
   1 -23  -6 1328.58 351.587  29
  -1 -23   6 2213.46 439.238  43
  -1 -23   6 1679.00 359.785  40
   1  23  -6 1463.15 399.120  46
   1 -23  -6 1442.39 328.542  27
  -1  23   6 1683.09 461.687  46
  -1 -23   6 1625.62 379.486  22
   1  23  -6 1143.67 335.595  51
   1 -23  -6 1224.94 333.981  39
   1  23  -5 9513.79 934.553  51
   1  23  -5 9629.58 1015.89  47
   1 -23  -5 9931.08 831.788  39
  -1  23   5 9759.92 917.977  31
  -1  23   5 13375.9 1206.64  46
  -1 -23   5 11940.9 980.269  22
   1 -23  -5 10683.8 886.331  27
  -1 -23   5 9116.77 764.455  25
   1 -23  -5 11169.5 914.079  29
   1 -23  -5 11276.7 891.764  25
  -1 -23   5 10637.2 917.308  43
   1  23  -5 10560.3 1001.79  46
   1  23  -4 28683.0 1729.58  46
  -1  23   4 27694.3 1777.40  46
   1 -23  -4 30826.1 1578.83  29
   1 -23  -4 30377.4 1528.86  27
   1  23  -4 30179.3 1782.16  47
  -1 -23   4 30901.5 1504.87  25
   1 -23  -4 28648.5 1466.11  39
   1 -23  -4 32442.0 1578.19  25
   1  23  -4 25995.4 1611.84  51
  -1  23   4 27766.7 1621.57  31
  -1 -23   4 33361.5 1668.43  43
  -1 -23   4 32357.3 1665.37  22
  -1 -23   3 5320.82 669.847  22
  -1  23   3 4383.23 733.936  46
   1  23  -3 5459.75 802.040  46
   1 -23  -3 4748.95 592.095  39
  -1  23   3 4806.82 704.904  31
   1  23  -3 4169.78 673.181  51
  -1 -23   3 5046.74 633.075  25
   1 -23  -3 5798.39 654.053  27
   1  23  -3 5192.68 765.688  47
   1 -23  -3 4878.80 656.738  25
   1 -23  -3 5202.62 668.059  29
  -1 -23   2 534.325 290.780  22
   1  23  -2 924.622 360.620  51
  -1 -23   2 511.881 277.303  25
  -1  23   2 333.181 365.250  46
   1 -23  -2 546.564 273.148  27
   1 -23  -2 909.864 347.798  29
   1 -23  -2 379.496 242.125  39
   1  23  -2 521.443 416.308  46
   1 -23  -2 537.836 289.678  25
  -1  23   2 730.484 380.780  51
   1  23  -2 1081.97 460.702  47
  -1  23   1 3341.90 687.704  46
   1  23  -1 2855.57 629.904  46
  -1  23   1 2391.33 531.583  51
   1  23  -1 2350.41 576.459  47
  -1 -23   1 2402.00 441.712  29
   1 -23  -1 2221.04 429.178  27
   1 -23  -1 3611.26 559.894  29
   1 -23  -1 3374.77 539.285  25
  -1 -23   1 3107.85 553.326  25
  -1  23   1 2170.14 535.338  47
  -1 -23   1 2669.37 507.722  22
  -1 -23   0 42600.8 1907.91  29
   1  23   0 41229.7 2180.26  57
   1  23   0 45636.7 2221.22  47
  -1 -23   0 43715.8 2000.38  25
  -1  23   0 45239.0 2252.54  46
   1 -23   0 45921.7 1961.73  29
  -1  23   0 46606.2 2302.14  47
   1  23   0 45775.5 2328.83  46
   1 -23   0 47603.7 2042.90  25
  -1  23   0 40758.4 2102.18  51
   1 -23   1 6440.27 699.505  22
  -1 -23  -1 5399.45 612.905  27
   1 -23   1 6233.66 730.016  25
  -1  23  -1 7029.40 878.411  51
   1 -23   1 5776.64 656.651  29
  -1 -23  -1 6894.88 796.358  25
   1  23   1 7316.25 937.793  46
  -1 -23  -1 6414.53 726.175  29
  -1  23  -1 6837.46 855.444  46
  -1  23  -1 7357.25 949.444  47
   1  23   1 5504.03 819.325  57
   1 -23   2 596.942 276.840  25
  -1  23  -2-243.530 295.815  46
   1 -23   2 337.032 247.133  22
   1  23   2 284.093 331.048  46
  -1  23  -2 427.608 390.079  47
  -1 -23  -2 702.831 341.648  25
   1  23   2 163.725 305.520  57
  -1 -23  -2 666.175 290.331  29
   1 -23   2 712.828 270.591  29
   1  23   2 334.485 295.199  31
  -1 -23  -2 798.302 297.614  27
  -1  23  -2 577.873 345.874  51
  -1 -23  -3 1696.42 375.481  39
  -1  23  -3 839.391 424.776  47
  -1  23  -3 1496.38 406.895  46
   1 -23   3 1525.12 375.046  25
  -1  23  -3 1250.84 452.806  51
  -1 -23  -3 1377.20 388.856  29
   1 -23   3 1205.90 353.759  22
   1  23   3 751.727 306.452  31
   1  23   3 1381.19 486.755  57
   1  23   3 1645.41 500.454  46
  -1 -23  -3 1355.82 353.366  27
  -1 -23  -3 701.574 305.683  25
  -1  23  -4 13088.3 1035.31  46
  -1 -23  -4 13911.6 965.308  39
  -1 -23  -4 14541.1 1040.58  25
   1  23   4 11921.6 974.516  31
   1 -23   4 17438.7 1115.22  22
   1  23   4 13527.0 1188.80  46
  -1  23  -4 14259.0 1155.86  47
   1  23   4 14116.3 1251.27  57
  -1 -23  -4 15513.9 1089.48  29
   1 -23   4 17013.2 1104.85  43
   1 -23   4 15006.7 994.394  25
  -1  23  -4 14055.9 1155.59  51
  -1 -23  -4 14787.0 1027.85  27
   1  23   5 20797.0 1395.51  46
   1  23   5 20270.6 1314.21  30
   1  23   5 20653.1 1479.31  57
  -1 -23  -5 21098.6 1196.32  25
  -1  23  -5 18485.0 1159.13  46
   1 -23   5 19785.0 1076.61  25
  -1 -23  -5 19039.7 1154.90  27
   1  23   5 18509.1 1181.83  31
  -1 -23  -5 19004.9 1179.27  29
  -1 -23  -5 19397.2 1140.73  39
  -1  23  -5 19916.8 1315.42  51
  -1  23  -5 21417.3 1330.79  47
   1 -23   5 23802.7 1269.87  22
  -1  23  -6-186.021 250.546  47
   1  23   6 255.483 275.111  46
  -1  23  -6-46.5892 230.483  51
   1 -23   6 450.637 207.232  40
  -1 -23  -6 471.165 252.030  29
  -1 -23  -6 284.607 246.477  25
  -1 -23  -6 245.323 182.334  39
   1 -23   6 281.624 192.143  22
   1  23   6 243.769 244.336  31
  -1 -23  -6 3.00598 193.919  27
   1  23   6 41.2102 234.131  30
  -1 -23  -7 1547.31 314.609  39
  -1 -23  -7 1556.34 320.810  27
   1 -23   7 2050.09 300.648  40
   1  23   7 3255.24 458.410  30
  -1 -23  -7 1921.03 343.425  29
   1  23   7 1681.98 335.868  31
   1  23   7 2181.40 397.195  46
  -1  23  -7 1962.14 385.255  51
   1 -23   7 2471.16 380.832  22
  -1  23  -7 2081.15 353.270  47
  -1  23  -8 15855.6 893.084  51
  -1 -23  -8 18580.2 906.029  27
   1 -24  -7 10171.0 723.076  27
   1  24  -7 9505.85 786.569  47
   1 -24  -7 9239.83 672.952  29
  -1 -24   7 10147.3 722.890  22
  -1  24   7 9878.69 858.078  46
  -1 -24   7 9462.26 623.869  40
   1  24  -7 8821.73 716.905  46
   1  24  -7 7702.28 705.651  51
   1 -24  -7 9229.55 683.211  39
  -1  24   7 8732.53 739.162  31
  -1 -24   6 10127.7 772.692  22
   1 -24  -6 8209.12 685.679  39
   1  24  -6 7756.70 748.029  46
   1  24  -6 6642.31 707.489  51
  -1  24   6 9823.71 828.079  31
   1 -24  -6 9350.12 733.061  27
  -1 -24   6 10271.2 799.575  43
   1  24  -6 8657.73 811.899  47
  -1  24   6 8992.32 881.794  46
   1 -24  -6 9090.27 728.816  29
   1 -24  -6 8951.51 666.175  25
   1 -24  -5 18079.3 1077.70  27
  -1  24   5 18595.9 1323.27  46
   1 -24  -5 19015.4 1077.73  25
  -1 -24   5 19458.8 1150.29  22
  -1  24   5 16885.4 1157.20  31
   1  24  -5 18225.1 1240.05  46
   1  24  -5 18990.3 1281.05  47
   1 -24  -5 17934.3 1103.50  29
  -1 -24   5 20140.6 1164.30  43
   1  24  -5 15121.2 1116.83  51
   1 -24  -5 17433.4 1046.00  39
   1  24  -4 171.557 241.261  51
  -1 -24   4-124.441 226.549  22
  -1 -24   4-280.041 273.811  43
   1  24  -4 31.0213 268.931  46
  -1  24   4 210.166 285.886  31
  -1 -24   4 532.866 240.421  25
   1 -24  -4 219.438 239.570  29
   1 -24  -4 66.7943 180.221  39
   1  24  -4 275.646 328.803  47
   1 -24  -4 74.6038 215.585  27
  -1  24   4 119.468 292.124  46
   1 -24  -4-244.486 229.624  25
   1  24  -3 23709.4 1532.77  47
   1 -24  -3 22057.2 1240.16  27
  -1  24   3 25952.5 1635.63  46
   1  24  -3 23948.4 1459.62  51
   1 -24  -3 24222.1 1348.07  29
   1 -24  -3 25753.3 1378.51  25
  -1 -24   3 25049.0 1331.09  25
  -1  24   3 21659.4 1392.42  31
  -1 -24   3 25915.9 1411.54  22
   1  24  -3 24210.3 1562.10  46
   1 -24  -3 24298.4 1257.70  39
  -1  24   2 21335.6 1503.25  46
   1 -24  -2 25808.6 1392.79  25
   1  24  -2 22061.5 1519.05  46
   1 -24  -2 24975.2 1355.07  29
  -1  24   2 22534.1 1405.75  51
   1  24  -2 21437.8 1479.97  47
  -1 -24   2 24581.3 1364.69  22
   1 -24  -2 23381.8 1256.41  27
  -1 -24   2 23682.3 1328.27  25
  -1 -24   1 10162.5 854.017  22
  -1 -24   1 8717.16 768.351  29
  -1  24   1 8347.91 905.892  51
   1 -24  -1 8416.45 730.768  27
   1  24  -1 9132.18 950.413  47
  -1  24   1 9380.24 990.983  46
   1  24  -1 11166.7 1090.32  46
   1 -24  -1 9643.42 872.402  25
   1 -24  -1 9118.25 819.635  29
  -1 -24   1 9556.94 863.012  25
  -1 -24   0 18.0387 254.809  25
  -1  24   0 424.220 283.420  47
   1 -24   0-156.680 190.501  29
   1 -24   0 60.1127 258.912  25
   1  24   0 478.010 374.612  46
  -1  24   0 165.491 300.905  46
   1  24   0 181.949 259.323  47
  -1 -24   0 193.750 244.664  29
  -1  24   0-93.6735 238.970  51
  -1 -24  -1 4518.41 617.700  25
  -1  24  -1 3671.88 614.059  51
  -1  24  -1 4290.18 650.306  46
   1  24   1 5045.36 758.615  46
   1 -24   1 4543.03 556.922  29
   1  24   1 5290.12 750.056  57
  -1  24  -1 3458.80 621.339  47
   1  24   1 4133.47 597.871  31
   1 -24   1 4636.58 599.518  25
  -1 -24  -1 4699.87 586.247  29
  -1 -24  -2 22837.3 1328.36  25
  -1 -24  -2 21284.4 1261.67  29
   1 -24   2 22832.5 1280.89  25
   1  24   2 21088.3 1499.63  46
   1 -24   2 25112.2 1298.87  22
   1  24   2 18470.3 1232.18  31
  -1  24  -2 21505.0 1426.14  51
  -1  24  -2 21832.1 1457.56  47
   1  24   2 21740.4 1503.95  57
  -1  24  -2 21844.2 1395.13  46
  -1 -24  -2 19228.5 1131.57  27
   1  24   3 36678.2 1762.84  31
   1 -24   3 44307.2 1775.22  25
   1  24   3 41429.0 2107.38  46
  -1 -24  -3 41097.0 1714.05  27
  -1  24  -3 42875.0 1916.57  46
   1 -24   3 44710.2 1788.28  22
  -1  24  -3 42237.7 2001.47  51
  -1 -24  -3 43257.3 1835.64  29
   1  24   3 44607.1 2172.61  57
  -1  24  -3 44662.3 2060.17  47
  -1 -24  -3 45026.2 1867.99  25
  -1 -24  -4 842.611 281.050  25
  -1  24  -4 418.826 263.808  46
  -1 -24  -4 256.010 183.495  27
   1  24   4 334.168 205.212  31
   1  24   4 512.601 334.377  46
  -1 -24  -4 694.546 246.373  29
   1 -24   4 317.584 203.553  25
  -1  24  -4 474.323 310.617  47
   1 -24   4 587.788 244.711  22
  -1  24  -4 671.859 297.712  51
  -1 -24  -4 605.396 239.757  39
   1  24   4 353.973 301.994  57
  -1  24  -5 10158.7 873.240  47
   1 -24   5 9066.68 658.923  25
  -1  24  -5 8945.52 729.524  46
  -1  24  -5 9276.64 839.915  51
   1  24   5 9643.15 776.453  31
   1  24   5 11748.9 1016.14  57
  -1 -24  -5 8963.22 716.623  39
  -1 -24  -5 9231.56 748.742  25
  -1 -24  -5 9533.14 753.941  27
   1  24   5 10236.6 923.864  46
  -1 -24  -5 9553.33 767.601  29
   1 -24   5 10497.5 771.426  22
   1 -24   6 14138.3 821.801  22
  -1 -24  -6 10466.7 726.946  39
   1  24   6 11347.1 894.692  46
   1  24   6 10531.3 757.351  31
  -1  24  -6 11658.5 826.893  47
  -1 -24  -6 11305.9 775.092  29
  -1 -24  -6 10194.7 732.985  27
  -1  24  -6 10056.7 802.193  51
  -1 -24  -6 11598.2 741.271  25
  -1  24  -7 22125.4 1091.69  51
  -1 -24  -7 23310.6 1048.18  27
  -1  25   6-37.2453 193.990  31
   1  25  -6 594.003 260.413  47
   1  25  -6 76.3852 175.158  51
   1  25  -6 240.902 185.656  46
   1 -25  -6 186.284 163.821  27
   1 -25  -6-14.2196 153.543  29
  -1 -25   6 75.4244 169.372  22
  -1  25   6 417.022 264.967  46
   1 -25  -6 218.764 149.168  39
  -1 -25   5 19629.9 1054.99  22
  -1 -25   5 20969.5 1061.65  43
  -1  25   5 18366.1 1122.54  31
   1  25  -5 18638.8 1166.81  47
   1 -25  -5 17679.0 1007.00  29
   1 -25  -5 18008.8 964.604  39
   1  25  -5 18748.6 1157.73  46
  -1  25   5 18749.0 1235.11  46
   1  25  -5 16488.9 1057.49  51
   1 -25  -5 18471.4 971.188  25
   1 -25  -5 18623.0 1000.63  27
   1  25  -4 4195.58 560.465  51
   1 -25  -4 6215.26 556.079  39
   1  25  -4 5871.65 686.872  47
   1 -25  -4 7210.81 648.192  29
  -1 -25   4 7265.65 658.815  22
   1 -25  -4 6812.14 607.281  27
  -1  25   4 6539.39 769.569  46
   1 -25  -4 6831.04 617.435  25
  -1 -25   4 6634.54 572.092  25
  -1  25   4 4025.33 561.842  31
   1  25  -4 5955.84 693.721  46
  -1 -25   3 6182.58 627.903  22
   1  25  -3 5587.22 734.759  46
   1 -25  -3 7199.74 669.939  25
   1 -25  -3 5739.48 570.799  27
   1  25  -3 6037.08 731.765  47
  -1 -25   3 5426.41 570.919  25
  -1  25   3 6173.44 773.719  46
  -1  25   3 5797.35 677.562  31
   1 -25  -3 6403.90 644.811  29
   1  25  -2 447.011 373.386  46
  -1 -25   2-34.8948 203.542  22
  -1  25   2 340.599 262.429  31
  -1 -25   2 351.281 194.746  25
   1 -25  -2 541.006 253.483  29
   1  25  -2 89.8306 277.088  47
   1 -25  -2 443.341 210.392  27
  -1  25   2 591.428 341.750  46
   1 -25  -2 502.716 286.212  25
  -1 -25   1 9840.85 815.834  25
   1  25  -1 8967.85 880.905  47
  -1  25   1 8868.78 846.785  51
  -1 -25   1 8081.12 685.859  29
   1 -25  -1 7594.81 702.765  29
   1 -25  -1 9150.10 794.121  25
   1  25  -1 9718.45 985.388  46
  -1  25   1 8635.80 891.764  46
  -1 -25   0 3009.05 484.344  25
   1 -25   0 2230.15 368.064  29
   1  25   0 1365.58 349.143  31
  -1  25   0 2383.33 513.716  46
   1  25   0 2533.93 546.435  46
  -1 -25   0 2651.98 422.917  29
  -1  25   0 2850.20 499.291  51
   1 -25   0 3634.51 512.429  25
   1  25   1 18513.8 1332.56  46
   1 -25   1 19505.8 1128.27  25
  -1 -25  -1 19711.9 1173.18  25
  -1  25  -1 17759.2 1213.79  51
   1  25   1 16105.9 1104.00  31
  -1  25  -1 17044.7 1137.66  37
   1 -25   1 19492.1 1053.85  29
  -1 -25  -1 19728.6 1123.00  29
  -1  25  -1 18330.9 1252.79  46
  -1  25  -1 18567.8 1284.67  47
  -1 -25  -2 1552.47 325.378  29
   1  25   2 1620.29 426.055  46
  -1  25  -2 1398.13 366.724  51
   1 -25   2 1678.35 319.881  22
  -1  25  -2 1617.24 443.755  47
   1  25   2 1454.15 345.016  31
  -1  25  -2 1977.46 440.941  46
  -1 -25  -2 1615.67 297.796  27
  -1 -25  -2 2151.61 412.972  25
   1  25   2 1790.33 423.670  57
   1 -25   2 2095.92 402.109  25
  -1 -25  -3 4606.04 547.167  25
   1 -25   3 4847.86 518.254  22
  -1 -25  -3 4161.69 480.087  27
  -1 -25  -3 3666.48 496.972  29
   1  25   3 3458.62 598.463  46
   1  25   3 4374.34 616.377  57
  -1  25  -3 4526.76 625.081  47
  -1  25  -3 4401.88 555.028  46
   1 -25   3 3835.41 467.275  25
  -1  25  -3 3545.18 531.218  51
   1  25   3 3157.76 479.795  31
   1 -25   4 15160.6 842.693  25
   1  25   4 12628.4 1011.17  46
   1  25   4 13024.9 888.014  31
   1  25   4 13181.2 1039.97  57
  -1 -25  -4 14126.9 904.069  29
  -1 -25  -4 13107.2 860.993  25
  -1  25  -4 14241.9 1005.77  47
  -1 -25  -4 14288.1 862.505  27
  -1  25  -4 13407.2 974.495  51
  -1  25  -4 12552.5 861.558  46
  -1  25  -5 16749.3 1019.91  51
  -1 -25  -5 18582.0 951.986  25
  -1  25  -5 19152.2 1073.81  47
  -1 -25  -5 14769.9 830.339  39
   1  25   5 18692.9 1147.22  46
  -1 -25  -5 19433.7 1012.55  29
   1 -25   5 20941.9 979.807  22
  -1 -25  -5 18402.9 956.107  27
  -1 -26   5 1564.74 272.340  22
   1 -26  -5 1668.81 268.391  27
   1  26  -5 1207.29 298.362  47
  -1  26   5 1671.79 365.333  46
   1 -26  -5 2212.08 324.542  29
  -1 -26   4 1590.49 262.053  25
   1 -26  -4 1914.57 315.293  25
   1 -26  -4 1671.26 304.338  29
   1 -26  -4 1663.67 284.057  27
   1  26  -4 1444.62 357.096  47
  -1 -26   4 1417.66 279.983  22
  -1  26   4 2386.17 440.375  46
  -1  26   4 1713.57 370.586  31
   1  26  -4 2211.00 428.765  46
  -1 -26   3 503.652 176.779  22
   1  26  -3 780.803 315.482  46
  -1  26   3 631.021 233.842  31
  -1  26   3 689.976 297.331  46
   1 -26  -3 507.010 223.408  25
   1  26  -3 432.490 252.887  47
  -1 -26   3 590.136 219.385  25
   1 -26  -3 496.107 183.244  27
   1 -26  -3 224.539 181.710  29
  -1  26   2 826.062 337.792  46
   1 -26  -2 390.073 209.696  25
  -1 -26   2 600.923 219.848  25
   1 -26  -2 386.990 147.304  27
  -1  26   2 472.212 235.996  31
   1  26  -2 484.057 294.300  46
  -1 -26   2 1102.09 272.322  22
   1 -26  -2 949.251 267.993  29
  -1  26   1 6160.05 694.932  46
   1  26  -1 4407.67 540.732  31
  -1 -26   1 5886.34 584.120  25
   1  26  -1 5410.83 685.131  46
  -1  26   1 4710.68 591.667  31
   1 -26  -1 6054.61 566.248  29
   1 -26  -1 5913.48 582.716  25
   1  26   0-208.459 238.648  31
  -1  26   0 43.6875 223.006  51
  -1 -26   0-8.73787 162.037  29
  -1  26   0-544.025 270.942  46
  -1 -26   0 177.758 178.419  25
   1 -26   0-47.7866 162.814  29
   1 -26   0-149.604 196.462  25
   1  26   0-223.042 272.215  46
  -1  26  -1 274.955 246.886  51
  -1 -26  -1-140.320 152.529  29
   1 -26   1 243.808 132.729  29
   1  26   1 191.070 190.579  31
   1  26   1-264.321 321.927  46
  -1 -26  -1 303.947 188.398  25
  -1  26  -1 118.664 218.548  46
   1 -26   1 144.380 167.867  25
  -1  26  -2 1469.32 319.239  37
  -1 -26  -2 1556.51 315.568  29
   1  26   2 1098.99 289.147  31
  -1 -26  -2 1846.13 343.891  25
   1  26   2 963.432 356.951  46
   1 -26   2 1742.42 317.845  25
  -1  26  -2 2060.37 391.697  46
  -1  26  -2 1809.53 406.653  51
  -1  26  -3 454.305 250.679  47
   1 -26   3 510.341 186.944  22
  -1 -26  -3 555.835 199.262  27
  -1  26  -3 272.650 188.387  51
   1 -26   3 368.118 155.502  25
  -1 -26  -3 926.793 270.480  25
   1  26   3 615.209 284.186  46
  -1 -26  -3 618.029 208.501  29
  -1  26  -3 399.224 201.978  46
  -1  26  -3 438.488 196.155  37
  -1  26  -4 106.498 178.504  47
  -1  26  -4-157.111 216.448  37
   1  26   4 35.7696 212.904  46
  -1 -26  -4 472.690 186.932  29
  -1  26  -4 530.894 223.570  51
  -1 -26  -4 401.795 177.979  25
   1 -27  -2-68.7628 134.545  29
  -1  27   2 86.9608 200.302  46
   1  27  -2 4.24875 206.023  46
   1 -27  -2 189.117 126.126  25
   1 -27  -1-196.719 192.785  29
  -1  27   1 71.6716 188.225  31
  -1  27   1-216.882 271.412  46
  -1 -27   1-47.1521 127.494  25
   1  27  -1-415.536 249.246  46
   1 -27  -1 57.1711 136.240  25
  -1 -27   0 2795.16 367.446  25
  -1  27   0 1910.02 345.584  46
   1 -27   0 2928.07 365.908  25
   1  27   0 2420.64 450.005  46
  -1  27   0 2575.61 401.573  31
   1 -27   1 927.534 224.030  25
   1  27   1 979.972 305.940  46
  -1 -27  -1 912.054 230.414  25
  -2   0  16 32236.5 1341.15  42
  -2   0  15 65.8154 227.584  24
  -2   0  15 180.330 239.351  42
  -2   0  14 6044.59 741.148  42
  -2   0  14 5663.73 710.342  24
  -2   0  14 5232.23 709.806  48
  -2   0  13 309.398 296.518  48
  -2   0  13-115.576 276.087  24
  -2   0  13 235.593 247.505  42
  -2   0  13 162.574 248.556  31
  -2   0  12 130929. 4000.32  31
  -2   0  12 126624. 3821.07  42
   2   0 -12 122317. 3829.38  10
  -2   0  12 121255. 4015.68  48
   2   0 -12 134703. 3951.32  14
  -2   0  12 122485. 3862.84  24
  -2   0  11 121.308 206.427   7
   2   0 -11-137.237 255.774  10
   2   0 -11-192.268 198.574  19
  -2   0  10 1016.50 311.444   7
   2   0 -10 352.422 211.259  19
   2   0 -10 756.154 355.697  10
  -2   0   9 284.543 193.839   7
  -2   0   9-21.0447 140.207  17
   2   0  -9 234.835 180.894  10
   2   0  -9 185.687 185.343  19
   2   0  -8 376683. 7445.20  19
  -2   0   8 380684. 7533.51  17
  -2   0   8 375485. 7594.39   7
  -2   0   7 25.7762 137.307  17
  -2   0   7 71.8792 105.975  12
  -2   0   7 58.2965 182.484   7
  -2   0   7-22.4462 97.6781   9
   2   0  -7 179.720 149.654  19
   2   0  -7 283.689 139.788  15
  -2   0   6 72250.4 1686.01   9
  -2   0   6 71029.8 1689.78  12
   2   0  -6 73694.1 1736.37  15
   2   0  -6 74409.0 1895.04  19
  -2   0   6 71529.6 1944.72  17
  -2   0   6 72757.5 2058.47   7
  -2   0   5-25.8260 130.162   1
   2   0  -5 43.6094 105.490  19
  -2   0   5 22.7882 132.523  17
  -2   0   5 320.009 157.434   7
   2   0  -5 180.038 90.4329  15
  -2   0   5 225.435 97.6809  12
  -2   0   5 47.8536 64.3045   9
   2   0  -5 104.995 208.496   2
   2   0  -4 665507. 11098.2  19
   2   0  -4 676296. 12108.2   2
  -2   0   4 689394. 11505.3   1
   2   0  -3 127.229 154.738   2
  -2   0   3-48.2595 103.873   1
  -2   0   3 5.03425 56.0199   4
   2   0  -3 23.8873 98.3290   4
   2   0  -2 237516. 4403.60   4
  -2   0   2 234375. 4330.05   4
   2   0  -2 235792. 4342.20   3
  -2   0   1 92.4722 83.1012   3
   2   0  -1-82.0171 113.687   4
   2   0   0 298319. 5088.26   2
  -2   0   0 299451. 5493.89   3
   2   0   0 295147. 5558.39   4
   2   0   1 248.705 153.058   4
   2   0   1 63.6746 68.5390   2
  -2   0  -1 43.5696 100.034   3
  -2   0  -1-39.3720 65.1914   2
  -2   0  -1 275.795 142.605   4
  -2   0  -2 3885.68 310.911   2
   2   0   2 3701.45 303.412   2
   2   0   2 3897.27 384.505   4
  -2   0  -2 4274.01 355.499   4
  -2   0  -2 4357.48 400.278   3
   2   0   3-48.9961 124.708   4
  -2   0  -3 76.8753 134.722   1
  -2   0  -3 65.6904 113.943   2
  -2   0  -3-53.8583 105.716   4
   2   0   3-2.37053 106.529   9
  -2   0  -3 153.744 145.994   3
   2   0   3 285.239 111.294   8
   2   0   3-16.4160 141.441  17
   2   0   4 273330. 5254.57   8
   2   0   4 268398. 5658.62  17
   2   0   4 278547. 5427.68   9
   2   0   5-124.377 173.107   9
   2   0   5-106.050 174.054  17
   2   0   5-113.393 140.490   8
   2   0   6 117244. 3261.18  17
   2   0   6 117669. 3015.38   9
   2   0   7-61.8727 184.281   9
   2   0   7-28.8824 198.340  17
   2   0   8 168133. 4277.73   9
   2   0   8 173345. 4602.65  17
   2   0   9 71.7587 222.939  17
   2   0   9 32.6352 214.692   9
   2   0  10 131871. 3872.24  24
   2   0  10 124817. 3788.38  26
   2   0  10 130389. 4030.31  48
   2   0  10 127623. 3721.59  42
   2   0  10 125772. 3732.28   9
   2   0  10 131516. 3871.26  31
   2   0  10 136541. 4069.88  17
   2   0  10 116536. 3668.16  35
   2   0  11 571.150 244.185  26
   2   0  11 305.731 254.563  35
   2   0  11 580.192 311.111  42
   2   0  11 153.712 249.736  31
   2   0  11 166.811 256.546  48
   2   0  12 23353.4 1348.85  35
   2   0  12 26177.6 1397.39  26
   2   0  12 26186.5 1421.32  42
   2   0  12 27437.6 1553.61  48
   2   0  13-68.3483 206.016  42
   2   0  13 60.9387 234.565  48
   2   0  14 19825.4 969.413  42
   2   0  14 20127.6 1033.74  48
  -2   1  16 2681.73 387.154  42
  -2  -1  16 3064.51 414.411  42
  -2  -1  15 316.199 275.945  42
  -2  -1  15-131.457 246.763  24
  -2   1  15 359.887 239.007  42
  -2   1  15 287.385 257.212  24
  -2   1  15 230.902 217.436  48
  -2  -1  14 35585.9 1824.57  48
  -2   1  14 35079.8 1760.22  24
  -2  -1  14 33438.2 1752.00  24
  -2   1  14 33233.3 1755.69  48
  -2  -1  14 33156.3 1706.49  42
  -2   1  14 34052.7 1735.40  42
  -2   1  14 35233.9 1803.32  31
  -2  -1  13 801.507 350.674  24
  -2  -1  13 158.406 355.327  48
  -2   1  13-135.033 321.177  31
  -2   1  13 165.897 228.244  42
  -2  -1  13 229.939 254.205  31
  -2   1  13 517.201 409.669  48
  -2  -1  13 170.122 238.189  42
  -2   1  13 6.27747 221.452  24
   2   1 -12 1633.14 400.716  10
   2   1 -12 1879.36 455.503  14
  -2   1  12 2177.12 526.146  31
  -2  -1  12 2915.25 521.210  42
  -2  -1  12 2019.40 509.143  48
  -2   1  12 3309.60 582.555  42
  -2  -1  12 1341.85 459.078  31
  -2   1  12 2619.24 506.055  24
  -2   1  12 2149.37 535.581  48
  -2  -1  12 1144.98 367.343  24
   2  -1 -12 1879.66 483.802  10
  -2  -1  12 1267.75 412.636  26
   2  -1 -11 3348.91 555.075  10
  -2   1  11 3229.14 503.500   7
   2   1 -11 3587.79 587.693  10
  -2  -1  11 2684.31 461.524  42
  -2  -1  11 3187.36 467.392   7
   2  -1 -11 3073.88 501.324  19
  -2   1  11 3555.91 543.837  42
  -2  -1  11 3408.07 560.772  24
   2  -1 -10 144628. 4058.21  10
  -2  -1  10 145088. 3751.61   7
  -2  -1  10 148474. 3879.68  17
  -2   1  10 140189. 3792.84   7
   2   1 -10 134606. 3681.99  19
   2   1 -10 136995. 3958.74  10
   2  -1 -10 132091. 3703.65  19
  -2  -1   9 829.062 246.025   7
  -2   1   9 124.883 186.389  17
   2  -1  -9 71.7450 166.088  19
  -2   1   9 46.9197 185.469   7
   2   1  -9 264.802 203.661  19
   2   1  -9 222.962 180.501  10
  -2  -1   9 504.783 231.337  17
   2  -1  -8 11418.2 775.447  19
  -2  -1   8 12152.0 810.496  17
   2   1  -8 12087.0 900.412  10
  -2   1   8 12560.7 865.675   7
  -2  -1   8 11101.9 625.313  12
  -2  -1   8 11316.8 786.112   7
   2  -1  -8 10952.2 671.148  15
  -2   1   8 12160.1 780.817  17
   2   1  -8 13241.2 800.257  19
  -2  -1   7 12789.7 617.505  12
   2  -1  -7 13596.9 768.126  19
   2   1  -7 12955.5 837.761  10
  -2  -1   7 13307.9 796.555  17
  -2   1   7 13784.5 768.916  17
   2  -1  -7 12858.1 656.556  15
   2   1  -7 12614.6 722.212  19
  -2   1   7 12531.6 583.216  12
  -2   1   7 12701.8 631.363   9
  -2   1   7 12556.4 812.261   7
  -2  -1   7 13413.9 798.112   7
  -2   1   6 215880. 4654.20   7
  -2   1   6 218365. 4177.46   9
  -2   1   6 220652. 4134.58  12
  -2  -1   6 214551. 4185.01  12
  -2  -1   6 207133. 4084.49   9
   2  -1  -6 226944. 4257.58  15
  -2   1   6 211999. 4398.99  17
   2   1  -6 222349. 4656.91  10
   2   1  -6 221516. 4165.97  15
  -2  -1   6 213960. 4509.83  17
  -2  -1   6 215229. 4551.46   7
   2   1  -6 223252. 4386.82  19
   2  -1  -6 225302. 4419.01  19
   2  -1  -5 12555.8 591.775  19
  -2  -1   5 12274.7 517.848  12
  -2   1   5 11850.2 690.705   7
  -2   1   5 11988.0 579.992  17
  -2  -1   5 13077.3 677.687   7
  -2   1   5 13376.2 772.845   1
   2   1  -5 12527.6 489.080  15
   2  -1  -5 13108.5 992.454   2
  -2  -1   5 13763.0 777.812   1
  -2  -1   5 13059.7 645.491  17
   2   1  -5 13040.2 682.995  10
  -2   1   5 13000.9 507.776  12
   2  -1  -5 13404.1 544.678  15
   2   1  -5 11376.0 898.141   2
  -2   1   5 13308.1 507.502   9
   2   1  -5 12852.2 578.411  19
   2  -1  -4 14742.6 527.064  15
  -2  -1   4 14223.3 522.328  12
   2   1  -4 15123.0 563.225  19
   2  -1  -4 15428.3 953.892   2
  -2   1   4 14318.4 714.051   1
  -2   1   4 15034.3 434.310   4
   2   1  -4 15868.0 509.445   4
  -2  -1   4 16172.5 744.416   1
   2   1  -3 15668.8 591.076   3
  -2   1   3 17335.2 688.215   1
   2   1  -3 17130.1 569.518   4
   2  -1  -3 17597.3 902.518   2
  -2   1   3 15623.0 585.551   4
  -2  -1   3 17061.9 676.825   1
  -2  -1   3 16187.8 510.849   4
   2   1  -2 329085. 5828.24   3
   2  -1  -2 321767. 6142.40   2
  -2   1   2 315732. 6026.32   4
   2  -1  -2 340111. 6062.17   4
  -2  -1   2 320110. 5798.01   4
  -2  -1   2 321249. 5780.33   3
   2   1  -2 347741. 5876.14   4
  -2   1   1 1628.01 182.709   3
   2  -1  -1 1412.74 220.386   4
   2  -1  -1 1511.84 164.803   2
   2   1  -1 1425.26 172.865   4
  -2  -1   1 1546.33 170.944   3
   2   1  -1 1454.76 167.057   3
   2  -1   0 22050.1 886.044   4
   2   1   0 22621.0 774.971   4
  -2   1   0 23509.0 799.128   3
  -2  -1   0 22202.4 777.724   3
   2   1   0 22382.8 633.391   2
  -2  -1  -1 1644.53 236.411   3
  -2  -1  -1 1760.84 183.294   2
   2   1   1 1456.04 170.485   2
  -2   1  -1 1557.51 254.455   4
   2  -1   1 1477.61 246.878   4
  -2   1  -1 1544.46 221.432   3
   2   1   1 1545.85 212.349   4
  -2  -1  -1 1538.35 205.531   4
  -2   1  -2 437390. 8025.43   4
  -2   1  -2 444268. 8013.27   3
   2  -1   2 421434. 8020.92   3
  -2  -1  -2 446888. 8072.91   3
  -2  -1  -2 431232. 7786.22   4
   2   1   2 424381. 7819.42   2
   2  -1   2 448894. 8150.82   4
  -2  -1  -2 433650. 7827.59   2
  -2   1  -2 430665. 7624.87   2
   2   1   2 431730. 7586.42   8
   2  -1   2 410232. 7823.42  17
   2   1   2 421840. 7882.34   4
  -2   1  -3 173113. 3613.71   4
  -2  -1  -3 166497. 3435.62   4
   2   1   3 167093. 3658.55   2
   2   1   3 157832. 3563.13  17
   2   1   3 159803. 3589.13   4
   2  -1   3 177328. 3816.67   4
   2   1   3 160281. 3408.42   9
   2  -1   3 162282. 3230.45   8
  -2  -1  -3 179250. 3854.85   3
  -2  -1  -3 173794. 4043.89   1
   2  -1   3 166905. 3809.46   3
   2  -1   3 157794. 3598.16  17
   2  -1   3 165028. 3424.56   9
  -2   1  -3 168636. 3580.14   2
   2   1   3 167242. 3339.51   8
  -2   1  -3 172752. 4068.58   1
  -2  -1  -3 169049. 3721.76   2
  -2   1  -3 174298. 3760.92   3
  -2   1  -4 40270.0 1516.96   3
   2   1   4 37788.0 1186.74   8
  -2  -1  -4 42939.0 1584.16   2
   2  -1   4 37031.4 1113.45   8
   2   1   4 35856.1 1094.11   7
   2   1   4 34733.3 1355.99  17
   2  -1   4 38060.0 1417.21  17
   2  -1   4 39057.9 1282.54   9
   2   1   4 37414.6 1258.28   9
   2   1   5 1744.52 272.640   9
   2   1   5 1104.69 300.789  17
   2  -1   5 1385.88 279.002   9
   2   1   5 1431.25 252.480   8
   2  -1   5 1753.81 352.491  17
   2   1   6 23068.7 1250.01  17
   2  -1   6 27510.6 1350.30  17
   2   1   6 25103.8 1092.32   8
   2   1   6 24699.1 1155.25   9
   2  -1   6 25885.1 1166.64   9
   2   1   7 4246.78 571.131  17
   2  -1   7 4148.53 495.681   9
   2  -1   7 5129.28 609.667  17
   2   1   7 4403.21 519.380   9
   2  -1   8 52589.8 2166.68  17
   2   1   8 55547.8 2244.22  17
  -2  -1  -8 50460.8 1763.06  18
   2  -1   8 50477.6 1952.46   9
   2   1   8 50481.4 1983.67   9
  -2  -1  -9 730.701 230.665  15
   2  -1   9 1029.02 299.510   9
   2  -1   9 890.122 339.404  17
   2   1   9 1052.44 313.787   9
   2   1   9 975.021 286.451  17
   2   1  10 29277.2 1620.56  35
   2  -1  10 31823.4 1654.36  42
   2   1  10 32441.8 1640.02  42
   2   1  10 32135.0 1706.45  31
   2   1  10 32750.6 1836.89  48
   2   1  10 30662.0 1635.24   9
   2  -1  10 36117.3 1864.04  17
   2  -1  10 35548.2 1794.10  24
   2   1  10 35124.5 1851.41  17
   2  -1  10 28388.7 1582.95  35
   2  -1  10 30292.6 1607.45   9
   2  -1  10 33900.9 1739.83  26
   2  -1  10 34310.5 1835.97  48
   2  -1  10 36460.0 1801.51  31
   2   1  10 32478.8 1690.83  24
   2  -1  11 598.566 321.473  35
   2  -1  11 631.589 307.069  42
   2   1  11 497.191 271.781  35
   2  -1  11 748.764 321.321  26
   2  -1  11 676.430 363.285  48
   2   1  11 614.468 319.412  48
   2   1  11 366.476 273.390  31
   2   1  11 415.680 300.481  42
   2  -1  12 19649.8 1236.68  42
   2  -1  12 20395.0 1314.01  48
   2   1  12 22413.6 1393.18  48
   2   1  12 20561.0 1246.12  42
   2  -1  12 19341.5 1199.66  26
   2   1  12 17271.6 1167.46  35
   2  -1  12 17684.0 1160.18  35
   2   1  13 21.2234 236.486  48
   2  -1  13 75.8636 157.889  26
   2  -1  13 100.988 211.499  48
   2  -1  13 72.6766 175.937  35
   2   1  13 114.003 164.509  42
   2  -1  13 334.402 226.116  42
   2   1  14 8181.66 648.864  48
   2  -1  14 8900.84 643.275  42
   2  -1  14 8081.64 643.620  48
   2   1  14 8377.76 602.102  42
  -2  -2  16 5379.96 523.687  42
  -2   2  16 4448.12 478.230  42
  -2  -2  15 65.5829 208.305  24
  -2   2  15 240.732 212.025  42
  -2  -2  15-103.399 289.332  42
  -2   2  15 177.599 239.943  24
  -2   2  15 190.577 229.525  48
  -2   2  14 9129.92 907.381  31
  -2  -2  14 7678.62 796.257  42
  -2  -2  14 7405.87 749.864  26
  -2   2  14 8890.46 864.534  42
  -2   2  14 7103.76 758.174  24
  -2   2  14 8746.51 881.942  48
  -2  -2  14 5728.22 745.721  48
  -2  -2  14 6705.24 779.074  24
  -2   2  13 15560.0 1180.65  24
  -2   2  13 17542.4 1311.64  31
  -2   2  13 16898.1 1286.55  48
  -2  -2  13 16323.4 1213.58  42
  -2  -2  13 14901.2 1234.58  48
  -2  -2  13 15061.2 1152.93  26
  -2  -2  13 15746.2 1226.31  24
  -2   2  13 15670.0 1179.86  42
  -2  -2  12 6863.39 866.080  48
  -2  -2  12 6457.68 779.602  26
   2  -2 -12 7370.69 783.042  19
  -2   2  12 9159.75 956.985  31
  -2  -2  12 7805.83 873.791  24
  -2  -2  12 7524.61 860.916  31
  -2   2  12 8312.70 857.035  24
   2  -2 -12 8547.46 902.716  10
  -2   2  12 6807.36 869.140  48
  -2  -2  12 7935.56 836.567  42
  -2   2  12 7310.22 810.188  42
   2   2 -12 8427.11 864.988  14
  -2  -2  11 2271.43 486.014  31
  -2   2  11 2800.88 471.501   7
  -2   2  11 2278.12 458.369  31
   2   2 -11 2681.54 494.291  14
   2  -2 -11 2209.62 438.213  19
  -2  -2  11 2341.82 475.759  24
   2  -2 -11 2984.15 526.831  10
  -2  -2  11 1897.73 501.490  48
  -2  -2  11 2329.64 413.479  42
   2   2 -11 2508.49 443.940  10
  -2   2  11 1575.62 388.661  42
  -2   2  10 924.023 309.254   7
   2  -2 -10 905.573 283.882  19
  -2  -2  10 531.801 222.990  17
   2   2 -10 729.687 274.850  10
   2  -2 -10 1373.17 425.773  10
  -2  -2  10 1000.85 258.376   7
   2  -2  -9 1005.88 315.228  19
  -2  -2   9 1102.79 280.475   7
   2   2  -9 750.916 227.928  19
  -2  -2   9 1066.76 289.421  17
   2   2  -9 1160.73 350.723  10
   2  -2  -9 971.607 241.959  15
  -2   2   9 1635.00 363.119   7
   2   2  -8 13702.5 815.785  19
  -2  -2   8 15428.9 930.532  17
   2  -2  -8 12497.5 807.463  19
  -2   2   8 12814.9 900.829   7
  -2   2   8 14002.6 825.010  17
  -2  -2   8 12964.2 697.767  12
   2  -2  -8 12535.2 731.406  15
  -2  -2   8 13975.7 854.372   7
  -2  -2   7 3229.07 402.791  17
  -2   2   7 2247.29 378.636   7
  -2  -2   7 2980.86 305.898  12
   2  -2  -7 2625.36 305.196  15
   2  -2  -7 1980.88 306.318  19
   2   2  -7 2152.71 360.933  10
  -2  -2   7 2585.58 353.783   7
  -2   2   7 2134.94 298.867  17
   2   2  -7 3164.52 360.657  19
   2   2  -6 16207.4 727.520  19
  -2  -2   6 15037.4 785.313   7
  -2  -2   6 15067.9 654.803  12
  -2  -2   6 15241.6 803.212  17
   2  -2  -6 15774.8 758.757  19
   2   2  -6 16218.6 850.002  10
  -2   2   6 16558.8 743.649  17
   2  -2  -6 15520.1 598.183  18
  -2   2   6 15721.4 601.356  12
  -2   2   6 14818.2 860.393   7
   2  -2  -6 16309.9 693.435  15
   2  -2  -5 926.066 128.702  18
   2   2  -5 858.988 106.139   4
  -2  -2   5 895.893 152.176  12
  -2   2   5 855.255 237.906   7
   2  -2  -5 936.242 180.679  19
  -2   2   5 869.131 161.359  20
   2  -2  -5 830.152 284.882   2
  -2  -2   5 885.495 201.897   7
  -2  -2   5 925.620 191.588  17
   2   2  -5 1043.44 333.573   2
   2  -2  -5 1059.95 168.834  15
   2   2  -5 1017.17 175.931  19
  -2   2   5 719.128 207.343   1
  -2   2   5 893.372 155.070  17
  -2  -2   5 920.530 244.531   1
   2   2  -5 656.803 176.945  10
  -2   2   4 115094. 2446.36   4
  -2  -2   4 113473. 2519.22  17
   2  -2  -4 127402. 3300.64   2
   2   2  -4 122348. 2357.03   4
  -2  -2   4 124455. 2756.93   1
  -2  -2   4 117483. 2404.95  16
  -2   2   4 116706. 2436.29  20
  -2   2   4 122411. 2772.57   1
   2   2  -4 121734. 2570.50  10
   2  -2  -4 123089. 2417.71  15
  -2   2   3 39434.6 1131.51   1
  -2  -2   3 39501.4 1124.74   1
   2   2  -3 36696.6 977.665   3
   2  -2  -3 41597.6 1456.79   2
  -2  -2   3 37123.0 958.714   4
  -2   2   3 34837.3 1166.66   4
   2   2  -3 39177.6 996.268   4
  -2   2   2 31954.3 1197.47   2
  -2  -2   2 32611.9 824.899   3
  -2   2   2 29579.3 1119.11   4
   2   2  -2 34550.1 930.361   4
  -2  -2   2 32736.2 903.742   4
   2  -2  -2 35887.7 1144.34   2
   2   2  -2 33030.7 866.396   3
  -2   2   1 21632.0 736.378   3
  -2   2   1 20119.8 747.913   2
   2  -2  -1 21793.3 677.393   2
   2   2  -1 21544.7 713.821   4
   2   2  -1 21891.0 695.090   3
  -2  -2   1 20137.7 665.655   3
  -2   2   0 142347. 2701.85   3
   2   2   0 132415. 2660.10   3
   2   2   0 134378. 2553.85   2
   2   2   0 135308. 2624.78   4
  -2  -2   0 129050. 2641.83   3
  -2   2   0 119769. 2258.01   2
   2  -2   0 139318. 2982.56   4
  -2  -2  -1 886.774 196.838   3
  -2  -2  -1 966.495 180.386   4
  -2   2  -1 839.584 218.551   4
   2  -2   1 513.838 148.784   3
  -2  -2  -1 718.225 164.743   2
  -2   2  -1 731.619 156.129   3
   2   2   1 709.083 171.838   4
   2   2   1 732.477 165.355   2
  -2  -2  -2 133009. 2853.01   4
   2  -2   2 129937. 2919.63  17
   2   2   2 135143. 2929.51   4
  -2  -2  -2 141637. 2712.53   5
   2  -2   2 136195. 3061.73   3
  -2   2  -2 125098. 3152.43   4
  -2  -2  -2 138520. 3133.25   3
  -2  -2  -2 134425. 3018.71   2
   2   2   2 126041. 2962.72   2
  -2  -2  -2 137462. 3223.77   1
  -2   2  -2 136590. 2726.79   2
  -2   2  -2 138825. 3274.13   1
  -2   2  -2 137605. 3033.87   3
   2  -2   3 11649.8 713.164   3
   2   2   3 10792.9 542.932   8
  -2  -2  -3 10542.3 558.715   4
  -2  -2  -3 11314.3 738.318   3
   2   2   3 10143.4 603.262   4
  -2  -2  -3 10892.5 716.675   2
   2  -2   3 11252.2 526.046  12
   2   2   3 10856.0 526.405   7
   2  -2   3 10997.9 584.240   9
   2  -2   3 11855.5 684.044  17
  -2  -2  -3 10391.6 754.621   1
  -2   2  -3 11665.4 629.094   2
  -2   2  -3 11323.0 801.215   1
   2   2   3 10425.2 688.316   2
   2   2   3 10699.4 563.888   9
  -2  -2  -3 12615.2 549.586  16
   2   2   3 10567.4 618.387  17
  -2   2  -3 11898.9 697.901   3
  -2   2  -3 10866.1 685.126   4
   2   2   4 62085.4 1773.64   9
  -2   2  -4 67247.2 2050.58   3
   2   2   4 60533.2 1641.11   7
   2  -2   4 64652.1 1780.38   9
  -2  -2  -4 66897.5 2185.89   2
  -2  -2  -4 69308.4 1701.67  16
   2  -2   4 62007.2 1606.42  12
   2  -2   4 64795.3 1969.10  17
   2   2   4 66101.8 1741.57   8
   2   2   4 60380.6 1893.58  17
   2   2   4 59628.1 2059.43   2
   2   2   5 11073.6 667.929   8
   2  -2   5 11546.0 698.813   9
   2  -2   5 11433.5 804.758  17
  -2  -2  -5 11821.2 626.168   5
   2   2   5 10528.0 682.784   9
   2   2   5 10094.0 758.475  17
   2  -2   6 1785.91 322.564   9
   2   2   6 1717.95 364.232  17
   2   2   6 1720.88 302.753   8
  -2  -2  -6 1927.44 279.014  13
   2  -2   6 2251.41 412.041  17
   2   2   6 1593.58 327.297   9
   2   2   7 46265.7 1790.69   9
   2   2   7 45731.0 1714.03   8
  -2  -2  -7 49067.0 1593.91  13
   2  -2   7 49213.8 1979.91  17
   2  -2   7 47707.1 1777.29   9
   2   2   7 45998.4 1946.97  17
   2  -2   8 1927.52 427.664  17
   2   2   8 1097.19 352.043  17
   2   2   8 1765.45 375.904   9
  -2  -2  -8 1930.88 333.924  18
   2  -2   8 1444.25 324.845   9
   2   2   9 4570.29 665.463  17
  -2  -2  -9 4785.76 568.954  15
   2  -2   9 5569.77 704.664  17
   2   2   9 5182.32 634.574   9
   2  -2   9 5486.50 630.092   9
   2   2  10 808.316 398.532  48
   2  -2  10 1186.69 291.342   9
   2   2  10 207.806 200.082  42
   2  -2  10 956.551 384.075  24
   2   2  10 527.848 277.558  31
   2   2  10 524.619 251.480  35
   2  -2  10 627.278 273.062  35
   2   2  10 599.865 264.627   9
   2  -2  10 585.639 325.600  31
   2  -2  10 868.684 310.004  26
  -2  -2 -10 62.3848 204.305  19
   2  -2  10 1063.38 362.053  17
   2   2  10 924.347 361.901  17
   2  -2  10 1104.57 349.183  42
   2  -2  10 694.582 375.870  48
   2   2  11-27.4427 183.603  42
   2  -2  11 244.536 260.241  26
   2  -2  11 332.819 237.273  35
   2  -2  11-19.3137 253.458  42
   2   2  11-6.80533 245.648  31
   2  -2  11-106.298 243.421  48
   2   2  11 245.547 287.454  35
   2   2  11 16.0975 309.911  48
   2  -2  12 3395.84 514.392  35
   2   2  12 4141.48 611.285  31
   2  -2  12 3421.61 562.072  48
   2   2  12 3756.11 552.564  35
   2  -2  12 3629.78 527.859  42
   2   2  12 4161.94 655.405  48
   2  -2  12 3902.18 548.954  26
   2   2  12 3590.70 522.473  42
   2  -2  13 5181.33 610.028  48
   2  -2  13 5806.12 582.272  35
   2   2  13 5927.31 655.093  48
   2   2  13 5857.31 588.248  42
   2  -2  13 5093.55 550.517  26
   2  -2  13 6070.49 633.959  42
   2  -2  14 1724.30 302.502  42
   2  -2  14 1311.10 280.767  48
   2   2  14 2142.97 362.707  48
  -2   3  16 682.549 258.084  42
  -2  -3  16 897.400 261.188  42
  -2  -3  15 1627.29 360.980  42
  -2   3  15 1982.87 400.946  42
  -2  -3  15 2371.49 438.660  24
  -2   3  15 2194.97 416.332  48
  -2  -3  15 1947.93 381.311  26
  -2  -3  14-66.1935 207.097  26
  -2   3  14-97.2442 246.175  48
  -2   3  14 253.195 289.732  31
  -2  -3  14 125.488 284.950  42
  -2  -3  14 534.297 323.674  24
  -2   3  14-26.6143 294.435  42
  -2   3  14 297.036 259.543  24
  -2   3  13 11.2733 286.760  31
  -2  -3  13 99.1514 289.773  48
  -2  -3  13 291.076 358.501  24
  -2  -3  13-203.283 337.480  42
  -2   3  13-140.132 301.696  48
  -2   3  13 192.812 301.599  24
  -2  -3  13 316.202 268.944  26
  -2   3  13 172.258 227.431  42
  -2   3  12 4883.83 641.344  24
   2   3 -12 4262.62 627.446  14
  -2   3  12 4690.10 642.294  42
   2  -3 -12 3174.06 529.731  19
  -2  -3  12 5010.75 719.566  24
  -2  -3  12 3313.43 582.001  26
  -2   3  12 3719.82 620.820  31
  -2  -3  12 4451.42 719.597  48
  -2  -3  12 4880.24 673.852  42
  -2   3  12 5509.66 777.639  48
   2  -3 -11 2056.74 452.411  10
  -2   3  11 1232.27 336.173  24
  -2   3  11 1184.55 343.135  31
  -2   3  11 1585.71 339.347   7
   2  -3 -11 580.217 304.540  19
  -2  -3  11 1740.94 421.010  42
   2   3 -11 1369.79 368.454  10
  -2  -3  11 950.309 314.362  24
  -2  -3  11 1930.20 418.673  31
  -2   3  11 1374.16 369.295  42
  -2  -3  11 1429.80 389.910  26
   2   3 -11 1876.20 469.070  14
  -2  -3  11 1485.87 420.535  48
  -2   3  11 1296.24 400.912  48
   2   3 -10 5388.15 676.640  14
   2   3 -10 5810.13 669.767  10
   2  -3 -10 4926.43 601.522  19
  -2  -3  10 5873.15 606.581   7
  -2   3  10 6368.99 703.563   7
  -2  -3  10 6019.29 665.182  17
   2  -3 -10 5180.34 556.394  15
  -2   3   9 8081.82 752.364   7
  -2  -3   9 7922.76 594.570  12
   2   3  -9 8145.00 778.664  14
   2   3  -9 8087.88 747.784  10
  -2  -3   9 8033.31 669.692   7
   2  -3  -9 7072.58 614.662  15
  -2  -3   9 7445.64 692.952  17
   2  -3  -9 7139.47 663.853  19
  -2  -3   8 16257.8 912.227   7
  -2  -3   8 14190.0 745.845  12
  -2  -3   8 14369.9 916.126  17
   2  -3  -8 13791.5 783.990  15
   2  -3  -8 13152.8 836.698  19
   2   3  -8 13946.6 940.711  10
  -2   3   8 14657.3 980.642   7
  -2   3   7 23948.5 1209.55   7
   2  -3  -7 23044.3 857.882  18
   2   3  -7 24483.4 1006.50  19
   2   3  -7 23515.5 1143.58  10
  -2   3   7 23166.7 976.706  17
   2  -3  -7 24274.5 977.385  15
  -2  -3   7 24918.4 1080.54   7
  -2  -3   7 24220.2 1132.00  17
   2  -3  -7 24394.8 1059.82  19
  -2  -3   7 24134.9 940.093  12
   2  -3  -6 7566.42 513.972  19
   2  -3  -6 7603.19 474.074  15
  -2   3   6 7280.68 616.688   7
   2   3  -6 8004.94 583.866  10
   2   3  -6 7350.96 474.011  19
   2  -3  -6 7909.31 429.631  18
  -2   3   6 7274.93 463.953  17
  -2   3   6 7325.31 387.360  12
  -2  -3   6 7020.71 511.177   7
  -2  -3   6 6648.27 534.194  17
  -2  -3   6 7115.82 449.523  12
   2   3  -5 32736.6 981.386  19
   2   3  -5 30769.6 1166.17  14
   2   3  -5 33279.3 890.008   4
  -2  -3   5 31092.9 1091.93   7
  -2  -3   5 31347.2 972.947  12
  -2   3   5 34811.8 1341.74   1
  -2  -3   5 30886.2 1109.96  17
   2  -3  -5 32666.5 919.674  18
   2  -3  -5 31803.9 1039.74  19
   2   3  -5 32716.2 1128.39  10
  -2   3   5 30265.4 985.674  20
   2  -3  -5 35326.2 1685.64   2
  -2   3   5 30952.2 939.165  17
   2  -3  -5 33968.9 1005.69  15
  -2   3   5 30306.1 1249.85   7
  -2  -3   5 33942.2 1292.42   1
  -2   3   4 98175.8 2119.84  20
   2  -3  -4 99379.1 2108.57  15
  -2  -3   4 94749.1 2116.30  16
  -2  -3   4 94547.6 2213.97  17
  -2  -3   4 104340. 2411.75   1
  -2   3   4 105227. 2460.29   1
   2   3  -4 100926. 2233.65  10
   2   3  -4 101216. 2311.55  14
  -2   3   4 95690.6 2388.30   4
   2  -3  -4 111097. 2985.61   2
  -2  -3   4 97680.5 2227.97   7
   2  -3  -4 104369. 2050.73  18
   2   3  -4 96165.7 2092.44   3
   2   3  -4 102096. 2118.98   4
  -2  -3   3 87723.9 1986.89   1
   2   3  -3 83622.4 1752.75   3
   2   3  -3 87570.1 1901.64   4
  -2   3   3 87226.1 2004.18   1
   2   3  -3 87609.5 1872.88  10
   2  -3  -3 92260.1 2437.47   2
  -2  -3   2 153009. 3072.09   4
   2  -3  -2 168135. 3393.15   2
  -2   3   2 144342. 3463.07   4
  -2  -3   2 151765. 2846.32   3
   2   3  -2 158420. 3097.38   4
   2   3  -2 157560. 2910.49   3
  -2   3   2 154723. 3568.16   2
  -2   3   1 15329.2 627.032   3
  -2  -3   1 14606.3 545.749   3
  -2   3   1 13284.0 644.832   2
   2   3  -1 13355.8 527.182   3
   2  -3  -1 15073.6 573.138   2
   2   3  -1 14673.7 598.345   4
   2  -3   0 2047.30 149.641   2
   2   3   0 1806.10 226.254   4
  -2   3   0 1919.34 227.597   3
   2   3   0 1612.95 209.150   2
  -2   3   0 2066.99 187.619   2
   2   3   0 1847.28 222.129   3
  -2  -3   0 1916.12 231.045   3
   2  -3   0 1580.45 199.643   3
  -2   3  -1 20656.3 1045.59   4
  -2  -3  -1 21744.5 869.925   2
  -2  -3  -1 21503.6 887.396   3
  -2  -3  -1 22462.0 825.400   4
   2   3   1 22006.1 817.618   4
  -2   3  -1 21040.4 560.747   2
  -2   3  -1 21598.7 840.037   3
   2   3   1 22695.2 860.829   2
   2  -3   1 21960.6 823.513   3
  -2  -3  -2 16484.7 587.853   5
   2   3   2 15825.3 632.560   9
   2   3   2 14991.0 772.731   2
   2   3   2 16254.5 702.358  14
  -2   3  -2 16403.8 598.253  21
  -2   3  -2 15350.8 614.598   2
  -2  -3  -2 16722.1 847.049   3
  -2  -3  -2 15460.7 691.726   4
   2  -3   2 19316.7 786.127  17
  -2   3  -2 14616.2 889.597   4
  -2   3  -2 15520.0 746.767   3
  -2  -3  -2 15547.4 822.895   1
   2  -3   2 15469.7 750.771   3
   2   3   2 15787.0 712.489   4
   2  -3   2 15036.4 627.684  12
  -2  -3  -2 14412.1 781.233   2
  -2   3  -2 16458.4 877.549   1
   2   3   3 20125.5 867.411   4
   2  -3   3 18835.0 784.676   9
  -2   3  -3 19777.2 1025.74   4
   2  -3   3 18387.1 742.360  12
  -2  -3  -3 20677.1 1049.97   2
   2   3   3 19231.4 780.836   8
   2  -3   3 18855.5 885.441  17
   2   3   3 19446.5 1013.70   2
  -2  -3  -3 20918.6 692.900  16
  -2  -3  -3 20531.6 1073.06   1
  -2  -3  -3 19940.3 714.552   5
   2   3   3 19600.0 796.928   9
   2   3   3 18317.9 850.541  17
   2   3   3 20207.7 780.886   7
  -2   3  -3 19524.8 1090.87   1
  -2  -3  -3 19584.1 813.825   4
  -2   3  -3 20843.4 945.645   3
  -2   3  -3 21569.5 890.535   2
  -2  -3  -3 19608.3 1013.17   3
   2  -3   3 19123.6 943.486   3
  -2  -3  -4 13293.1 934.031   2
  -2  -3  -4 13957.1 623.916   5
   2   3   4 12416.9 886.249   2
   2   3   4 13051.5 669.650   7
   2  -3   4 13344.6 713.163   9
  -2  -3  -4 13413.5 632.900  13
   2  -3   4 13695.9 649.940  12
   2   3   4 13827.1 704.698   8
   2  -3   4 14626.3 831.095  17
  -2   3  -4 15198.6 858.113   3
   2   3   4 13123.3 774.116  17
   2   3   4 13394.9 708.957   9
   2  -3   5 892.072 298.748  17
  -2  -3  -5 991.986 178.923   5
   2   3   5 1079.28 233.458   8
   2   3   5 1077.21 287.336  17
  -2  -3  -5 1076.36 206.254  13
   2  -3   5 941.810 181.840  12
   2   3   5 1349.55 284.817   9
   2   3   5 862.184 211.076   7
   2  -3   5 525.001 185.253   9
   2   3   6 7220.59 690.406  17
  -2  -3  -6 8559.43 567.731  13
   2   3   6 7442.67 632.568   9
   2   3   6 7708.64 624.283   8
   2  -3   6 8077.60 638.910   9
   2  -3   6 7529.23 688.387  17
   2   3   7 4817.65 537.315   8
   2   3   7 4501.20 595.191  17
   2  -3   7 4640.10 577.987  17
  -2  -3  -7 4781.46 453.526  13
   2   3   7 5269.43 581.427   9
   2  -3   7 3957.55 491.985   9
  -2  -3  -7 5513.22 517.326  18
   2  -3   8 2277.13 438.886  17
  -2  -3  -8 1901.28 340.562  18
   2   3   8 2198.83 389.963   9
   2   3   8 2232.58 466.206  17
   2  -3   8 2861.46 455.796   9
   2  -3   9 2364.34 449.648  17
  -2  -3  -9 2133.12 411.771  15
   2  -3   9 1651.88 368.349   9
   2   3   9 1623.57 421.578  17
   2   3   9 1843.92 413.929   9
   2  -3  10 3768.26 597.843  17
   2   3  10 3726.29 544.281  42
   2  -3  10 3701.63 602.094  24
   2   3  10 3494.48 583.074  31
   2   3  10 3431.35 556.634  35
   2  -3  10 4449.93 623.794  42
   2  -3  10 3096.35 526.055  35
   2   3  10 3861.74 632.909  17
   2  -3  10 3953.19 629.314  26
   2   3  10 4287.99 711.777  48
   2  -3  10 4071.70 632.491  48
   2   3  10 2957.21 508.531   9
  -2  -3 -10 4117.19 578.686  19
  -2  -3 -10 4358.61 554.450  15
   2  -3  11 407.095 321.135  42
   2   3  11 258.191 272.965  35
   2  -3  11 199.320 238.759  35
   2   3  11 390.366 256.224  42
   2  -3  11-242.410 359.563  48
   2   3  11 46.9201 229.626  31
   2  -3  11 661.187 302.136  26
   2   3  11 386.451 327.941  48
   2   3  12 554.433 325.260  31
   2   3  12 266.721 277.252  48
   2  -3  12 594.233 246.967  35
   2  -3  12 784.478 297.360  42
   2  -3  12 746.137 293.702  26
   2  -3  12 404.831 279.315  48
   2   3  12 519.085 298.354  42
   2  -3  13 1736.84 345.427  26
   2   3  13 1674.17 401.835  48
   2  -3  13 2331.42 417.360  48
   2  -3  13 2159.63 387.010  42
   2  -3  13 1212.32 295.857  35
   2  -3  14 725.814 213.508  42
   2  -3  14 453.545 156.340  26
   2   3  14 702.753 245.953  48
  -2  -4  16 15835.7 863.952  42
  -2   4  16 14153.1 812.616  42
  -2  -4  15 2521.92 418.109  26
  -2   4  15 1647.44 381.443  48
  -2  -4  15 2385.55 427.857  42
  -2   4  15 2241.01 438.041  31
  -2   4  15 2150.07 407.500  42
  -2  -4  14 1424.69 362.865  26
  -2  -4  14 1325.54 410.986  24
  -2   4  14 2482.04 472.860  42
  -2   4  14 1990.92 478.092  31
  -2   4  14 1333.49 360.987  48
  -2  -4  14 1951.28 448.197  42
  -2   4  13 24649.0 1481.28  42
  -2  -4  13 23781.2 1567.80  48
  -2  -4  13 23300.9 1473.80  26
  -2   4  13 27395.6 1642.31  31
  -2  -4  13 26648.1 1557.81  42
  -2  -4  13 28875.4 1658.01  24
  -2   4  13 26067.5 1584.39  48
  -2  -4  12 21681.1 1448.67  24
  -2  -4  12 18461.1 1400.18  48
  -2   4  12 20955.5 1343.36  42
  -2   4  12 19694.3 1306.73  24
  -2  -4  12 21255.4 1419.97  26
  -2  -4  12 21897.4 1401.47  42
  -2   4  12 21596.3 1470.71  48
  -2   4  12 20437.2 1428.40  31
  -2  -4  11 9614.09 891.494  42
  -2   4  11 9592.21 963.805  31
  -2   4  11 9362.77 956.861  46
  -2  -4  11 7559.43 789.274  17
  -2  -4  11 7493.99 828.060  26
   2  -4 -11 9169.19 843.947  19
   2  -4 -11 11596.9 1027.54  10
  -2   4  11 9121.76 854.236  42
  -2   4  11 10162.3 921.084   7
   2   4 -11 9594.48 913.398  14
  -2  -4  11 7529.73 897.621  48
[truncated: 2,268,317 more chars]
