# Supplementary material for: Crystal structure of hexa­kis­(dmpu)-di-μ2-hydroxido-dialuminium tetraiodide dmpu tetra­solvate [dmpu is 1,3-di­methyl­tetra­hydro­pyrimidin-2(1H)-one]: a centrosymmetric dinuclear aluminium complex containing AlO5 polyhedra
Source: Acta Crystallogr E Crystallogr Commun. 2015 Jul 8;71(Pt 8):895–8. doi: 10.1107/S2056989015012785 (PMC4571350; doi:10.1107/S2056989015012785)
Supplement: Supplementary file 2 [file e-71-00895-Isup2.hkl]

data_I                                                                          
_shelx_title ' AlI3_dmpu in P21/n No14' 
_shelx_refln_list_code          4                                               
_shelx_F_calc_maximum      457.83                                               
_exptl_crystal_F_000      1912.00                                               
_reflns_d_resolution_high  0.8439                                               
                                                                                
loop_                                                                           
 _space_group_symop_operation_xyz                                               
 'x, y, z'                                                                      
 '-x+1/2, y+1/2, -z+1/2'                                                        
 '-x, -y, -z'                                                                   
 'x-1/2, -y-1/2, z-1/2'                                                         
                                                                                
_cell_length_a    13.9120                                                       
_cell_length_b    22.6152                                                       
_cell_length_c    14.4875                                                       
_cell_angle_alpha  90.000                                                       
_cell_angle_beta  116.331                                                       
_cell_angle_gamma  90.000                                                       
                                                                                
_shelx_F_squared_multiplier     1.000                                           
                                                                                
loop_                                                                           
 _refln_index_h                                                                 
 _refln_index_k                                                                 
 _refln_index_l                                                                 
 _refln_F_squared_calc                                                          
 _refln_F_squared_meas                                                          
 _refln_F_squared_sigma                                                         
 _refln_observed_status                                                         
   2   0   0      66686.73      67904.60       706.87 o                         
   4   0   0      74834.90      79448.87       447.61 o                         
   6   0   0      31890.88      30578.46       321.32 o                         
   8   0   0       4769.98       5127.62       196.76 o                         
  10   0   0        781.13        928.08        45.19 o                         
  12   0   0       1050.04        997.83        58.15 o                         
  14   0   0        213.13        174.29        29.78 o                         
   1   1   0        853.10       1013.33        27.42 o                         
   2   1   0       5152.55       5145.70        77.55 o                         
   3   1   0      19691.96      19545.55       215.11 o                         
   4   1   0      29529.40      30601.21       161.41 o                         
   5   1   0       4877.80       4791.26        53.58 o                         
   6   1   0      26483.97      25980.64       245.00 o                         
   7   1   0         81.42        108.36        15.47 o                         
   8   1   0      17756.54      17329.56       361.14 o                         
   9   1   0       1397.93       1419.80        84.40 o                         
  10   1   0       8489.52       7996.22       107.01 o                         
  11   1   0        886.36        872.52        42.10 o                         
  12   1   0       3556.16       3525.52        76.27 o                         
  13   1   0        591.89        629.25        33.74 o                         
  14   1   0        428.49        385.04        27.80 o                         
   0   2   0        399.34        772.06        47.59 o                         
   1   2   0      12876.23      12087.89       106.59 o                         
   2   2   0      27837.53      30269.78       497.65 o                         
   3   2   0      25678.77      27810.56       278.35 o                         
   4   2   0       8669.12       8658.31        61.29 o                         
   5   2   0      27791.84      26554.10       237.75 o                         
   6   2   0        874.05       1099.66        34.10 o                         
   7   2   0      36955.13      37502.31       400.31 o                         
   8   2   0        556.09        589.89        34.97 o                         
   9   2   0      23963.55      23647.90       608.34 o                         
  10   2   0        523.01        458.78        23.15 o                         
  11   2   0       7668.85       7087.93       115.93 o                         
  12   2   0       1840.90       1880.88        62.86 o                         
  13   2   0       2243.95       2224.40        65.43 o                         
  14   2   0       2615.52       2632.45        81.20 o                         
   1   3   0      28356.77      31572.29       247.83 o                         
   2   3   0        293.93        430.95        16.18 o                         
   3   3   0      68027.31      70308.82       488.02 o                         
   4   3   0        783.19        807.73        18.20 o                         
   5   3   0      20277.62      20186.81       157.08 o                         
   6   3   0         27.78        118.71        13.93 o                         
   7   3   0       3276.17       3458.89        70.55 o                         
   8   3   0        833.66        806.17        36.27 o                         
   9   3   0       1356.51       1369.27        52.85 o                         
  10   3   0       4592.01       4250.19        77.71 o                         
  11   3   0       1935.46       1786.07        63.19 o                         
  12   3   0       1576.62       1535.05        66.55 o                         
  13   3   0       2760.81       2684.92        76.76 o                         
  14   3   0        615.66        634.82        36.60 o                         
   0   4   0      42182.40      45683.24       892.77 o                         
   1   4   0      74771.04      77111.26       619.25 o                         
   2   4   0      39094.93      38584.28       443.24 o                         
   3   4   0      29279.63      29726.44       167.24 o                         
   4   4   0      27008.41      27508.56       146.92 o                         
   5   4   0      28748.32      29526.94       232.20 o                         
   6   4   0      10986.52      10318.05       101.95 o                         
   7   4   0      10215.77       9501.08       134.15 o                         
   8   4   0       8075.59       8131.62       174.73 o                         
   9   4   0      10384.48      10078.82       251.91 o                         
  10   4   0        211.11        158.01        16.27 o                         
  11   4   0       7293.16       6822.61       122.94 o                         
  12   4   0        235.02        249.75        26.38 o                         
  13   4   0         23.13         23.49        17.95 o                         
  14   4   0        148.89        136.82        20.33 o                         
   1   5   0       1151.59       1206.65        40.43 o                         
   2   5   0       5657.21       5996.88        61.88 o                         
   3   5   0        333.99        401.68        11.46 o                         
   4   5   0       2925.52       3011.85        36.88 o                         
   5   5   0        775.45        752.29        22.73 o                         
   6   5   0      20778.74      20645.54       160.57 o                         
   7   5   0       1579.92       1624.25        46.44 o                         
   8   5   0      14935.71      15327.74       383.64 o                         
   9   5   0       6542.79       6309.51       192.33 o                         
  10   5   0        434.97        366.23        20.53 o                         
  11   5   0       5696.80       5528.47       112.27 o                         
  12   5   0       5230.58       5181.48       113.52 o                         
  13   5   0       1025.41       1010.16        44.55 o                         
  14   5   0        537.34        587.06        30.41 o                         
   0   6   0       1154.71       1258.03        44.76 o                         
   1   6   0      13545.20      13508.33       128.21 o                         
   2   6   0      32206.51      34075.96       160.29 o                         
   3   6   0       4153.29       4173.69        37.56 o                         
   4   6   0       4637.27       4463.74        45.84 o                         
   5   6   0       7693.55       7462.38        78.53 o                         
   6   6   0         41.87         97.47        13.42 o                         
   7   6   0         97.34        122.24        16.01 o                         
   8   6   0        298.96        312.63        27.44 o                         
   9   6   0        706.46        671.47        45.43 o                         
  10   6   0       2690.71       2428.36        50.81 o                         
  11   6   0        706.31        726.79        39.78 o                         
  12   6   0       3787.72       3904.81        94.56 o                         
  13   6   0        690.56        750.45        36.39 o                         
  14   6   0       3014.29       2903.07        60.76 o                         
   1   7   0      29237.75      28397.32       146.68 o                         
   2   7   0       2385.32       2466.59        27.48 o                         
   3   7   0       5338.67       4979.64        44.57 o                         
   4   7   0       7242.42       7054.35        64.45 o                         
   5   7   0       6602.23       6357.14        73.49 o                         
   6   7   0      10777.36      11309.51       118.25 o                         
   7   7   0      19434.18      19711.34       187.82 o                         
   8   7   0       3626.26       3711.58        91.03 o                         
   9   7   0       4548.66       4164.85       111.55 o                         
  10   7   0       1041.59        922.66        31.19 o                         
  11   7   0       2117.84       1967.55        60.14 o                         
  12   7   0        482.95        445.47        31.60 o                         
  13   7   0       1142.60       1189.86        49.97 o                         
  14   7   0        889.23        943.47        38.20 o                         
   0   8   0      10218.19      10288.36        91.85 o                         
   1   8   0       1252.56       1076.60        16.23 o                         
   2   8   0          6.83         28.61         6.07 o                         
   3   8   0        328.63        347.97        14.15 o                         
   4   8   0       2954.61       3317.20        43.28 o                         
   5   8   0       1847.48       1996.64        38.89 o                         
   6   8   0       1463.45       1571.55        38.69 o                         
   7   8   0        246.42        261.06        19.86 o                         
   8   8   0       4488.35       4518.84        94.61 o                         
   9   8   0       3568.93       3445.42        57.64 o                         
  10   8   0        340.62        342.30        21.50 o                         
  11   8   0         49.37         67.67        17.70 o                         
  12   8   0       5470.53       5730.32        94.59 o                         
  13   8   0        103.25        104.39        22.62 o                         
  14   8   0        387.02        308.78        21.85 o                         
   1   9   0        142.65        328.18        12.47 o                         
   2   9   0       1559.92       1474.84        24.91 o                         
   3   9   0       5964.45       6798.98        61.84 o                         
   4   9   0         37.90         71.97        10.76 o                         
   5   9   0       7086.89       7170.66        80.55 o                         
   6   9   0       1418.39       1370.97        37.33 o                         
   7   9   0       9855.87       9620.65       123.52 o                         
   8   9   0        713.63        687.02        41.66 o                         
   9   9   0       8215.11       7476.73        94.09 o                         
  10   9   0        112.68        121.11        18.42 o                         
  11   9   0        326.25        436.61        29.47 o                         
  12   9   0       1271.50       1398.42        45.78 o                         
  13   9   0       1584.63       1638.94        44.14 o                         
   0  10   0         40.70        304.68        20.12 o                         
   1  10   0        159.32        197.49        11.02 o                         
   2  10   0       3701.75       4007.83        48.17 o                         
   3  10   0       4184.77       4703.50        52.15 o                         
   4  10   0          2.21         66.16        10.71 o                         
   5  10   0        187.84        279.72        16.85 o                         
   6  10   0         95.94        113.10        15.14 o                         
   7  10   0         11.53        104.46        19.51 o                         
   8  10   0        338.83        374.68        31.55 o                         
   9  10   0        287.55        300.48        18.32 o                         
  10  10   0       2207.96       2108.99        54.89 o                         
  11  10   0       2349.97       2624.38        60.29 o                         
  12  10   0        325.79        345.20        23.57 o                         
  13  10   0       1550.08       1601.12        43.71 o                         
   1  11   0        679.55        707.03        20.99 o                         
   2  11   0         21.34        105.81        12.41 o                         
   3  11   0       3385.85       3487.72        52.15 o                         
   4  11   0         45.35        140.19        16.14 o                         
   5  11   0        453.64        577.38        28.10 o                         
   6  11   0       1677.67       1940.16        60.33 o                         
   7  11   0       3099.02       2979.18        77.70 o                         
   8  11   0        509.82        707.37        27.87 o                         
   9  11   0        761.31        841.17        28.41 o                         
  10  11   0        314.30        427.82        26.33 o                         
  11  11   0       5201.18       5491.26        86.41 o                         
  12  11   0        969.72       1027.68        37.50 o                         
  13  11   0        960.66        975.02        34.40 o                         
   0  12   0      17412.48      16987.36       198.20 o                         
   1  12   0       6500.27       6525.78        74.47 o                         
   2  12   0      12114.68      13418.61       140.82 o                         
   3  12   0       8529.62       8967.93        92.80 o                         
   4  12   0       6582.90       6647.60        93.17 o                         
   5  12   0       8938.57       8844.11       122.79 o                         
   6  12   0       9713.39       9677.81       143.56 o                         
   7  12   0       7121.44       7291.54       128.54 o                         
   8  12   0       4030.38       3864.23        59.32 o                         
   9  12   0        140.42        133.61        16.58 o                         
  10  12   0       7714.06       7961.55       100.83 o                         
  11  12   0        578.66        639.79        34.24 o                         
  12  12   0       2132.09       1984.60        54.68 o                         
  13  12   0         32.43         49.37        13.00 o                         
   1  13   0      21554.62      21908.24       172.57 o                         
   2  13   0          5.72         44.41        12.29 o                         
   3  13   0      11232.20      11207.50       128.16 o                         
   4  13   0        122.62        227.68        27.08 o                         
   5  13   0       3356.26       3490.75        72.14 o                         
   6  13   0        183.57        229.68        24.21 o                         
   7  13   0       1500.87       1628.43        47.40 o                         
   8  13   0       1238.79       1257.30        36.38 o                         
   9  13   0        450.57        485.29        26.91 o                         
  10  13   0        776.79        789.77        32.59 o                         
  11  13   0        449.77        535.16        28.74 o                         
  12  13   0       1153.72       1298.24        37.23 o                         
   0  14   0       2527.20       2443.04        65.37 o                         
   1  14   0        667.14        682.47        30.60 o                         
   2  14   0       1128.37       1141.25        38.81 o                         
   3  14   0       3153.86       2946.80        69.13 o                         
   4  14   0        323.29        315.94        25.95 o                         
   5  14   0       4274.64       4431.33        95.58 o                         
   6  14   0        432.55        430.85        33.92 o                         
   7  14   0       8371.08       8303.82       111.29 o                         
   8  14   0       3264.66       3215.98        73.11 o                         
   9  14   0       4499.78       4940.82        87.33 o                         
  10  14   0       3218.24       3458.24        72.14 o                         
  11  14   0       3106.70       3400.78        97.53 o                         
  12  14   0        522.76        509.32        25.54 o                         
   1  15   0       6664.49       6541.54        98.89 o                         
   2  15   0       1165.09       1076.51        42.69 o                         
   3  15   0       4712.63       4786.46        92.87 o                         
   4  15   0       3981.33       3892.22        89.18 o                         
   5  15   0       3175.52       3032.84        80.75 o                         
   6  15   0       5725.17       5577.67        81.49 o                         
   7  15   0       2274.50       2178.56        52.71 o                         
   8  15   0       7788.77       7998.58       125.31 o                         
   9  15   0        108.55        116.29        17.26 o                         
  10  15   0       6955.97       7600.79       107.41 o                         
  11  15   0        240.75        239.73        19.90 o                         
  12  15   0        397.81        443.49        24.41 o                         
   0  16   0      48200.18      45710.21       491.64 o                         
   1  16   0       1795.77       1685.15        54.61 o                         
   2  16   0      29412.34      28363.03       267.99 o                         
   3  16   0       1127.49       1153.50        46.04 o                         
   4  16   0      33089.97      32127.80       362.26 o                         
   5  16   0        112.51        160.07        14.94 o                         
   6  16   0       8733.59       8617.12        99.11 o                         
   7  16   0       1959.21       1897.32        55.90 o                         
   8  16   0        853.41        858.11        36.96 o                         
   9  16   0         28.61         52.89        16.34 o                         
  10  16   0        572.52        536.74        27.34 o                         
  11  16   0        206.65        250.57        18.23 o                         
   1  17   0       8553.80       8366.96       130.58 o                         
   2  17   0       4039.43       3900.29        93.87 o                         
   3  17   0        286.05        291.89        22.60 o                         
   4  17   0      15758.49      15052.44       121.55 o                         
   5  17   0         77.04         86.37        15.84 o                         
   6  17   0       9207.76       8745.59       119.20 o                         
   7  17   0        429.08        392.62        34.16 o                         
   8  17   0      15538.51      16114.36       174.64 o                         
   9  17   0        858.00        780.30        32.16 o                         
  10  17   0       4137.22       4532.11        69.27 o                         
  11  17   0       1083.48       1206.05        32.76 o                         
   0  18   0        185.06        238.12        29.13 o                         
   1  18   0         34.27         56.46        14.80 o                         
   2  18   0        245.12        205.40        16.09 o                         
   3  18   0       2285.23       2086.86        43.59 o                         
   4  18   0        118.82        132.80        13.37 o                         
   5  18   0      10322.26      10126.47       124.18 o                         
   6  18   0        914.63        823.69        36.75 o                         
   7  18   0       5732.42       5633.62        89.77 o                         
   8  18   0        714.45        779.79        30.67 o                         
   9  18   0       3263.22       3476.72        74.18 o                         
  10  18   0         56.84         54.30        13.87 o                         
   1  19   0      41344.32      39043.18       264.68 o                         
   2  19   0       1571.77       1404.82        38.53 o                         
   3  19   0      20760.66      19615.84       165.34 o                         
   4  19   0        429.47        445.88        27.62 o                         
   5  19   0      12133.33      11964.81       136.94 o                         
   6  19   0         24.01         32.42        17.23 o                         
   7  19   0       2384.03       2537.32        56.90 o                         
   8  19   0        297.33        320.81        19.55 o                         
   9  19   0         24.24         37.60        12.41 o                         
  10  19   0          4.93          1.99        10.90 o                         
   0  20   0        907.18        925.15        67.21 o                         
   1  20   0        887.25        750.04        37.95 o                         
   2  20   0      19065.10      18489.48       191.92 o                         
   3  20   0        670.72        485.06        31.56 o                         
   4  20   0       6355.23       6442.90       100.76 o                         
   5  20   0       3373.76       3278.24        68.72 o                         
   6  20   0       3257.36       3228.46        64.52 o                         
   7  20   0       3898.56       4039.03        67.19 o                         
   8  20   0         54.65         91.34        13.87 o                         
   9  20   0       2159.30       2226.44        43.94 o                         
   1  21   0        530.99        437.00        37.17 o                         
   2  21   0       4837.77       4656.31        92.81 o                         
   3  21   0       3401.05       3158.05        76.12 o                         
   4  21   0       5769.36       5374.05        93.62 o                         
   5  21   0         75.28         74.42        15.92 o                         
   6  21   0       3280.31       3460.76        64.51 o                         
   7  21   0         56.04        102.21        14.73 o                         
   8  21   0       4439.35       4569.84        65.24 o                         
   9  21   0        251.01        224.40        14.30 o                         
   0  22   0       6281.52       6294.32       169.78 o                         
   1  22   0          3.96         12.81        20.27 o                         
   2  22   0       4043.51       3970.67        87.78 o                         
   3  22   0         16.75         39.53        18.23 o                         
   4  22   0       1826.00       1816.69        55.42 o                         
   5  22   0       2147.87       2164.64        52.86 o                         
   6  22   0         99.94         82.78        15.31 o                         
   7  22   0       1890.54       1813.35        43.54 o                         
   8  22   0          8.07          5.18        10.58 o                         
   1  23   0      10260.42      10161.90       152.62 o                         
   2  23   0        344.36        247.77        27.45 o                         
   3  23   0       8298.84       8298.52       164.45 o                         
   4  23   0       1049.54       1014.67        42.33 o                         
   5  23   0       2937.47       3009.71        65.62 o                         
   6  23   0       1942.79       1912.68        46.81 o                         
   7  23   0        946.48        961.74        29.32 o                         
   0  24   0         43.76         47.96        29.87 o                         
   1  24   0         10.71         25.68        19.45 o                         
   2  24   0        156.83        164.24        21.86 o                         
   3  24   0        202.10        196.02        24.44 o                         
   4  24   0        161.54        167.76        22.30 o                         
   5  24   0       1172.34       1163.66        39.66 o                         
   6  24   0        603.89        448.75        25.22 o                         
   1  25   0        635.28        594.82        39.15 o                         
   2  25   0        505.32        442.59        30.86 o                         
   3  25   0         33.79         87.54        19.40 o                         
   4  25   0        302.98        290.44        24.25 o                         
   5  25   0        145.47         70.20        20.91 o                         
   0  26   0        491.11        531.16        45.27 o                         
   1  26   0          4.51        -16.21        16.21 o                         
   2  26   0        775.81        839.74        39.20 o                         
   3  26   0        171.11        198.59        24.52 o                         
 -15   0   1       7558.75       7694.90       136.76 o                         
 -13   0   1       8984.91       8939.55       171.04 o                         
 -11   0   1      12376.62      11384.32       268.87 o                         
  -9   0   1       8018.84       7405.92       272.39 o                         
  -7   0   1      12366.26      13005.11       194.24 o                         
  -5   0   1       1199.43       2113.89        39.46 o                         
  -3   0   1      16191.82      16408.97       304.23 o                         
  -1   0   1      17911.43      17463.35       239.79 o                         
   1   0   1      20524.90      20265.02       185.76 o                         
   3   0   1      19130.18      18276.96       199.70 o                         
   5   0   1       5845.35       5870.52       105.14 o                         
   7   0   1       6431.67       6453.94       141.44 o                         
   9   0   1       5365.65       5520.19       267.19 o                         
  11   0   1       4972.72       4673.84       135.09 o                         
  13   0   1       1021.90        833.74        80.85 o                         
 -15   1   1        116.60        199.31        17.32 o                         
 -14   1   1         73.98         73.20        19.83 o                         
 -13   1   1        869.76        788.83        35.00 o                         
 -12   1   1       5416.90       5307.20        92.17 o                         
 -11   1   1       1383.71       1332.76        37.32 o                         
 -10   1   1        392.97        359.41        34.01 o                         
  -9   1   1      11694.76      11602.28       482.95 o                         
  -8   1   1        602.69        774.77        35.24 o                         
  -7   1   1       7864.09       7198.20       113.91 o                         
  -6   1   1      15001.07      14885.29       133.55 o                         
  -5   1   1      10277.50      10766.45        84.70 o                         
  -4   1   1        655.44        528.34        18.16 o                         
  -3   1   1       2098.21       2094.90        48.13 o                         
  -2   1   1        572.09        342.85        16.51 o                         
  -1   1   1       1036.36        902.49        21.83 o                         
   0   1   1       7883.69       7457.49        75.66 o                         
   1   1   1       2786.59       3658.62        42.37 o                         
   2   1   1        344.14        359.05        16.99 o                         
   3   1   1        988.67        980.65        20.77 o                         
   4   1   1       1585.16       1317.04        23.26 o                         
   5   1   1       4476.53       5189.07        63.50 o                         
   6   1   1        309.29        302.64        19.70 o                         
   7   1   1        258.53        229.52        20.04 o                         
   8   1   1        932.01        920.26        41.96 o                         
   9   1   1       4840.21       4464.66       199.21 o                         
  10   1   1          8.76         35.03        12.73 o                         
  11   1   1       3956.86       3907.21        92.16 o                         
  12   1   1        625.77        703.02        41.90 o                         
  13   1   1       3333.28       3359.29        92.45 o                         
  14   1   1        139.23        128.51        20.32 o                         
 -15   2   1         45.18         25.05        15.32 o                         
 -14   2   1        177.06        214.50        20.70 o                         
 -13   2   1        620.50        681.80        32.22 o                         
 -12   2   1        409.55        384.48        27.85 o                         
 -11   2   1        146.29        159.51        15.84 o                         
 -10   2   1       1797.04       1641.75        73.50 o                         
  -9   2   1        193.38        149.48        21.15 o                         
  -8   2   1       6408.66       6249.17       132.39 o                         
  -7   2   1       2664.37       2815.68        58.34 o                         
  -6   2   1       9772.31      10039.51       107.94 o                         
  -5   2   1       8164.70       8165.59        71.56 o                         
  -4   2   1       1276.97       1418.95        26.06 o                         
  -3   2   1      17060.89      18318.30       213.04 o                         
  -2   2   1       4520.16       4839.31        70.91 o                         
  -1   2   1       7739.08       7978.31        92.68 o                         
   0   2   1        492.90        738.42        15.61 o                         
   1   2   1       2432.28       2537.50        40.63 o                         
   2   2   1        116.60        174.26        13.86 o                         
   3   2   1       2530.17       2175.88        29.61 o                         
   4   2   1       4003.07       4396.91        47.32 o                         
   5   2   1         53.23         62.94         9.97 o                         
   6   2   1       2997.19       3077.17        57.95 o                         
   7   2   1        679.03        671.80        35.23 o                         
   8   2   1       5100.59       5124.96       102.46 o                         
   9   2   1        765.51        679.31        41.97 o                         
  10   2   1       1414.40       1318.46        38.92 o                         
  11   2   1       1530.30       1334.58        54.28 o                         
  12   2   1       3700.34       3716.90       106.69 o                         
  13   2   1        448.87        342.81        35.93 o                         
  14   2   1       1444.37       1376.87        52.32 o                         
 -15   3   1        574.82        693.20        30.36 o                         
 -14   3   1       4164.03       4177.62        85.86 o                         
 -13   3   1        424.95        523.30        35.95 o                         
 -12   3   1       1749.21       1771.70        50.77 o                         
 -11   3   1       7592.97       7315.61        86.85 o                         
 -10   3   1       5587.94       5156.70       178.23 o                         
  -9   3   1       4498.30       4382.68       132.11 o                         
  -8   3   1         74.48         82.21        15.08 o                         
  -7   3   1       2070.09       2547.57        59.31 o                         
  -6   3   1        107.78        200.30        15.54 o                         
  -5   3   1       3692.81       3763.31        45.92 o                         
  -4   3   1        412.65        532.62        13.03 o                         
  -3   3   1       9545.03       9625.79       128.13 o                         
  -2   3   1       3130.13       3286.92        71.78 o                         
  -1   3   1        317.45        369.09        25.51 o                         
   0   3   1       2109.02       2074.98        31.19 o                         
   1   3   1      63204.57      63355.39       439.53 o                         
   2   3   1       4921.81       4951.98        61.20 o                         
   3   3   1      11301.67      12897.01        84.30 o                         
   4   3   1      16886.15      16959.75       110.71 o                         
   5   3   1      10915.80      10287.64        92.68 o                         
   6   3   1       5832.78       5734.16        90.22 o                         
   7   3   1      14686.42      15124.29       241.37 o                         
   8   3   1       7941.81       7967.23       164.44 o                         
   9   3   1       7346.54       6882.88       186.94 o                         
  10   3   1       2605.68       2420.08        54.76 o                         
  11   3   1        694.38        659.45        44.21 o                         
  12   3   1        463.18        472.26        37.83 o                         
  13   3   1       1537.20       1596.43        59.56 o                         
  14   3   1         29.04          6.86        14.94 o                         
 -15   4   1        656.74        611.74        29.68 o                         
 -14   4   1        415.59        406.01        27.31 o                         
 -13   4   1       1949.45       1942.28        64.05 o                         
 -12   4   1       3315.16       3183.33        77.36 o                         
 -11   4   1       8737.14       8170.42       116.03 o                         
 -10   4   1       2647.12       2537.81        61.96 o                         
  -9   4   1      13572.68      13588.89       206.16 o                         
  -8   4   1       1872.56       1921.45        52.38 o                         
  -7   4   1      14215.74      14223.01       149.07 o                         
  -6   4   1      17305.31      17407.51       162.60 o                         
  -5   4   1      11790.77      11866.67        91.07 o                         
  -4   4   1        170.27        208.94         9.55 o                         
  -3   4   1      10568.63      11849.50       100.78 o                         
  -2   4   1      17328.94      18445.26       198.02 o                         
  -1   4   1       4060.20       4513.62       103.47 o                         
   0   4   1       3107.22       3323.48        74.51 o                         
   1   4   1       4863.25       5030.77        61.07 o                         
   2   4   1      49530.86      51028.84       267.21 o                         
   3   4   1       1306.51       1380.45        21.83 o                         
   4   4   1      14851.83      15610.73       107.14 o                         
   5   4   1       1286.46       1389.84        31.93 o                         
   6   4   1      11724.20      12216.20       127.71 o                         
   7   4   1       2287.62       2243.83        56.76 o                         
   8   4   1        582.81        672.84        39.61 o                         
   9   4   1        298.97        335.78        33.44 o                         
  10   4   1       1023.27       1028.90        36.28 o                         
  11   4   1        879.49        909.26        52.71 o                         
  12   4   1        575.41        582.42        38.56 o                         
  13   4   1        139.95        158.26        21.61 o                         
  14   4   1       2757.51       2988.56       109.84 o                         
 -14   5   1        681.69        756.00        36.20 o                         
 -13   5   1        377.11        468.43        32.54 o                         
 -12   5   1         30.36         54.87        19.07 o                         
 -11   5   1       1927.24       1676.04        52.98 o                         
 -10   5   1        669.29        581.02        24.92 o                         
  -9   5   1        519.41        492.21        29.81 o                         
  -8   5   1       5902.75       6039.89       102.12 o                         
  -7   5   1        973.28        942.80        35.16 o                         
  -6   5   1      36126.38      36380.23       262.82 o                         
  -5   5   1        346.10        402.29        16.35 o                         
  -4   5   1      39879.70      42556.14       199.14 o                         
  -3   5   1      11625.91      12080.07        83.72 o                         
  -2   5   1      42840.35      42569.59       287.66 o                         
  -1   5   1       5589.93       5761.49        68.96 o                         
   0   5   1      30506.24      32097.63       430.02 o                         
   1   5   1       2538.55       2844.52        42.46 o                         
   2   5   1      39432.81      39410.20       248.47 o                         
   3   5   1         29.25         87.62         6.59 o                         
   4   5   1        872.42        859.10        21.94 o                         
   5   5   1       3289.37       3567.38        53.06 o                         
   6   5   1      10237.09      10732.32       116.36 o                         
   7   5   1       2787.70       2898.84        66.48 o                         
   8   5   1      10337.08      10194.19       182.76 o                         
   9   5   1       1379.99       1275.03        41.00 o                         
  10   5   1       8135.60       8213.33       108.89 o                         
  11   5   1       3664.70       3500.69       103.47 o                         
  12   5   1       3897.62       4093.35        97.24 o                         
  13   5   1       1977.96       2004.59        55.24 o                         
  14   5   1       2589.84       2735.43        71.78 o                         
 -14   6   1       1951.80       2177.89        51.62 o                         
 -13   6   1        712.85        673.34        34.54 o                         
 -12   6   1       2527.79       2890.56        65.03 o                         
 -11   6   1        758.44        671.97        37.51 o                         
 -10   6   1       1906.14       1991.32        44.98 o                         
  -9   6   1       1640.57       1591.68        50.44 o                         
  -8   6   1       3418.24       3350.21        71.86 o                         
  -7   6   1       6769.10       6608.97       102.74 o                         
  -6   6   1         28.58         86.81        12.66 o                         
  -5   6   1       9097.58       8385.70        82.68 o                         
  -4   6   1       8196.68       8473.00        67.80 o                         
  -3   6   1      16737.62      16835.62        85.52 o                         
  -2   6   1        401.38        544.46        24.13 o                         
  -1   6   1      38046.37      40736.10       260.62 o                         
   0   6   1     131791.12     135014.36       896.09 o                         
   1   6   1        305.14        331.20        12.08 o                         
   2   6   1      89752.16      91910.00       489.18 o                         
   3   6   1       2723.08       2664.83        30.99 o                         
   4   6   1      52347.09      52001.89       281.30 o                         
   5   6   1        188.99        211.34        14.45 o                         
   6   6   1      24919.18      25401.37       223.79 o                         
   7   6   1       1411.51       1525.08        51.87 o                         
   8   6   1      20801.78      20336.40       315.48 o                         
   9   6   1       2807.40       2390.11        52.39 o                         
  10   6   1       3467.02       3322.65        81.60 o                         
  11   6   1        153.83        166.03        22.88 o                         
  12   6   1        970.95        933.47        44.36 o                         
  13   6   1         34.69          4.04        19.71 o                         
 -14   7   1       2097.01       2167.06        49.91 o                         
 -13   7   1       3063.33       3128.36        67.50 o                         
 -12   7   1       2339.98       2271.17        58.79 o                         
 -11   7   1       4467.36       4491.72        99.40 o                         
 -10   7   1      18339.75      17612.90       189.00 o                         
  -9   7   1      12656.84      12701.20       246.25 o                         
  -8   7   1      16696.49      16898.23       236.93 o                         
  -7   7   1       7951.87       8259.80       106.07 o                         
  -6   7   1      23101.56      23019.57       175.00 o                         
  -5   7   1        532.96        540.10        19.32 o                         
  -4   7   1      35701.65      35848.34       204.86 o                         
  -3   7   1        237.93        231.86        11.06 o                         
  -2   7   1      14615.29      16196.34        88.80 o                         
  -1   7   1      30200.18      32779.79       144.69 o                         
   0   7   1      19102.55      19977.96       104.70 o                         
   1   7   1      46094.00      46734.00       196.82 o                         
   2   7   1      13573.73      14566.19        80.62 o                         
   3   7   1      42298.45      42860.36       204.47 o                         
   4   7   1       4521.83       4338.41        50.52 o                         
   5   7   1      16776.18      16495.15       150.54 o                         
   6   7   1       1880.93       1929.60        50.88 o                         
   7   7   1       8707.65       9252.10       155.46 o                         
   8   7   1        323.69        406.26        32.29 o                         
   9   7   1       3741.98       3714.28        70.47 o                         
  10   7   1        223.74        204.60        29.87 o                         
  11   7   1          9.90         40.21        18.82 o                         
  12   7   1        150.22        153.70        19.77 o                         
  13   7   1        638.61        801.93        46.81 o                         
 -14   8   1         49.85         60.85        13.30 o                         
 -13   8   1         15.65         47.70        15.18 o                         
 -12   8   1          3.49         17.36        21.53 o                         
 -11   8   1       3713.13       3664.14        78.43 o                         
 -10   8   1          5.76         34.66        12.59 o                         
  -9   8   1       2266.09       2186.73        86.84 o                         
  -8   8   1        830.27        749.61        37.89 o                         
  -7   8   1      21440.58      21885.90       198.16 o                         
  -6   8   1        745.21        722.45        24.15 o                         
  -5   8   1      61500.19      60912.28       341.64 o                         
  -4   8   1        228.33        345.86        15.71 o                         
  -3   8   1      68855.95      71134.41       308.65 o                         
  -2   8   1        923.88       1189.84        18.64 o                         
  -1   8   1      43887.13      43153.86       182.22 o                         
   0   8   1        155.38        294.01        10.14 o                         
   1   8   1      81228.86      84842.33       360.12 o                         
   2   8   1       1360.68       1590.81        25.64 o                         
   3   8   1        631.95        662.44        18.45 o                         
   4   8   1       1105.32       1272.20        28.07 o                         
   5   8   1        160.74        191.73        15.47 o                         
   6   8   1        119.88        126.66        16.75 o                         
   7   8   1      10925.97      11219.09       185.52 o                         
   8   8   1         11.52         14.97        19.11 o                         
   9   8   1      14398.94      14460.62       174.79 o                         
  10   8   1       1970.22       1937.51        59.90 o                         
  11   8   1      10054.47      10460.26       203.29 o                         
  12   8   1        695.37        726.62        36.31 o                         
  13   8   1       5316.68       5710.95       107.79 o                         
 -14   9   1         46.69         43.57        14.00 o                         
 -13   9   1       2973.89       3258.32        73.83 o                         
 -12   9   1        618.17        664.79        30.60 o                         
 -11   9   1       5877.38       6239.47        99.54 o                         
 -10   9   1       3379.32       3137.59        55.74 o                         
  -9   9   1       5992.75       6143.14        80.54 o                         
  -8   9   1       5176.53       5077.89        90.53 o                         
  -7   9   1       5260.53       5242.19        86.20 o                         
  -6   9   1      18910.92      18744.27       152.45 o                         
  -5   9   1         55.34        108.97        12.50 o                         
  -4   9   1      42197.94      41868.57       238.76 o                         
  -3   9   1       4396.54       4936.98        50.97 o                         
  -2   9   1       6054.61       5626.54        48.89 o                         
  -1   9   1      15348.24      14698.66        90.34 o                         
   0   9   1      13528.64      13854.01        86.18 o                         
   1   9   1      11849.80      12286.77        86.90 o                         
   2   9   1       2075.27       1872.08        32.67 o                         
   3   9   1      66931.31      66234.99       363.21 o                         
   4   9   1       1870.31       2209.05        40.95 o                         
   5   9   1      46676.38      48365.63       422.17 o                         
   6   9   1        226.50        240.83        21.90 o                         
   7   9   1      18652.35      18233.99       199.37 o                         
   8   9   1        906.60        907.11        47.78 o                         
   9   9   1       1027.25       1098.69        34.49 o                         
  10   9   1       1762.74       1783.79        54.40 o                         
  11   9   1        930.26        909.47        42.44 o                         
  12   9   1        740.12        681.06        32.79 o                         
  13   9   1         84.18         80.84        15.10 o                         
 -14  10   1       2090.18       2364.02        50.28 o                         
 -13  10   1          1.85         11.78        14.28 o                         
 -12  10   1       8381.60       8677.56       128.47 o                         
 -11  10   1        209.42        233.00        19.88 o                         
 -10  10   1       6862.18       6779.00        99.82 o                         
  -9  10   1       6068.06       5991.79        76.19 o                         
  -8  10   1       4421.31       4420.69        85.50 o                         
  -7  10   1       2015.92       1814.53        50.99 o                         
  -6  10   1         79.07        122.79        13.90 o                         
  -5  10   1      26160.92      27345.60       199.58 o                         
  -4  10   1       2206.49       2145.38        38.60 o                         
  -3  10   1       2566.62       2166.75        35.09 o                         
  -2  10   1      17776.39      18045.14       119.88 o                         
  -1  10   1      20060.06      21155.07       128.85 o                         
   0  10   1      47127.23      47403.59       234.07 o                         
   1  10   1        193.67        148.35        10.96 o                         
   2  10   1      45087.89      43314.70       245.44 o                         
   3  10   1        901.39       1262.27        30.90 o                         
   4  10   1      43039.31      42334.99       274.76 o                         
   5  10   1        236.61        278.17        21.79 o                         
   6  10   1      28810.72      28214.16       271.24 o                         
   7  10   1         49.17         50.07        19.77 o                         
   8  10   1      20888.98      20517.52       223.29 o                         
   9  10   1       1124.67       1141.32        42.07 o                         
  10  10   1       6676.75       6872.41       102.55 o                         
  11  10   1        864.70        902.39        40.06 o                         
  12  10   1        311.05        326.34        24.03 o                         
  13  10   1        543.23        570.06        27.66 o                         
 -13  11   1          0.85        -13.52        13.52 o                         
 -12  11   1        274.46        277.11        21.19 o                         
 -11  11   1        519.29        603.98        30.64 o                         
 -10  11   1        495.91        600.20        30.73 o                         
  -9  11   1        285.90        306.60        18.63 o                         
  -8  11   1      11965.72      11813.01       180.06 o                         
  -7  11   1          0.86         30.14        13.51 o                         
  -6  11   1      21535.94      21922.33       176.54 o                         
  -5  11   1         13.11         31.87        10.57 o                         
  -4  11   1      34032.72      32167.99       205.77 o                         
  -3  11   1        855.63       1037.96        27.22 o                         
  -2  11   1      53353.51      53910.51       284.77 o                         
  -1  11   1         48.04         86.41         9.37 o                         
   0  11   1      37466.82      36724.39       209.64 o                         
   1  11   1       6576.61       6999.72        74.22 o                         
   2  11   1        465.59        480.44        21.18 o                         
   3  11   1        712.65        655.11        24.20 o                         
   4  11   1        560.65        559.37        25.29 o                         
   5  11   1       1253.31       1182.27        46.06 o                         
   6  11   1       5592.66       5476.69        97.32 o                         
   7  11   1        105.88        118.50        18.33 o                         
   8  11   1      11018.17      10869.30       126.12 o                         
   9  11   1       1297.64       1346.28        45.07 o                         
  10  11   1       9441.77       9727.39       120.23 o                         
  11  11   1        214.44        233.64        22.82 o                         
  12  11   1       4046.06       4540.69        91.67 o                         
  13  11   1        153.71        143.94        16.08 o                         
 -13  12   1       2252.20       2393.62        55.62 o                         
 -12  12   1       1965.20       2073.90        49.89 o                         
 -11  12   1       1565.65       1658.10        51.62 o                         
 -10  12   1       4415.15       4617.42        82.32 o                         
  -9  12   1       7798.36       7471.27        92.51 o                         
  -8  12   1       5001.39       4931.55        72.62 o                         
  -7  12   1      17065.75      16617.36       200.02 o                         
  -6  12   1       5411.09       5311.83        85.40 o                         
  -5  12   1      27585.45      26898.26       216.44 o                         
  -4  12   1        139.22        146.23        16.93 o                         
  -3  12   1      23721.64      22539.64       183.02 o                         
  -2  12   1       8647.88       8750.67        97.15 o                         
  -1  12   1      19809.63      20044.29       144.18 o                         
   0  12   1       5082.19       4514.32        58.19 o                         
   1  12   1      10530.90      10947.70       101.71 o                         
   2  12   1      42595.70      43585.86       281.61 o                         
   3  12   1      12329.88      12653.89       116.71 o                         
   4  12   1       6165.06       5612.00        82.95 o                         
   5  12   1        355.21        338.45        24.59 o                         
   6  12   1       9099.55       8820.72       130.11 o                         
   7  12   1        480.97        439.56        20.97 o                         
   8  12   1       3472.82       3522.70        58.52 o                         
   9  12   1        336.13        353.42        24.79 o                         
  10  12   1       1280.66       1305.77        43.66 o                         
  11  12   1         68.89         70.40        16.57 o                         
  12  12   1        180.10        259.08        23.44 o                         
 -13  13   1       1213.75       1307.11        40.11 o                         
 -12  13   1        589.39        614.27        29.41 o                         
 -11  13   1       3936.07       3984.93        79.29 o                         
 -10  13   1        325.22        339.00        26.89 o                         
  -9  13   1       1131.38       1207.64        41.10 o                         
  -8  13   1        380.53        369.37        23.04 o                         
  -7  13   1       1506.63       1577.56        72.21 o                         
  -6  13   1       1354.83       1323.96        54.96 o                         
  -5  13   1         93.73        129.14        19.52 o                         
  -4  13   1        167.13        171.78        18.90 o                         
  -3  13   1       5230.18       5467.61        90.14 o                         
  -2  13   1        726.52        685.45        29.32 o                         
  -1  13   1      10675.93      10315.69       102.03 o                         
   0  13   1       3068.33       3214.16        51.04 o                         
   1  13   1      34005.82      33634.27       234.79 o                         
   2  13   1       3969.68       4195.51        65.85 o                         
   3  13   1      21839.70      21996.43       172.11 o                         
   4  13   1        184.66        179.05        16.87 o                         
   5  13   1      24119.81      23507.31       231.54 o                         
   6  13   1       5649.31       5582.51       110.94 o                         
   7  13   1      10974.61      10915.51       115.11 o                         
   8  13   1       3498.40       3587.99        74.64 o                         
   9  13   1       2367.39       2490.48        60.56 o                         
  10  13   1        116.94        145.93        19.20 o                         
  11  13   1        324.23        378.22        23.19 o                         
  12  13   1        100.70         93.74        15.04 o                         
 -12  14   1         80.21         71.68        14.55 o                         
 -11  14   1         39.94         60.10        18.04 o                         
 -10  14   1         32.02         29.19        14.74 o                         
  -9  14   1       2712.70       2777.42        63.43 o                         
  -8  14   1         15.22         22.82        14.39 o                         
  -7  14   1       9477.31       9603.56       104.97 o                         
  -6  14   1       2292.83       2218.04        73.27 o                         
  -5  14   1      13692.61      13520.58       175.26 o                         
  -4  14   1         78.57        103.39        19.72 o                         
  -3  14   1      24505.57      23459.48       224.19 o                         
  -2  14   1       3242.09       3478.92        67.91 o                         
  -1  14   1      25394.96      25969.90       221.37 o                         
   0  14   1         97.21        154.21        14.95 o                         
   1  14   1       8819.89       8796.02       101.92 o                         
   2  14   1       7329.98       7722.99       106.11 o                         
   3  14   1        899.38        921.74        34.61 o                         
   4  14   1       2713.92       2747.87        61.79 o                         
   5  14   1        182.95        185.09        21.97 o                         
   6  14   1       3315.60       3238.75        56.66 o                         
   7  14   1       1153.24       1074.64        34.17 o                         
   8  14   1       1968.72       2010.81        57.69 o                         
   9  14   1       2179.36       2284.49        59.72 o                         
  10  14   1        842.50        980.38        36.08 o                         
  11  14   1       5340.15       5720.67        89.74 o                         
  12  14   1       1386.04       1376.06        44.60 o                         
 -12  15   1        291.95        284.68        18.82 o                         
 -11  15   1        673.82        762.05        34.75 o                         
 -10  15   1       1426.09       1584.53        43.10 o                         
  -9  15   1       2039.44       2102.99        52.86 o                         
  -8  15   1       1993.42       2030.44        55.05 o                         
  -7  15   1       1892.29       1821.81        43.04 o                         
  -6  15   1       1533.18       1506.38        38.71 o                         
  -5  15   1       2992.16       2926.50        78.30 o                         
  -4  15   1       5274.47       5391.90       112.90 o                         
  -3  15   1        332.12        346.49        33.55 o                         
  -2  15   1       2269.75       2226.26        59.81 o                         
  -1  15   1        385.53        405.76        26.81 o                         
   0  15   1       1070.97       1150.34        38.16 o                         
   1  15   1        574.43        406.62        22.75 o                         
   2  15   1       1059.02        989.35        36.49 o                         
   3  15   1       4679.85       4390.05        82.33 o                         
   4  15   1         14.71         36.83        16.66 o                         
   5  15   1        796.03        696.81        33.78 o                         
   6  15   1       1885.59       1703.52        43.00 o                         
   7  15   1         97.87        112.97        20.92 o                         
   8  15   1        799.60        884.18        40.38 o                         
   9  15   1        671.93        664.02        35.39 o                         
  10  15   1       1373.57       1534.42        47.03 o                         
  11  15   1        964.03        987.16        33.47 o                         
 -12  16   1        147.30        169.18        14.44 o                         
 -11  16   1       4933.08       5326.65        80.83 o                         
 -10  16   1       2260.32       2429.22        51.48 o                         
  -9  16   1       1557.61       1751.35        46.60 o                         
  -8  16   1       3743.69       3628.25        69.30 o                         
  -7  16   1       3613.29       3453.24        72.56 o                         
  -6  16   1        394.21        361.14        19.89 o                         
  -5  16   1       1769.27       1692.01        39.14 o                         
  -4  16   1          3.71         12.87        17.60 o                         
  -3  16   1        375.48        311.27        26.44 o                         
  -2  16   1       1123.51       1145.89        45.87 o                         
  -1  16   1          6.53         46.17        15.44 o                         
   0  16   1       4899.17       4903.67        88.06 o                         
   1  16   1       2649.63       2618.18        67.77 o                         
   2  16   1       4006.34       4299.30        79.10 o                         
   3  16   1       8238.02       8078.77       135.04 o                         
   4  16   1       6552.16       6429.65        90.49 o                         
   5  16   1       3075.69       3106.11        54.26 o                         
   6  16   1       2263.86       2313.44        58.30 o                         
   7  16   1       5106.23       5440.23        91.14 o                         
   8  16   1         48.16         80.05        18.02 o                         
   9  16   1       2250.79       2315.53        54.89 o                         
  10  16   1         64.01         40.13        18.47 o                         
  11  16   1        776.01        768.25        29.81 o                         
 -11  17   1         26.60         52.91        12.14 o                         
 -10  17   1         37.70         42.28        12.64 o                         
  -9  17   1       1029.83        978.49        34.19 o                         
  -8  17   1        182.48        144.01        18.17 o                         
  -7  17   1       1159.73       1174.62        42.17 o                         
  -6  17   1       1234.63       1243.87        45.49 o                         
  -5  17   1         77.92         65.10        11.75 o                         
  -4  17   1       2392.20       2611.61        50.08 o                         
  -3  17   1        189.74        197.17        25.09 o                         
  -2  17   1       3830.20       3761.94        91.34 o                         
  -1  17   1       4778.14       4562.31        99.64 o                         
   0  17   1       1266.67       1263.07        55.36 o                         
   1  17   1       4667.17       4646.42       101.54 o                         
   2  17   1        995.96        891.41        40.21 o                         
   3  17   1        870.30        815.24        29.11 o                         
   4  17   1        127.51        131.65        13.38 o                         
   5  17   1       2843.54       2818.35        53.41 o                         
   6  17   1         65.60         94.75        17.74 o                         
   7  17   1       2394.87       2499.29        58.61 o                         
   8  17   1        989.55       1073.91        38.02 o                         
   9  17   1       2636.98       2814.99        56.79 o                         
  10  17   1        531.45        522.77        25.94 o                         
 -11  18   1        240.35        200.38        16.01 o                         
 -10  18   1       1868.24       1914.95        44.16 o                         
  -9  18   1         44.09         54.00        13.30 o                         
  -8  18   1       1655.34       1730.73        47.27 o                         
  -7  18   1        759.84        828.20        34.93 o                         
  -6  18   1       2100.42       2045.10        56.48 o                         
  -5  18   1        579.92        555.62        30.92 o                         
  -4  18   1       4776.06       4639.08        65.75 o                         
  -3  18   1        421.88        465.88        22.00 o                         
  -2  18   1       2578.59       2579.98        48.51 o                         
  -1  18   1        163.37        274.73        21.19 o                         
   0  18   1       1323.27       1221.53        37.47 o                         
   1  18   1       1208.72       1026.65        35.14 o                         
   2  18   1       1096.59       1056.36        32.70 o                         
   3  18   1        139.53        106.18        13.55 o                         
   4  18   1        352.13        406.61        22.33 o                         
   5  18   1         31.98         38.21        16.21 o                         
   6  18   1         23.87         63.16        17.45 o                         
   7  18   1        155.24        107.63        23.69 o                         
   8  18   1       1356.60       1414.81        42.49 o                         
   9  18   1         58.04         65.56        12.79 o                         
  10  18   1        867.78        884.33        28.83 o                         
 -10  19   1       2366.42       2293.54        47.11 o                         
  -9  19   1         74.63        108.40        18.58 o                         
  -8  19   1       2344.22       2267.36        50.67 o                         
  -7  19   1        291.87        298.76        23.17 o                         
  -6  19   1        173.41        200.33        20.20 o                         
  -5  19   1         63.86         95.76        18.14 o                         
  -4  19   1        960.25        908.22        38.62 o                         
  -3  19   1         15.80         51.14        13.57 o                         
  -2  19   1       1541.50       1538.28        40.34 o                         
  -1  19   1         69.09         93.71        13.97 o                         
   0  19   1       4108.75       3906.99        64.85 o                         
   1  19   1        942.74        856.22        33.72 o                         
   2  19   1        181.99        186.44        17.80 o                         
   3  19   1        142.33        260.09        23.27 o                         
   4  19   1       4815.43       4837.71        81.07 o                         
   5  19   1        748.19        817.10        35.65 o                         
   6  19   1       1160.54       1154.39        43.40 o                         
   7  19   1        446.41        541.12        27.17 o                         
   8  19   1        496.60        523.07        24.12 o                         
   9  19   1        239.35        190.50        15.33 o                         
 -10  20   1        880.55        846.73        27.10 o                         
  -9  20   1       1863.70       1875.13        42.41 o                         
  -8  20   1        699.07        712.22        29.36 o                         
  -7  20   1       2651.37       2490.64        58.03 o                         
  -6  20   1        282.92        239.94        22.03 o                         
  -5  20   1       1842.85       1759.02        48.40 o                         
  -4  20   1        109.64         60.55        17.37 o                         
  -3  20   1        739.62        639.88        34.95 o                         
  -2  20   1        182.37        147.89        25.84 o                         
  -1  20   1       1420.26       1217.72        49.23 o                         
   0  20   1        866.48        744.84        37.15 o                         
   1  20   1        185.90        162.75        22.61 o                         
   2  20   1       3068.20       2811.46        73.31 o                         
   3  20   1        372.70        339.98        27.63 o                         
   4  20   1        365.35        423.86        27.94 o                         
   5  20   1        660.52        742.02        35.76 o                         
   6  20   1         18.67         10.30        15.34 o                         
   7  20   1       1588.14       1696.45        41.97 o                         
   8  20   1         15.29         22.16        11.68 o                         
   9  20   1        109.72        163.00        12.81 o                         
  -9  21   1        281.01        311.90        18.16 o                         
  -8  21   1        611.23        429.30        22.15 o                         
  -7  21   1       2550.62       2694.63        57.50 o                         
  -6  21   1        698.43        572.94        29.95 o                         
  -5  21   1       2135.51       2038.52        55.19 o                         
  -4  21   1       1254.56        969.22        39.90 o                         
  -3  21   1        728.12        640.81        34.61 o                         
  -2  21   1        127.09        103.37        19.39 o                         
  -1  21   1         78.88         38.35        18.42 o                         
   0  21   1       1085.01        943.07        43.24 o                         
   1  21   1        550.32        457.54        32.94 o                         
   2  21   1        601.59        514.25        33.23 o                         
   3  21   1        493.17        412.39        38.87 o                         
   4  21   1         11.28          8.86        21.12 o                         
   5  21   1        781.01        647.67        33.04 o                         
   6  21   1         83.23         81.91        14.84 o                         
   7  21   1        428.24        361.44        20.29 o                         
   8  21   1        653.51        646.30        23.94 o                         
  -8  22   1        183.56        142.39        16.41 o                         
  -7  22   1        272.51        301.14        20.88 o                         
  -6  22   1          9.82         14.17        14.51 o                         
  -5  22   1        850.12        763.68        38.27 o                         
  -4  22   1        780.55        771.88        34.53 o                         
  -3  22   1         78.01         43.60        18.32 o                         
  -2  22   1       3985.88       3759.04        83.14 o                         
  -1  22   1       1212.42       1141.10        46.31 o                         
   0  22   1       5717.12       4995.63       100.23 o                         
   1  22   1         61.96         50.29        19.63 o                         
   2  22   1       2959.23       2768.33        75.27 o                         
   3  22   1         19.62         38.57        24.36 o                         
   4  22   1       6584.79       6194.07       159.61 o                         
   5  22   1         35.83         29.70        17.47 o                         
   6  22   1       7103.31       7071.70        93.72 o                         
   7  22   1        116.42         95.51        13.45 o                         
  -7  23   1        200.86        156.17        15.22 o                         
  -6  23   1       4068.61       3868.18        71.64 o                         
  -5  23   1          4.27         25.53        15.79 o                         
  -4  23   1       4885.38       4478.01        88.67 o                         
  -3  23   1        609.74        588.02        33.60 o                         
  -2  23   1       1654.70       1380.72        49.26 o                         
  -1  23   1        771.91        635.91        36.52 o                         
   0  23   1       4461.01       4008.26        86.80 o                         
   1  23   1       1696.29       1458.50        52.64 o                         
   2  23   1       1957.08       1821.69        65.77 o                         
   3  23   1       3554.65       3063.28        83.61 o                         
   4  23   1        620.76        579.94        35.21 o                         
   5  23   1       1154.54       1037.20        41.42 o                         
   6  23   1        867.91        929.96        35.24 o                         
   7  23   1        724.78        696.62        26.95 o                         
  -6  24   1        916.34        820.25        31.71 o                         
  -5  24   1       3892.94       3649.17        68.28 o                         
  -4  24   1        541.00        500.73        31.14 o                         
  -3  24   1       6050.82       5503.22       100.38 o                         
  -2  24   1        991.56        797.43        37.78 o                         
  -1  24   1       2468.01       2124.23        62.62 o                         
   0  24   1        283.10        251.61        28.68 o                         
   1  24   1       1285.82       1013.75        45.21 o                         
   2  24   1          5.42         14.17        19.27 o                         
   3  24   1         85.94         86.90        18.75 o                         
   4  24   1         14.98         29.33        16.61 o                         
   5  24   1        130.29         78.40        14.86 o                         
   6  24   1        257.72        188.04        20.69 o                         
  -5  25   1        314.69        294.22        22.08 o                         
  -4  25   1       3263.19       3064.60        86.68 o                         
  -3  25   1        318.75        259.64        22.89 o                         
  -2  25   1       2828.49       2663.55        94.22 o                         
  -1  25   1       2352.53       2006.77        65.28 o                         
   0  25   1       1977.26       1818.14        58.64 o                         
   1  25   1       4852.95       4234.32        84.52 o                         
   2  25   1        292.19        277.40        24.53 o                         
   3  25   1       6112.32       5493.29       103.35 o                         
   4  25   1        223.44        175.23        18.44 o                         
  -3  26   1       1536.53       1237.11        52.90 o                         
  -2  26   1       2563.47       2463.17       101.20 o                         
  -1  26   1       1573.76       1264.48        52.43 o                         
   0  26   1       3492.26       3112.36        78.54 o                         
   1  26   1         74.71         28.17        14.79 o                         
   2  26   1       4159.44       3507.44        87.36 o                         
   3  26   1       1116.30        929.06        34.80 o                         
 -14   0   2       5045.72       5092.37       112.52 o                         
 -12   0   2       5708.04       6261.16       139.38 o                         
 -10   0   2      29412.68      25962.20       599.43 o                         
  -8   0   2      48815.23      48445.78      1392.86 o                         
  -6   0   2      59091.05      59730.87       475.52 o                         
  -4   0   2     209608.16     217515.77      1954.42 o                         
  -2   0   2      54550.23      53803.71       573.94 o                         
   0   0   2        935.20       1272.01        38.11 o                         
   2   0   2        598.37        911.95        35.14 o                         
   4   0   2      44026.54      41952.55       390.66 o                         
   6   0   2      34866.20      34352.27       342.32 o                         
   8   0   2      35807.29      35466.59       605.94 o                         
  10   0   2      15777.51      14945.42       256.60 o                         
  12   0   2       1763.50       1558.89       111.54 o                         
 -15   1   2        152.53        106.26        14.21 o                         
 -14   1   2       1879.15       1919.25        50.34 o                         
 -13   1   2        455.58        491.04        28.04 o                         
 -12   1   2       2139.52       2088.09        55.36 o                         
 -11   1   2        240.43        261.49        17.79 o                         
 -10   1   2        737.23        680.29        45.21 o                         
  -9   1   2      10082.87       9649.13       280.14 o                         
  -8   1   2        240.28        300.33        25.97 o                         
  -7   1   2       3290.06       3435.15        57.33 o                         
  -6   1   2      21959.63      22582.08       162.00 o                         
  -5   1   2      12238.33      12136.65        81.77 o                         
  -4   1   2      34490.75      37367.91       261.57 o                         
  -3   1   2        448.36        695.86        25.27 o                         
  -2   1   2      71113.70      74890.23       883.42 o                         
  -1   1   2       4732.47       4711.37        56.34 o                         
   0   1   2      38821.32      41948.41       544.92 o                         
   1   1   2      62048.54      61475.23       503.19 o                         
   2   1   2      97921.75      98523.31       592.92 o                         
   3   1   2      60149.17      60112.64       427.51 o                         
   4   1   2      10655.26       9975.73        94.08 o                         
   5   1   2      14852.14      14404.19       130.88 o                         
   6   1   2       2103.96       1839.45        47.54 o                         
   7   1   2       7968.60       8112.92       131.81 o                         
   8   1   2         74.02         71.08        19.19 o                         
   9   1   2       4157.59       3701.60        72.17 o                         
  10   1   2       3068.23       3011.58        80.56 o                         
  11   1   2        910.87        838.30        50.98 o                         
  12   1   2        987.40        802.63        58.50 o                         
  13   1   2       2312.10       2240.04        86.67 o                         
 -15   2   2       1426.79       1577.34        48.38 o                         
 -14   2   2        377.51        424.91        24.96 o                         
 -13   2   2       2151.14       2089.96        53.87 o                         
 -12   2   2        191.81        147.78        17.51 o                         
 -11   2   2        383.38        407.30        19.74 o                         
 -10   2   2       6631.15       6405.66       196.10 o                         
  -9   2   2       1371.29       1190.42        46.39 o                         
  -8   2   2       7207.47       7422.35       109.08 o                         
  -7   2   2       7742.27       6803.17        90.88 o                         
  -6   2   2       2063.77       2079.54        38.94 o                         
  -5   2   2      49644.34      52406.20       296.85 o                         
  -4   2   2      11365.75      11883.34       130.18 o                         
  -3   2   2     118048.62     120538.09       810.47 o                         
  -2   2   2       7678.97       7535.58       128.19 o                         
  -1   2   2      16232.34      18181.60       259.95 o                         
   0   2   2       6119.47       5612.43        69.79 o                         
   1   2   2     166844.44     163636.47      1357.31 o                         
   2   2   2      32232.73      30764.68       247.36 o                         
   3   2   2      52104.41      55483.41       383.43 o                         
   4   2   2      11388.77      11980.02       103.80 o                         
   5   2   2      45743.28      46278.40       414.18 o                         
   6   2   2      32838.59      33584.53       310.66 o                         
   7   2   2       2246.61       2167.82        65.62 o                         
   8   2   2       2596.96       2600.51        68.92 o                         
   9   2   2        945.09        790.02        31.07 o                         
  10   2   2       2229.76       1853.69        72.63 o                         
  11   2   2       1248.92       1158.18        61.12 o                         
  12   2   2        283.95        264.69        34.74 o                         
  13   2   2       2733.30       2644.97        94.45 o                         
 -15   3   2        351.51        401.34        26.32 o                         
 -14   3   2        651.26        627.26        29.42 o                         
 -13   3   2       2291.06       2296.98        53.07 o                         
 -12   3   2        489.84        543.15        27.41 o                         
 -11   3   2      14319.18      13991.22       170.17 o                         
 -10   3   2       3525.21       3342.49       110.41 o                         
  -9   3   2       8834.88       8660.88       221.22 o                         
  -8   3   2        765.84        777.98        30.75 o                         
  -7   3   2      41543.60      41822.54       421.40 o                         
  -6   3   2       5455.79       5763.54        70.40 o                         
  -5   3   2      21166.93      21385.15       129.59 o                         
  -4   3   2       3766.95       4483.64        42.58 o                         
  -3   3   2       9267.01       9177.09       118.77 o                         
  -2   3   2      34208.93      35504.24       477.99 o                         
  -1   3   2       1045.35       1273.60        37.61 o                         
   0   3   2        222.70        265.55        13.43 o                         
   1   3   2        706.33        808.06        23.05 o                         
   2   3   2       3825.00       3632.07        44.42 o                         
   3   3   2      23930.80      25429.03       168.91 o                         
   4   3   2       6939.11       7065.66        81.32 o                         
   5   3   2      31318.22      30797.57       306.35 o                         
   6   3   2       3514.63       3356.02        64.26 o                         
   7   3   2      16698.34      16615.45       180.28 o                         
   8   3   2       1805.12       1712.77        60.75 o                         
   9   3   2      15717.61      14842.42       221.30 o                         
  10   3   2       1266.66       1196.75        59.47 o                         
  11   3   2       2263.94       2153.65        83.11 o                         
  12   3   2        446.82        387.09        35.50 o                         
  13   3   2       1033.40        923.13        76.15 o                         
 -15   4   2       1487.47       1485.30        39.43 o                         
 -14   4   2       1260.18       1307.75        45.53 o                         
 -13   4   2       1908.34       2134.09        57.70 o                         
 -12   4   2       4014.05       3970.59        71.59 o                         
 -11   4   2       8668.67       8424.88       105.06 o                         
 -10   4   2      10268.85       9785.66       315.21 o                         
  -9   4   2       2599.06       2620.36        68.06 o                         
  -8   4   2       9910.63       9518.18       156.57 o                         
  -7   4   2       1549.88       1535.72        41.49 o                         
  -6   4   2       7502.28       7212.59        82.10 o                         
  -5   4   2       3344.98       3558.52        42.07 o                         
  -4   4   2      10335.69      10437.91        69.42 o                         
  -3   4   2      54982.14      59809.86       700.97 o                         
  -2   4   2        313.14        289.08        16.70 o                         
  -1   4   2     113999.41     115313.94      1168.12 o                         
   0   4   2       7256.00       7197.08       117.49 o                         
   1   4   2      37794.97      37909.65       248.29 o                         
   2   4   2       4357.63       4385.77        40.95 o                         
   3   4   2      18086.78      17645.48       109.41 o                         
   4   4   2       2558.50       2272.92        39.07 o                         
   5   4   2       4134.14       4016.57        64.11 o                         
   6   4   2       6893.74       6721.21        95.17 o                         
   7   4   2        555.12        434.09        30.00 o                         
   8   4   2       5153.40       4676.05       107.61 o                         
   9   4   2       2101.16       2058.94        50.86 o                         
  10   4   2       6747.42       6376.09       136.31 o                         
  11   4   2       1780.83       1647.50        72.78 o                         
  12   4   2       2167.72       2043.84        75.26 o                         
  13   4   2        500.86        506.30        35.26 o                         
 -15   5   2        518.74        545.94        24.18 o                         
 -14   5   2         33.37         55.43        18.06 o                         
 -13   5   2        337.26        386.14        27.21 o                         
 -12   5   2         45.02         46.86        16.36 o                         
 -11   5   2        240.99        226.52        18.05 o                         
 -10   5   2        581.40        587.73        46.06 o                         
  -9   5   2       3080.05       3174.86        68.59 o                         
  -8   5   2       1691.47       1535.88        46.44 o                         
  -7   5   2       7870.27       7590.77        94.09 o                         
  -6   5   2      15535.90      15105.24       143.94 o                         
  -5   5   2       5446.26       5669.27        58.29 o                         
  -4   5   2      25353.94      24824.34       152.47 o                         
  -3   5   2      11492.34      11732.41        69.03 o                         
  -2   5   2      85611.12      86653.12      1157.61 o                         
  -1   5   2       8422.65       9368.11       128.81 o                         
   0   5   2      39198.14      40528.60       435.32 o                         
   1   5   2       5272.24       6147.25        59.66 o                         
   2   5   2      46199.52      47652.45       250.74 o                         
   3   5   2         98.07        145.04         9.90 o                         
   4   5   2       2731.83       2742.98        46.73 o                         
   5   5   2        638.13        719.31        29.31 o                         
   6   5   2        390.13        466.28        25.52 o                         
   7   5   2        572.67        568.34        34.15 o                         
   8   5   2        424.29        473.63        37.77 o                         
   9   5   2        167.93        181.87        18.16 o                         
  10   5   2        379.34        366.52        36.03 o                         
  11   5   2        156.28        196.81        31.74 o                         
  12   5   2        426.78        440.94        35.55 o                         
  13   5   2        480.39        496.16        38.07 o                         
 -15   6   2        223.64        184.72        16.19 o                         
 -14   6   2         21.38         45.80        14.68 o                         
 -13   6   2       2534.22       2413.49        59.61 o                         
 -12   6   2        101.71         92.24        17.47 o                         
 -11   6   2       8488.13       8286.15       116.12 o                         
 -10   6   2       1666.01       1557.52        48.91 o                         
  -9   6   2       3032.49       3007.88        75.72 o                         
  -8   6   2       3199.63       3081.50        79.20 o                         
  -7   6   2       3574.06       3306.43        60.58 o                         
  -6   6   2      19485.38      19678.16       150.38 o                         
  -5   6   2       2726.14       2743.44        38.66 o                         
  -4   6   2       1338.73       1314.71        21.05 o                         
  -3   6   2      18509.62      18670.99       118.65 o                         
  -2   6   2        382.38        485.40        11.10 o                         
  -1   6   2      14365.01      14577.68        93.68 o                         
   0   6   2       1451.67       1265.46        22.66 o                         
   1   6   2       8392.47       8039.39        52.12 o                         
   2   6   2      12498.52      12329.83        83.09 o                         
   3   6   2      15831.55      15937.75       109.36 o                         
   4   6   2       4621.89       4142.03        70.05 o                         
   5   6   2      14950.10      14858.87       144.15 o                         
   6   6   2      16813.84      17072.24       213.85 o                         
   7   6   2       6717.69       6500.86       107.71 o                         
   8   6   2       7778.26       8238.78       198.62 o                         
   9   6   2       4743.96       4740.91        77.13 o                         
  10   6   2       2060.73       1754.81        62.15 o                         
  11   6   2       2646.03       2605.77        81.82 o                         
  12   6   2        709.94        636.60        43.55 o                         
  13   6   2       1735.17       1835.10        68.44 o                         
 -15   7   2       1705.27       1784.90        39.75 o                         
 -14   7   2       1788.74       1700.97        46.75 o                         
 -13   7   2        423.98        475.64        28.01 o                         
 -12   7   2       5027.88       4888.84        85.53 o                         
 -11   7   2       9202.21       8736.72       132.68 o                         
 -10   7   2       3819.09       3561.33        60.49 o                         
  -9   7   2       2940.81       2846.07        90.12 o                         
  -8   7   2       1075.80        990.36        36.31 o                         
  -7   7   2       8821.09       8775.03       119.22 o                         
  -6   7   2        690.80        754.29        25.06 o                         
  -5   7   2        504.86        906.61        23.84 o                         
  -4   7   2         52.72        109.43         8.31 o                         
  -3   7   2       3255.85       2956.49        31.32 o                         
  -2   7   2       5164.37       5532.14        43.15 o                         
  -1   7   2       2330.01       2151.13        24.28 o                         
   0   7   2        103.27        122.70         6.52 o                         
   1   7   2       2528.18       2679.76        30.18 o                         
   2   7   2        178.11        195.85        10.74 o                         
   3   7   2       2221.80       2436.38        39.31 o                         
   4   7   2      11101.08      11950.51       120.01 o                         
   5   7   2       2262.92       2416.11        55.94 o                         
   6   7   2        138.41        145.11        20.46 o                         
   7   7   2        769.73        727.71        41.82 o                         
   8   7   2       1537.95       1578.71        74.64 o                         
   9   7   2       2693.90       2591.12        55.23 o                         
  10   7   2       4359.35       4308.47       101.89 o                         
  11   7   2        447.43        512.87        32.52 o                         
  12   7   2        937.12        959.00        51.11 o                         
  13   7   2        562.49        620.22        33.96 o                         
 -14   8   2       1637.29       1713.49        43.92 o                         
 -13   8   2        689.99        583.28        28.18 o                         
 -12   8   2        271.06        314.59        24.24 o                         
 -11   8   2        854.76        738.35        34.90 o                         
 -10   8   2         68.51        103.07        13.81 o                         
  -9   8   2         38.02         41.06        16.34 o                         
  -8   8   2       3851.62       3967.03        75.51 o                         
  -7   8   2        111.52        124.64        15.73 o                         
  -6   8   2      11301.44      11701.41       111.95 o                         
  -5   8   2       1097.63       1080.36        28.22 o                         
  -4   8   2      10504.38      10657.16        83.58 o                         
  -3   8   2        279.40        415.43        13.07 o                         
  -2   8   2       3728.17       3921.23        48.50 o                         
  -1   8   2       7091.53       7113.65        51.75 o                         
   0   8   2       2786.93       3424.39        37.78 o                         
   1   8   2      27650.54      28511.16       161.80 o                         
   2   8   2        145.25        205.18        12.71 o                         
   3   8   2        391.87       1133.28        29.92 o                         
   4   8   2      10844.16      11898.03       122.09 o                         
   5   8   2        100.55        160.80        17.00 o                         
   6   8   2        147.37        200.71        21.72 o                         
   7   8   2       1412.27       1591.17        57.34 o                         
   8   8   2          1.15         13.68        12.28 o                         
   9   8   2        221.05        253.76        22.12 o                         
  10   8   2       1354.35       1357.35        49.17 o                         
  11   8   2       1333.31       1345.93        52.20 o                         
  12   8   2       2404.24       2735.67        76.51 o                         
  13   8   2         64.28         59.06        18.03 o                         
 -14   9   2       1522.18       1554.23        38.61 o                         
 -13   9   2        692.79        798.25        31.96 o                         
 -12   9   2       2978.54       3056.89        66.20 o                         
 -11   9   2       1277.97       1423.52        46.57 o                         
 -10   9   2       5849.07       5903.47        79.46 o                         
  -9   9   2         87.15         44.18        17.68 o                         
  -8   9   2       3608.67       3340.71        70.12 o                         
  -7   9   2        663.78        917.24        34.13 o                         
  -6   9   2       6594.86       6863.32        83.70 o                         
  -5   9   2        446.70        486.18        22.52 o                         
  -4   9   2        400.63        472.65        16.58 o                         
  -3   9   2        151.56        316.51        14.42 o                         
  -2   9   2        173.92        238.67        12.40 o                         
  -1   9   2       1873.10       2089.01        31.27 o                         
   0   9   2       5235.10       5684.10        55.63 o                         
   1   9   2       1761.47       2160.97        33.38 o                         
   2   9   2        106.62        118.83        11.22 o                         
   3   9   2       4444.59       4151.38        56.21 o                         
   4   9   2       8890.64       9738.21       106.43 o                         
   5   9   2        449.52        558.34        30.28 o                         
   6   9   2       1863.31       1892.30        62.22 o                         
   7   9   2       1449.06       1434.24        54.76 o                         
   8   9   2       2538.45       2575.61        49.32 o                         
   9   9   2         18.66         32.01        16.92 o                         
  10   9   2       1845.12       1828.54        58.70 o                         
  11   9   2        521.75        460.46        33.27 o                         
  12   9   2       1716.82       1902.70        62.39 o                         
 -14  10   2        377.94        356.03        20.01 o                         
 -13  10   2       2767.76       2667.07        58.50 o                         
 -12  10   2        657.26        649.04        33.27 o                         
 -11  10   2       4005.73       4008.67        77.11 o                         
 -10  10   2       3844.60       3855.83        64.76 o                         
  -9  10   2      12416.22      12460.74       114.50 o                         
  -8  10   2        566.86        533.60        30.70 o                         
  -7  10   2       7294.80       7697.62       102.22 o                         
  -6  10   2        692.41        629.88        26.70 o                         
  -5  10   2       3801.24       3798.94        61.37 o                         
  -4  10   2       7589.90       8281.64        83.91 o                         
  -3  10   2       4263.57       4850.18        55.69 o                         
  -2  10   2        595.75        752.20        21.33 o                         
  -1  10   2        118.60        188.99        12.30 o                         
   0  10   2       1107.06       1273.07        25.45 o                         
   1  10   2       4563.57       4866.50        56.64 o                         
   2  10   2        184.47        161.54        12.68 o                         
   3  10   2       7194.33       6882.29        78.03 o                         
   4  10   2         29.29         73.04        12.55 o                         
   5  10   2       3032.38       3029.93        68.12 o                         
   6  10   2       1388.29       1620.13        86.66 o                         
   7  10   2      10145.44      10015.46       157.39 o                         
   8  10   2       5125.12       5063.03        70.40 o                         
   9  10   2      12490.23      12349.43       149.16 o                         
  10  10   2        391.85        430.46        31.10 o                         
  11  10   2       3051.22       3211.95        88.24 o                         
  12  10   2       1296.66       1413.17        52.20 o                         
 -14  11   2         59.32        113.39        13.81 o                         
 -13  11   2         69.21         59.69        13.79 o                         
 -12  11   2        770.36        736.22        30.48 o                         
 -11  11   2         76.69        105.18        21.48 o                         
 -10  11   2        459.94        401.51        24.82 o                         
  -9  11   2        722.80        662.48        24.82 o                         
  -8  11   2       1055.63        926.49        41.06 o                         
  -7  11   2       2215.34       2302.92        55.25 o                         
  -6  11   2        297.56        291.96        21.49 o                         
  -5  11   2      10199.92      10425.07       119.33 o                         
  -4  11   2       7158.82       7190.01        84.74 o                         
  -3  11   2        449.24        437.50        17.88 o                         
  -2  11   2      11794.44      12986.81       114.58 o                         
  -1  11   2         76.09        122.01        11.32 o                         
   0  11   2        509.61        932.21        24.57 o                         
   1  11   2       1179.68       1204.00        28.77 o                         
   2  11   2       9169.58       9723.58        88.89 o                         
   3  11   2         37.82         63.63        11.19 o                         
   4  11   2        131.07        243.72        19.88 o                         
   5  11   2       2274.04       2252.27        59.82 o                         
   6  11   2        182.51        204.53        26.87 o                         
   7  11   2         18.78         42.38        12.84 o                         
   8  11   2         26.90         63.06        14.75 o                         
   9  11   2          0.57         27.24        16.68 o                         
  10  11   2         46.53         72.72        18.79 o                         
  11  11   2       2153.51       2149.37        63.89 o                         
  12  11   2         31.25         46.63        16.51 o                         
 -13  12   2       2471.34       2636.72        54.09 o                         
 -12  12   2       3325.78       3653.88        64.33 o                         
 -11  12   2       3126.52       3336.18        69.15 o                         
 -10  12   2        846.68       1091.12        41.68 o                         
  -9  12   2       1236.28       1247.63        35.24 o                         
  -8  12   2       1299.24       1414.17        41.02 o                         
  -7  12   2        338.65        423.38        26.26 o                         
  -6  12   2       6117.30       6145.17       113.21 o                         
  -5  12   2         15.92        104.68        15.09 o                         
  -4  12   2         13.39        132.71        15.92 o                         
  -3  12   2       4235.88       4251.51        56.78 o                         
  -2  12   2       1508.70       1666.05        36.88 o                         
  -1  12   2       5855.22       5844.79        68.20 o                         
   0  12   2        327.97        280.58        15.67 o                         
   1  12   2       4635.53       4336.01        58.56 o                         
   2  12   2         54.39         97.09        11.14 o                         
   3  12   2      12076.41      12747.96       115.35 o                         
   4  12   2       1216.07       1204.47        40.79 o                         
   5  12   2         14.47         27.33        14.07 o                         
   6  12   2       1089.90       1144.72        53.14 o                         
   7  12   2         92.76        110.03        13.42 o                         
   8  12   2       1120.60       1368.60        49.10 o                         
   9  12   2       1215.95       1246.41        44.56 o                         
  10  12   2       1356.20       1439.42        48.72 o                         
  11  12   2        959.00        942.53        39.63 o                         
  12  12   2       1534.98       1697.03        52.03 o                         
 -13  13   2        920.12       1041.71        34.45 o                         
 -12  13   2        347.11        388.53        23.27 o                         
 -11  13   2       2465.49       2679.97        65.99 o                         
 -10  13   2       6583.59       6326.45       101.78 o                         
  -9  13   2       5999.68       6326.52        98.27 o                         
  -8  13   2       3647.57       3583.64        64.01 o                         
  -7  13   2       5414.60       5574.37        98.44 o                         
  -6  13   2       6154.65       5990.05        97.38 o                         
  -5  13   2       9562.11       9817.11       124.08 o                         
  -4  13   2       2739.63       2511.38        52.14 o                         
  -3  13   2       8225.43       8630.91       111.26 o                         
  -2  13   2       1160.66       1167.11        35.29 o                         
  -1  13   2       2637.46       2522.83        53.16 o                         
   0  13   2       1519.95       1634.31        41.51 o                         
   1  13   2       1322.22       1392.81        35.98 o                         
   2  13   2        842.58        918.04        29.78 o                         
   3  13   2       8684.18       9115.37       111.52 o                         
   4  13   2       8490.16       8389.77       116.07 o                         
   5  13   2       4065.86       4037.42        86.22 o                         
   6  13   2       6032.02       5978.73        77.62 o                         
   7  13   2       2831.65       2826.19        54.17 o                         
   8  13   2       5004.97       4782.71        89.51 o                         
   9  13   2       4363.02       4613.53        98.47 o                         
  10  13   2        998.25       1094.45        43.77 o                         
  11  13   2       1258.26       1314.92        51.66 o                         
 -13  14   2          9.99         13.54        15.42 o                         
 -12  14   2          3.54          7.68        12.69 o                         
 -11  14   2         39.18         67.32        15.97 o                         
 -10  14   2         39.37         36.66        17.98 o                         
  -9  14   2       3627.81       3504.20        75.52 o                         
  -8  14   2       1473.41       1469.21        40.75 o                         
  -7  14   2       7984.51       8355.36        92.35 o                         
  -6  14   2       4381.06       4200.74        94.97 o                         
  -5  14   2      13387.05      13351.63       175.84 o                         
  -4  14   2       1014.46       1030.73        41.21 o                         
  -3  14   2      11220.62      11622.92       153.17 o                         
  -2  14   2         47.67         84.75        15.03 o                         
  -1  14   2      12002.43      12020.65       137.39 o                         
   0  14   2        275.51        247.28        20.37 o                         
   1  14   2      28706.55      28357.99       218.08 o                         
   2  14   2       1656.87       1651.58        40.61 o                         
   3  14   2       8412.96       8273.57       104.59 o                         
   4  14   2       2569.32       2499.90        62.61 o                         
   5  14   2      10292.79      10695.71       143.37 o                         
   6  14   2       1702.40       1797.94        42.50 o                         
   7  14   2       1723.90       1872.89        56.32 o                         
   8  14   2       1998.57       2028.16        57.45 o                         
   9  14   2        444.54        447.46        29.20 o                         
  10  14   2        155.21        153.94        20.37 o                         
  11  14   2        192.35        315.77        23.00 o                         
 -12  15   2       1483.66       1591.35        42.28 o                         
 -11  15   2       2830.61       3098.75        68.35 o                         
 -10  15   2        110.50        121.74        17.08 o                         
  -9  15   2       1696.08       1920.56        54.86 o                         
  -8  15   2        144.73        129.04        18.19 o                         
  -7  15   2        980.47        932.79        29.30 o                         
  -6  15   2       3340.48       3340.65        67.14 o                         
  -5  15   2        525.46        629.22        48.40 o                         
  -4  15   2      21768.87      20975.45       219.85 o                         
  -3  15   2        209.33        227.48        23.47 o                         
  -2  15   2      25084.24      25083.82       229.16 o                         
  -1  15   2       2156.36       2124.74        53.39 o                         
   0  15   2      14748.50      14430.09       169.38 o                         
   1  15   2        187.00        247.50        21.33 o                         
   2  15   2      12708.48      13115.29       152.27 o                         
   3  15   2       4938.14       4698.11        83.41 o                         
   4  15   2       7004.28       6988.76       111.19 o                         
   5  15   2       3746.26       3996.55        60.60 o                         
   6  15   2        932.84        834.60        30.63 o                         
   7  15   2       3091.24       3266.69        72.12 o                         
   8  15   2        254.13        285.66        24.48 o                         
   9  15   2       5759.23       6276.03        93.09 o                         
  10  15   2        678.19        621.73        29.23 o                         
  11  15   2       1105.97       1112.67        36.41 o                         
 -12  16   2       2629.78       2899.92        54.41 o                         
 -11  16   2        722.14        616.67        26.98 o                         
 -10  16   2      11521.29      12358.24       130.47 o                         
  -9  16   2        249.95        325.63        23.29 o                         
  -8  16   2      10153.70      10760.90       120.99 o                         
  -7  16   2        567.56        517.63        25.76 o                         
  -6  16   2      13741.81      13420.39       117.26 o                         
  -5  16   2       1266.65       1210.95        40.90 o                         
  -4  16   2      10399.39       9876.71       152.95 o                         
  -3  16   2       2178.75       2008.62        65.43 o                         
  -2  16   2       5065.57       4925.72        91.83 o                         
  -1  16   2        972.14        918.65        40.01 o                         
   0  16   2         47.14         83.50        18.07 o                         
   1  16   2        439.88        466.14        26.71 o                         
   2  16   2        689.08        675.45        36.27 o                         
   3  16   2         95.26        127.79        23.15 o                         
   4  16   2       7238.58       6704.67        82.95 o                         
   5  16   2        139.59        104.93        13.60 o                         
   6  16   2       9111.43       9119.42       121.90 o                         
   7  16   2        282.07        302.04        22.23 o                         
   8  16   2       3700.47       4281.01        76.65 o                         
   9  16   2         41.74         51.77        13.32 o                         
  10  16   2       4173.17       4616.58        67.83 o                         
 -12  17   2        182.44        257.49        18.43 o                         
 -11  17   2         52.63         53.41        12.66 o                         
 -10  17   2         84.42         83.12        15.24 o                         
  -9  17   2       2974.93       3071.22        59.63 o                         
  -8  17   2       1230.10       1111.99        36.97 o                         
  -7  17   2        879.54        792.97        33.37 o                         
  -6  17   2       5519.12       5528.56        70.40 o                         
  -5  17   2       2952.82       2830.98        51.04 o                         
  -4  17   2      15764.63      15118.43       124.17 o                         
  -3  17   2        548.57        461.77        34.23 o                         
  -2  17   2      19059.25      18461.24       201.14 o                         
  -1  17   2        688.17        676.08        40.09 o                         
   0  17   2      42350.51      40846.29       354.19 o                         
   1  17   2       6954.47       6606.53       124.81 o                         
   2  17   2      21582.53      20475.79       193.61 o                         
   3  17   2       9008.11       8436.59        96.82 o                         
   4  17   2      12142.79      12030.37       123.82 o                         
   5  17   2       9637.47       9701.30       125.33 o                         
   6  17   2       5112.80       5292.31        83.39 o                         
   7  17   2       4925.53       4995.64        78.85 o                         
   8  17   2       2858.54       2978.88        59.08 o                         
   9  17   2       1681.30       1786.00        42.36 o                         
  10  17   2         14.22         42.59        11.94 o                         
 -11  18   2         80.24         58.71        11.32 o                         
 -10  18   2        538.36        636.25        26.38 o                         
  -9  18   2        138.41        153.39        17.05 o                         
  -8  18   2       1274.37       1277.38        40.65 o                         
  -7  18   2       1009.22       1020.90        38.20 o                         
  -6  18   2         79.02         90.30        16.67 o                         
  -5  18   2      13900.27      13148.45       121.16 o                         
  -4  18   2        170.53        175.21        17.07 o                         
  -3  18   2      19603.23      19053.88       145.43 o                         
  -2  18   2       5005.71       4752.88        67.98 o                         
  -1  18   2      29237.02      28273.23       198.22 o                         
   0  18   2         18.04         31.28        12.71 o                         
   1  18   2      15393.40      15386.73       126.80 o                         
   2  18   2      12167.49      10890.65       107.00 o                         
   3  18   2      13157.02      12605.13       124.75 o                         
   4  18   2        692.45        674.03        35.97 o                         
   5  18   2       1900.29       2111.75        61.39 o                         
   6  18   2       3106.93       3027.65        63.70 o                         
   7  18   2        835.42        874.39        34.36 o                         
   8  18   2       1538.35       1654.99        43.44 o                         
   9  18   2         84.56         81.80        14.71 o                         
 -11  19   2       5692.64       5931.66       109.65 o                         
 -10  19   2         71.49         47.52        14.37 o                         
  -9  19   2       6943.95       7293.19        92.19 o                         
  -8  19   2         16.90          0.00        16.92 o                         
  -7  19   2      16848.78      15907.94       155.05 o                         
  -6  19   2         14.70         45.93        16.54 o                         
  -5  19   2       7404.68       7143.99        97.79 o                         
  -4  19   2       1431.90       1380.28        46.40 o                         
  -3  19   2       8761.17       7847.50        87.33 o                         
  -2  19   2        492.12        391.34        22.58 o                         
  -1  19   2          7.96         19.56        14.43 o                         
   0  19   2       1492.27       1505.59        40.94 o                         
   1  19   2        143.67        133.78        14.74 o                         
   2  19   2        417.84        473.22        28.81 o                         
   3  19   2       1816.20       1827.02        53.57 o                         
   4  19   2       1166.70       1101.72        44.16 o                         
   5  19   2       7949.78       8007.54       122.57 o                         
   6  19   2         23.63         18.90        17.07 o                         
   7  19   2      10779.27      11374.99       133.79 o                         
   8  19   2         72.63         60.68        12.78 o                         
   9  19   2       5058.58       5377.32        72.17 o                         
 -10  20   2       2909.25       2800.48        53.27 o                         
  -9  20   2        184.40        177.90        19.34 o                         
  -8  20   2       4577.15       4646.89        77.14 o                         
  -7  20   2        646.71        684.06        34.35 o                         
  -6  20   2       6076.03       5662.16        85.02 o                         
  -5  20   2       3164.79       3065.04        71.68 o                         
  -4  20   2       2082.05       2061.87        57.16 o                         
  -3  20   2       5108.04       4999.17        93.73 o                         
  -2  20   2       2073.12       1879.85        59.61 o                         
  -1  20   2       4742.39       4293.21        86.52 o                         
   0  20   2        424.04        386.79        28.40 o                         
   1  20   2       8738.44       7745.11       121.21 o                         
   2  20   2       5871.22       5419.95        93.05 o                         
   3  20   2       5337.24       5365.32        92.21 o                         
   4  20   2       2086.10       2049.27        56.43 o                         
   5  20   2        835.97        873.85        38.41 o                         
   6  20   2       3504.00       3726.38        97.37 o                         
   7  20   2         33.11         18.91        13.41 o                         
   8  20   2       3097.91       3429.86        56.44 o                         
  -9  21   2       1382.43       1327.34        37.50 o                         
  -8  21   2       1878.14       1879.03        49.33 o                         
  -7  21   2        930.84        910.86        35.84 o                         
  -6  21   2       3173.75       3118.91        68.85 o                         
  -5  21   2       2469.38       2267.66        60.87 o                         
  -4  21   2       4455.66       4488.88        94.34 o                         
  -3  21   2       2675.61       2386.89        61.74 o                         
  -2  21   2      16984.31      16081.38       184.17 o                         
  -1  21   2       1541.18       1430.13        52.15 o                         
   0  21   2      14241.61      13775.64       160.48 o                         
   1  21   2        667.37        664.46        38.81 o                         
   2  21   2       9187.97       9066.75       126.41 o                         
   3  21   2         70.40         57.35        20.13 o                         
   4  21   2       7111.60       7232.69       108.41 o                         
   5  21   2        396.20        328.31        23.13 o                         
   6  21   2       1291.55       1420.94        42.38 o                         
   7  21   2        111.80        125.02        15.24 o                         
   8  21   2          6.44          4.56        12.32 o                         
  -9  22   2        340.82        312.28        18.73 o                         
  -8  22   2       1769.10       1807.24        44.33 o                         
  -7  22   2        480.16        491.76        25.43 o                         
  -6  22   2       3842.59       3747.53        80.83 o                         
  -5  22   2       1702.84       1622.13        52.10 o                         
  -4  22   2        729.37        714.42        38.24 o                         
  -3  22   2       3131.04       3178.70        72.42 o                         
  -2  22   2        329.52        288.70        27.21 o                         
  -1  22   2       8638.80       8571.13       132.05 o                         
   0  22   2        782.54        725.24        39.58 o                         
   1  22   2       3266.50       3242.70        75.76 o                         
   2  22   2       2798.51       2541.03        67.05 o                         
   3  22   2       5274.50       5342.90        99.59 o                         
   4  22   2       6188.49       6213.91       134.51 o                         
   5  22   2       1792.29       1909.65        52.20 o                         
   6  22   2       4526.84       4702.50        78.37 o                         
   7  22   2        707.71        615.39        26.04 o                         
  -8  23   2        435.68        342.26        19.30 o                         
  -7  23   2       2755.28       2870.31        75.24 o                         
  -6  23   2         57.52         37.36        23.60 o                         
  -5  23   2       3170.33       3215.17        72.52 o                         
  -4  23   2        204.36        156.88        21.26 o                         
  -3  23   2        933.01        796.08        38.75 o                         
  -2  23   2       1308.47       1211.08        50.07 o                         
  -1  23   2        162.05        139.52        21.94 o                         
   0  23   2        662.48        632.76        40.57 o                         
   1  23   2        105.04        101.71        19.82 o                         
   2  23   2       1078.05       1013.65        41.48 o                         
   3  23   2        202.71        252.64        25.88 o                         
   4  23   2        469.96        380.42        22.84 o                         
   5  23   2       1854.37       1930.62        59.83 o                         
   6  23   2        318.59        295.83        20.03 o                         
  -7  24   2       1480.45       1560.91        39.73 o                         
  -6  24   2        155.32        122.00        15.39 o                         
  -5  24   2       1626.23       1713.22        52.42 o                         
  -4  24   2         36.86         43.33        14.95 o                         
  -3  24   2       3115.94       3181.51        74.22 o                         
  -2  24   2        259.36        153.76        27.16 o                         
  -1  24   2       5078.60       5360.98       105.94 o                         
   0  24   2        221.28        201.65        24.19 o                         
   1  24   2       4854.03       4940.89        91.61 o                         
   2  24   2        230.86        194.21        21.41 o                         
   3  24   2        649.73        753.85        32.04 o                         
   4  24   2         16.98         32.86        15.05 o                         
   5  24   2       1099.89       1202.60        38.90 o                         
  -5  25   2        413.21        443.75        24.12 o                         
  -4  25   2       1239.11       1140.61        40.03 o                         
  -3  25   2        189.65        178.68        21.27 o                         
  -2  25   2       1078.68       1088.16        42.38 o                         
  -1  25   2        140.75         78.78        19.00 o                         
   0  25   2       1285.76       1292.21        45.97 o                         
   1  25   2        366.58        392.78        25.55 o                         
   2  25   2       1238.74       1208.11        45.39 o                         
   3  25   2       2354.14       2257.50        59.78 o                         
   4  25   2        741.09        739.73        32.30 o                         
  -3  26   2        323.94        218.54        19.84 o                         
  -2  26   2        368.33        332.22        24.08 o                         
  -1  26   2        260.06        145.19        19.57 o                         
   0  26   2          0.70        -15.85        16.29 o                         
   1  26   2        495.32        365.53        27.15 o                         
   2  26   2         67.93         55.50        17.41 o                         
 -15   0   3        178.02        222.68        26.62 o                         
 -13   0   3        694.47        674.07        40.62 o                         
 -11   0   3        547.08        440.67        27.66 o                         
  -9   0   3       3190.65       3149.31       154.56 o                         
  -7   0   3       3257.57       3109.36        73.95 o                         
  -5   0   3       9488.58      11010.57        98.75 o                         
  -3   0   3      11065.34       9492.92       163.62 o                         
  -1   0   3      22518.23      25909.01       422.16 o                         
   1   0   3        491.63        998.62        41.33 o                         
   3   0   3      12415.55      11890.29       200.89 o                         
   5   0   3        480.50        399.54        34.10 o                         
   7   0   3       2416.93       2487.57        88.27 o                         
   9   0   3       3807.36       3697.53       101.80 o                         
  11   0   3       3760.12       3724.69       193.53 o                         
  13   0   3       1446.61       1490.13        90.18 o                         
 -15   1   3       2809.59       2905.49        54.91 o                         
 -14   1   3        200.43        151.20        16.22 o                         
 -13   1   3       3153.44       3019.19        60.27 o                         
 -12   1   3       6033.03       5448.91        83.12 o                         
 -11   1   3       3497.23       3178.08        55.47 o                         
 -10   1   3       1340.88       1057.11        53.49 o                         
  -9   1   3       2772.53       2695.24        70.83 o                         
  -8   1   3       2598.29       2445.31        58.82 o                         
  -7   1   3       1985.67       2514.04        47.26 o                         
  -6   1   3       1262.49       1247.68        27.40 o                         
  -5   1   3       9651.03      11222.50        75.67 o                         
  -4   1   3      14976.80      15569.50       101.04 o                         
  -3   1   3      99260.56     102945.46       587.05 o                         
  -2   1   3       2706.77       3772.57        67.92 o                         
  -1   1   3       2154.26       1892.53        42.97 o                         
   0   1   3       8262.27       9348.94       127.23 o                         
   1   1   3        148.17        211.58        12.67 o                         
   2   1   3      36702.34      38201.55       284.06 o                         
   3   1   3         49.55         48.91        10.68 o                         
   4   1   3       3791.52       3462.08        61.03 o                         
   5   1   3       2242.47       1999.85        45.67 o                         
   6   1   3       5245.33       5211.92        85.73 o                         
   7   1   3       6991.69       7155.30       108.82 o                         
   8   1   3       1448.82       1381.29        60.06 o                         
   9   1   3       3018.19       2789.25        60.14 o                         
  10   1   3       3090.75       3015.92       108.14 o                         
  11   1   3        792.42        741.72        68.86 o                         
  12   1   3       1177.75        966.62        67.92 o                         
  13   1   3          5.84         16.81        18.04 o                         
 -15   2   3        416.37        438.22        23.24 o                         
 -14   2   3       3724.78       3765.56        63.71 o                         
 -13   2   3       1980.65       1889.15        51.62 o                         
 -12   2   3       7189.31       6895.18        97.67 o                         
 -11   2   3       5820.58       5498.51        75.87 o                         
 -10   2   3       7895.24       7414.26       216.90 o                         
  -9   2   3       7150.33       6978.11       119.35 o                         
  -8   2   3       6648.94       6912.06       103.03 o                         
  -7   2   3       2907.39       2700.36        51.68 o                         
  -6   2   3       2000.77       2387.34        35.27 o                         
  -5   2   3         77.40        209.82         9.38 o                         
  -4   2   3      29834.41      31801.71       218.54 o                         
  -3   2   3          6.58         84.14         9.46 o                         
  -2   2   3       8366.81       8709.73       171.20 o                         
  -1   2   3       7160.10       6764.61        94.61 o                         
   0   2   3       1972.80       1497.53        32.84 o                         
   1   2   3      18357.04      17775.57       167.52 o                         
   2   2   3       2757.41       2536.25        32.72 o                         
   3   2   3        292.60        339.46        14.77 o                         
   4   2   3      18167.22      19375.14       155.25 o                         
   5   2   3       2762.76       3597.16        65.22 o                         
   6   2   3       1149.88       1239.84        40.79 o                         
   7   2   3        707.14        699.30        35.04 o                         
   8   2   3        420.95        416.64        32.25 o                         
   9   2   3         18.67         26.32        13.07 o                         
  10   2   3        357.29        327.13        34.49 o                         
  11   2   3        244.18        283.02        40.93 o                         
  12   2   3         13.86         28.95        20.89 o                         
  13   2   3        386.87        326.74        32.16 o                         
 -15   3   3        171.47        139.95        15.11 o                         
 -14   3   3        382.53        355.95        22.37 o                         
 -13   3   3        845.62        785.00        33.79 o                         
 -12   3   3        926.63        790.04        33.07 o                         
 -11   3   3       2516.95       2531.44        48.50 o                         
 -10   3   3       3901.75       3861.43       101.64 o                         
  -9   3   3       6164.56       6079.66       113.85 o                         
  -8   3   3      18638.25      18492.32       287.59 o                         
  -7   3   3      10347.67       9634.78       109.74 o                         
  -6   3   3      11270.64      11762.22        92.84 o                         
  -5   3   3       9447.67       9065.34        65.04 o                         
  -4   3   3       1785.22       2140.26        29.40 o                         
  -3   3   3      68484.87      70600.82       695.27 o                         
  -2   3   3      18825.90      19910.99       182.76 o                         
  -1   3   3      23988.33      25094.41       206.80 o                         
   0   3   3       1916.70       1704.57        30.48 o                         
   1   3   3       1845.31       1714.80        29.14 o                         
   2   3   3       4182.77       4508.16        44.02 o                         
   3   3   3       6651.69       7079.30        71.79 o                         
   4   3   3       4999.37       4962.43        78.13 o                         
   5   3   3       1920.68       2095.22        52.84 o                         
   6   3   3       1309.25       1545.55        46.79 o                         
   7   3   3         73.90         86.92        16.15 o                         
   8   3   3        108.63         86.02        19.78 o                         
   9   3   3         66.15        113.67        18.30 o                         
  10   3   3       3501.10       3420.86       104.72 o                         
  11   3   3       1974.99       1907.43        82.29 o                         
  12   3   3       3723.65       3839.94       136.40 o                         
  13   3   3         58.07         64.26        21.38 o                         
 -15   4   3        246.90        323.52        24.45 o                         
 -14   4   3       1308.34       1309.82        39.75 o                         
 -13   4   3       1257.58       1373.38        42.56 o                         
 -12   4   3       3287.74       3170.47        63.83 o                         
 -11   4   3       2184.09       2308.48        44.34 o                         
 -10   4   3          0.65         85.23        21.60 o                         
  -9   4   3         70.91         86.98        17.80 o                         
  -8   4   3       7433.51       7684.91       121.33 o                         
  -7   4   3         27.65         91.54        15.65 o                         
  -6   4   3       3850.67       4719.08        55.18 o                         
  -5   4   3        114.29        194.53        12.26 o                         
  -4   4   3       4728.68       5197.87        43.08 o                         
  -3   4   3      23465.31      24203.53       216.73 o                         
  -2   4   3      11670.11      11853.62       114.48 o                         
  -1   4   3      28259.59      29153.54       337.78 o                         
   0   4   3      16650.55      19119.51       167.55 o                         
   1   4   3      15839.64      15608.36        99.24 o                         
   2   4   3        789.37        828.45        18.35 o                         
   3   4   3      20258.78      20686.52       144.90 o                         
   4   4   3        525.00        653.41        27.15 o                         
   5   4   3      13446.24      12947.68       145.32 o                         
   6   4   3      17279.72      18667.77       193.37 o                         
   7   4   3       7147.30       7032.57       122.92 o                         
   8   4   3      10793.04      10494.70       177.29 o                         
   9   4   3       3878.24       3679.38        71.68 o                         
  10   4   3       3803.36       3771.25       109.85 o                         
  11   4   3       2005.26       1923.60        81.95 o                         
  12   4   3       2307.65       2138.95        88.32 o                         
  13   4   3        804.48        838.25        54.94 o                         
 -15   5   3       3513.61       3528.69        60.56 o                         
 -14   5   3       2760.00       2967.63        84.04 o                         
 -13   5   3       3878.11       3781.00        80.52 o                         
 -12   5   3       1232.88       1426.02        45.43 o                         
 -11   5   3        177.70        222.97        15.72 o                         
 -10   5   3       1721.13       1944.77        93.11 o                         
  -9   5   3       5908.23       5795.59       114.40 o                         
  -8   5   3        517.06        533.15        29.44 o                         
  -7   5   3       3110.85       3288.23        57.66 o                         
  -6   5   3       1366.93       1459.91        31.51 o                         
  -5   5   3        295.94        405.75        14.57 o                         
  -4   5   3       2862.37       2754.08        29.80 o                         
  -3   5   3         15.16        111.73        10.04 o                         
  -2   5   3      38576.56      43170.86       264.37 o                         
  -1   5   3       4529.67       5596.29        60.53 o                         
   0   5   3      17728.20      19071.53       161.50 o                         
   1   5   3        158.61        208.03         8.55 o                         
   2   5   3      40341.39      40756.80       230.16 o                         
   3   5   3        176.43        161.62        13.13 o                         
   4   5   3      58101.82      58800.88       427.56 o                         
   5   5   3       2743.86       2935.47        66.90 o                         
   6   5   3      23379.30      24340.46       372.04 o                         
   7   5   3         44.19         62.52        18.19 o                         
   8   5   3       6249.45       5580.98        81.27 o                         
   9   5   3        209.00        158.79        25.78 o                         
  10   5   3       2430.23       2219.80        91.32 o                         
  11   5   3          1.53         33.53        31.22 o                         
  12   5   3         36.79         31.82        26.58 o                         
  13   5   3        475.98        537.48        54.00 o                         
 -15   6   3        595.79        635.02        26.02 o                         
 -14   6   3         21.08         54.85        15.88 o                         
 -13   6   3        514.17        469.19        27.52 o                         
 -12   6   3       1305.88       1341.44        44.12 o                         
 -11   6   3      19986.69      19238.02       186.25 o                         
 -10   6   3      15395.37      15342.80       245.50 o                         
  -9   6   3      10793.82      10425.78       160.04 o                         
  -8   6   3      28113.26      28336.20       246.46 o                         
  -7   6   3       4056.34       4149.10        71.28 o                         
  -6   6   3      35608.66      34667.18       224.19 o                         
  -5   6   3       7206.99       6828.26        66.40 o                         
  -4   6   3      64655.93      65479.78       306.74 o                         
  -3   6   3       1284.80       1706.97        21.53 o                         
  -2   6   3      52201.00      54471.19       386.51 o                         
  -1   6   3       2466.06       2799.02        32.66 o                         
   0   6   3      10486.55      10806.29        90.36 o                         
   1   6   3       5588.56       5488.37        48.60 o                         
   2   6   3       9029.62       9348.58        80.19 o                         
   3   6   3       5247.03       5749.69        74.65 o                         
   4   6   3        222.52        288.31        21.39 o                         
   5   6   3       2413.00       2272.12        59.67 o                         
   6   6   3        508.56        584.04        33.86 o                         
   7   6   3        168.20        143.33        23.00 o                         
   8   6   3       3173.97       2916.75        60.11 o                         
   9   6   3         95.47        105.44        19.91 o                         
  10   6   3       2961.93       2852.05        80.40 o                         
  11   6   3        508.55        486.36        45.89 o                         
  12   6   3       1827.03       1898.57       114.29 o                         
 -15   7   3        243.33        239.51        16.79 o                         
 -14   7   3       1838.57       2152.91        52.39 o                         
 -13   7   3        717.56        714.41        33.21 o                         
 -12   7   3       3680.99       3987.31        80.87 o                         
 -11   7   3        332.32        437.17        22.55 o                         
 -10   7   3       2388.49       2632.13        60.15 o                         
  -9   7   3       8153.99       7997.07       129.60 o                         
  -8   7   3       2999.13       3333.59        70.48 o                         
  -7   7   3       8819.94       8560.74       100.26 o                         
  -6   7   3        791.69        837.83        25.51 o                         
  -5   7   3      50036.23      50117.81       294.78 o                         
  -4   7   3       1331.60       1573.66        26.17 o                         
  -3   7   3      32018.77      32929.35       158.86 o                         
  -2   7   3       4377.49       4272.54        39.14 o                         
  -1   7   3      33966.50      35316.96       171.46 o                         
   0   7   3      11806.26      12499.20        79.81 o                         
   1   7   3       8025.04       8182.61        66.98 o                         
   2   7   3      11158.66      11501.26       104.41 o                         
   3   7   3         18.44         38.27        10.47 o                         
   4   7   3      12591.80      12991.51       131.59 o                         
   5   7   3       1662.10       1473.83        48.72 o                         
   6   7   3       4500.43       4570.18        93.18 o                         
   7   7   3       7967.50       7923.33       183.15 o                         
   8   7   3       7251.58       7066.21        90.12 o                         
   9   7   3      15376.85      15189.88       199.95 o                         
  10   7   3       2789.60       2631.43        73.26 o                         
  11   7   3       4003.78       3951.45       129.62 o                         
  12   7   3        111.07         94.08        23.38 o                         
 -15   8   3       1854.80       2059.88        44.76 o                         
 -14   8   3        162.44        201.20        18.85 o                         
 -13   8   3       4892.55       5398.31        92.88 o                         
 -12   8   3        643.58        610.76        32.88 o                         
 -11   8   3       4882.27       5182.84        92.01 o                         
 -10   8   3         35.97         51.74        12.16 o                         
  -9   8   3      10179.31      10231.00       196.10 o                         
  -8   8   3        145.23        174.33        18.32 o                         
  -7   8   3        152.48        183.26        17.72 o                         
  -6   8   3       2083.80       2067.45        46.13 o                         
  -5   8   3       1315.43       1519.71        33.85 o                         
  -4   8   3        589.32        554.38        17.62 o                         
  -3   8   3      21966.92      22940.99       141.48 o                         
  -2   8   3       1350.90       1382.70        24.37 o                         
  -1   8   3      42291.41      43465.43       231.71 o                         
   0   8   3        462.06        435.53        14.60 o                         
   1   8   3      49460.22      48363.26       271.39 o                         
   2   8   3         34.29         65.70        11.11 o                         
   3   8   3      73711.02      73538.70       440.61 o                         
   4   8   3        853.64        939.25        33.22 o                         
   5   8   3      54632.21      57342.84       756.58 o                         
   6   8   3        269.99        274.91        25.66 o                         
   7   8   3      14446.33      14757.50       393.60 o                         
   8   8   3       1366.44       1365.67        37.05 o                         
   9   8   3       7554.16       7422.12       129.82 o                         
  10   8   3         10.29         34.21        21.30 o                         
  11   8   3       1889.06       1839.81        77.52 o                         
  12   8   3         13.56         59.24        33.47 o                         
 -14   9   3        600.66        607.84        27.96 o                         
 -13   9   3        319.43        305.24        22.93 o                         
 -12   9   3       3639.13       3764.01        71.88 o                         
 -11   9   3       5057.71       5000.22        87.32 o                         
 -10   9   3        293.59        242.17        18.71 o                         
  -9   9   3      11795.63      12187.11       181.76 o                         
  -8   9   3      10896.14      11246.07       152.94 o                         
  -7   9   3      15998.12      16670.55       166.31 o                         
  -6   9   3       2192.45       2025.39        47.41 o                         
  -5   9   3      46545.33      46054.13       298.78 o                         
  -4   9   3       1216.03       1399.92        30.27 o                         
  -3   9   3      55512.78      57231.94       297.19 o                         
  -2   9   3       5511.38       6075.14        57.57 o                         
  -1   9   3      15645.86      15326.52       106.94 o                         
   0   9   3      22681.65      22319.20       149.16 o                         
   1   9   3      12834.99      12639.56        96.84 o                         
   2   9   3      32300.80      33272.67       222.70 o                         
   3   9   3       3396.81       3474.69        58.83 o                         
   4   9   3       8704.13       8348.15       111.02 o                         
   5   9   3       1788.90       1877.93        56.59 o                         
   6   9   3       8377.96       8355.39       142.02 o                         
   7   9   3       2488.03       2426.99        48.80 o                         
   8   9   3        132.52         95.37        12.90 o                         
   9   9   3       5119.30       5158.54       101.56 o                         
  10   9   3        234.12        216.95        28.06 o                         
  11   9   3       4713.54       4925.65       104.45 o                         
  12   9   3        733.48        755.00        49.41 o                         
 -14  10   3         29.52         21.96        11.94 o                         
 -13  10   3       1463.61       1679.13        48.29 o                         
 -12  10   3        182.50        240.67        20.66 o                         
 -11  10   3       2150.53       2218.99        56.17 o                         
 -10  10   3       9897.47       9766.06       104.26 o                         
  -9  10   3       2005.33       2152.60        73.43 o                         
  -8  10   3      25362.89      24829.95       334.90 o                         
  -7  10   3       3285.45       3311.64        72.18 o                         
  -6  10   3      44913.44      44701.82       340.79 o                         
  -5  10   3        446.29        482.88        23.81 o                         
  -4  10   3      51793.49      50415.47       286.97 o                         
  -3  10   3       2882.68       3032.66        43.69 o                         
  -2  10   3      68245.65      69044.53       378.52 o                         
  -1  10   3       9518.40       9820.73        89.85 o                         
   0  10   3      28541.98      28258.22       191.83 o                         
   1  10   3       7060.76       7488.62        70.72 o                         
   2  10   3      13788.03      15261.25       126.78 o                         
   3  10   3       5908.96       5337.18        76.94 o                         
   4  10   3         38.95         62.25        14.74 o                         
   5  10   3       4040.63       4211.45        83.01 o                         
   6  10   3       1193.50       1178.28        52.74 o                         
   7  10   3       1430.26       1395.01        37.18 o                         
   8  10   3       1288.35       1336.89        51.70 o                         
   9  10   3        394.73        431.61        32.10 o                         
  10  10   3       2467.16       2357.49        75.68 o                         
  11  10   3        178.33        112.01        21.08 o                         
  12  10   3       1408.00       1430.05        62.97 o                         
 -14  11   3       1107.25       1160.06        34.73 o                         
 -13  11   3        141.36        163.58        17.60 o                         
 -12  11   3       1801.16       2100.75        51.08 o                         
 -11  11   3         27.12         29.48        18.09 o                         
 -10  11   3      12944.52      13125.25       148.02 o                         
  -9  11   3       1494.41       1381.67        35.94 o                         
  -8  11   3        922.91        910.47        46.87 o                         
  -7  11   3       1793.15       1885.88        55.98 o                         
  -6  11   3        492.91        622.38        30.47 o                         
  -5  11   3        212.60        288.13        21.95 o                         
  -4  11   3       6016.37       6393.79        73.92 o                         
  -3  11   3        430.24        413.91        17.61 o                         
  -2  11   3      39551.84      39594.22       246.68 o                         
  -1  11   3        198.83        234.30        16.23 o                         
   0  11   3      48938.09      50662.54       297.02 o                         
   1  11   3        332.85        289.08        16.54 o                         
   2  11   3      37904.18      37520.38       251.63 o                         
   3  11   3        612.35        735.68        27.94 o                         
   4  11   3      40084.01      40705.06       310.42 o                         
   5  11   3         12.08         10.38        15.53 o                         
   6  11   3      13670.38      13692.37       229.67 o                         
   7  11   3       5580.29       5600.23        79.76 o                         
   8  11   3      11902.86      12076.59       176.85 o                         
   9  11   3        312.93        345.92        28.00 o                         
  10  11   3        549.71        600.75        34.95 o                         
  11  11   3        417.84        397.67        31.04 o                         
 -14  12   3        259.88        243.56        16.81 o                         
 -13  12   3       1440.53       1442.64        40.34 o                         
 -12  12   3        378.40        308.83        21.55 o                         
 -11  12   3       1481.86       1432.51        46.26 o                         
 -10  12   3         90.62        126.56        18.69 o                         
  -9  12   3        979.36        865.45        28.89 o                         
  -8  12   3       2745.53       2741.56        82.43 o                         
  -7  12   3       4577.45       4437.11        89.13 o                         
  -6  12   3       8579.45       9045.52       125.92 o                         
  -5  12   3        886.67        949.17        35.51 o                         
  -4  12   3      11209.14      10999.00       105.54 o                         
  -3  12   3       1734.05       1731.45        39.42 o                         
  -2  12   3       7906.73       8008.55        84.33 o                         
  -1  12   3      17283.24      16903.51       139.36 o                         
   0  12   3      12538.37      12607.76       115.24 o                         
   1  12   3      12683.68      12422.29       115.08 o                         
   2  12   3         67.69         49.59        11.54 o                         
   3  12   3      25008.70      24039.48       193.27 o                         
   4  12   3       1512.91       1506.39        44.54 o                         
   5  12   3      10708.55      10892.44       172.12 o                         
   6  12   3       3821.53       3582.27        57.71 o                         
   7  12   3       9501.50       9173.75       112.99 o                         
   8  12   3       7472.37       7886.59       121.55 o                         
   9  12   3       3121.57       3329.11        78.74 o                         
  10  12   3       4142.57       4607.36       104.57 o                         
  11  12   3        937.34        969.52        45.54 o                         
 -13  13   3         25.94         28.03        12.50 o                         
 -12  13   3        859.18        786.88        31.26 o                         
 -11  13   3       2592.91       2841.96        63.85 o                         
 -10  13   3       1623.02       1684.74        50.71 o                         
  -9  13   3       3097.43       3034.90        53.96 o                         
  -8  13   3       3852.19       3755.98        57.72 o                         
  -7  13   3      26216.87      25450.38       386.68 o                         
  -6  13   3       1521.38       1462.71        49.74 o                         
  -5  13   3      18773.90      17973.74       179.20 o                         
  -4  13   3        632.03        672.06        28.67 o                         
  -3  13   3      36102.23      37007.51       248.45 o                         
  -2  13   3       1194.57       1237.72        36.44 o                         
  -1  13   3      16812.22      15999.29       139.24 o                         
   0  13   3       2021.89       1841.50        43.83 o                         
   1  13   3       4604.46       4571.63        68.21 o                         
   2  13   3       3249.89       3180.15        60.35 o                         
   3  13   3       1173.28       1319.00        41.82 o                         
   4  13   3        627.50        649.01        35.83 o                         
   5  13   3        545.12        597.68        27.89 o                         
   6  13   3         30.47         56.57        13.05 o                         
   7  13   3       3994.72       4057.42        82.27 o                         
   8  13   3         25.96         39.68        18.21 o                         
   9  13   3       1806.14       1806.74        59.06 o                         
  10  13   3        240.24        250.25        27.06 o                         
  11  13   3       2352.46       2578.98        76.01 o                         
 -13  14   3       3311.19       3609.49        62.73 o                         
 -12  14   3       2004.31       2042.81        48.89 o                         
 -11  14   3       4111.66       4171.87        75.76 o                         
 -10  14   3       2244.77       2155.60        56.62 o                         
  -9  14   3       2397.71       2323.15        56.78 o                         
  -8  14   3       3413.87       3411.92        54.90 o                         
  -7  14   3       3446.69       3364.97        55.03 o                         
  -6  14   3       6568.74       6490.03       110.93 o                         
  -5  14   3       1223.75       1259.55        46.21 o                         
  -4  14   3        479.30        487.03        27.67 o                         
  -3  14   3       1333.40       1340.19        37.92 o                         
  -2  14   3       4221.21       4326.64        75.65 o                         
  -1  14   3        832.49        900.48        32.83 o                         
   0  14   3       3090.94       3072.29        66.46 o                         
   1  14   3       9404.39       9642.66       113.55 o                         
   2  14   3        471.47        505.09        27.48 o                         
   3  14   3      12077.56      11863.06       154.39 o                         
   4  14   3       1314.46       1183.23        50.35 o                         
   5  14   3       7479.32       7207.95        89.99 o                         
   6  14   3        898.01        900.07        36.35 o                         
   7  14   3       2443.16       2555.57        67.45 o                         
   8  14   3        143.57        119.21        21.10 o                         
   9  14   3        165.19        171.63        20.80 o                         
  10  14   3         26.74         26.11        15.63 o                         
  11  14   3        132.56        181.97        22.23 o                         
 -13  15   3        809.60        788.33        29.93 o                         
 -12  15   3        179.68        203.11        17.73 o                         
 -11  15   3       1538.39       1618.16        44.36 o                         
 -10  15   3        521.82        449.76        27.21 o                         
  -9  15   3        219.47        222.99        21.94 o                         
  -8  15   3        553.07        692.21        33.65 o                         
  -7  15   3       3081.98       3134.17        54.28 o                         
  -6  15   3        882.49        775.53        36.40 o                         
  -5  15   3       1004.97        904.85        47.19 o                         
  -4  15   3       2510.11       2607.07        68.78 o                         
  -3  15   3        583.27        553.01        31.72 o                         
  -2  15   3       4413.03       4427.18        80.04 o                         
  -1  15   3       1983.69       1888.09        57.33 o                         
   0  15   3      12137.02      11879.99       145.32 o                         
   1  15   3         14.38         13.04        14.23 o                         
   2  15   3      16217.67      15594.30       196.07 o                         
   3  15   3       1014.55       1160.10        44.57 o                         
   4  15   3       8007.93       8135.34        91.24 o                         
   5  15   3       1880.32       1738.03        46.40 o                         
   6  15   3       9590.99       9924.17       128.62 o                         
   7  15   3       1083.59       1243.25        43.48 o                         
   8  15   3       3000.05       3276.39        70.42 o                         
   9  15   3       2269.57       2481.61        59.03 o                         
  10  15   3       1000.54       1041.32        35.76 o                         
 -12  16   3        382.67        420.94        22.88 o                         
 -11  16   3        656.36        709.21        29.66 o                         
 -10  16   3         13.56         10.64        16.02 o                         
  -9  16   3       1781.06       1576.35        49.44 o                         
  -8  16   3         68.26         73.43        18.10 o                         
  -7  16   3        542.89        490.14        22.44 o                         
  -6  16   3       3002.01       2875.03        52.54 o                         
  -5  16   3       2265.81       2110.00        49.43 o                         
  -4  16   3      10966.38      10794.88       152.54 o                         
  -3  16   3        190.84        220.07        23.15 o                         
  -2  16   3       5713.46       5787.58        95.67 o                         
  -1  16   3        193.70        192.90        22.00 o                         
   0  16   3        973.22       1004.60        41.24 o                         
   1  16   3       2374.16       2135.32        68.23 o                         
   2  16   3       2791.87       2651.23        67.39 o                         
   3  16   3        170.58        172.16        15.20 o                         
   4  16   3        146.27        110.14        14.99 o                         
   5  16   3        220.10        181.86        21.43 o                         
   6  16   3       1119.30       1116.90        43.06 o                         
   7  16   3        122.96         73.83        15.56 o                         
   8  16   3       1347.11       1393.93        41.56 o                         
   9  16   3       1669.08       1776.01        41.93 o                         
  10  16   3        498.37        560.97        25.25 o                         
 -12  17   3       1519.20       1489.28        39.43 o                         
 -11  17   3        813.96        815.91        29.87 o                         
 -10  17   3       2339.76       2290.81        52.90 o                         
  -9  17   3       3085.46       3231.61        66.95 o                         
  -8  17   3       6084.04       6561.06        92.07 o                         
  -7  17   3       2318.55       2144.21        53.39 o                         
  -6  17   3       2199.27       2080.42        44.20 o                         
  -5  17   3       2646.96       2560.60        47.74 o                         
  -4  17   3         83.97         53.56        12.32 o                         
  -3  17   3       1285.10       1306.33        41.16 o                         
  -2  17   3       5149.59       4998.10        97.44 o                         
  -1  17   3        954.36        933.62        43.72 o                         
   0  17   3        167.60        321.36        27.62 o                         
   1  17   3        921.66        956.72        28.83 o                         
   2  17   3        130.52        267.79        19.59 o                         
   3  17   3         37.83         49.14        13.80 o                         
   4  17   3         20.12        129.40        22.75 o                         
   5  17   3       1449.83       1535.51        50.21 o                         
   6  17   3        358.59        362.91        27.91 o                         
   7  17   3        421.00        461.47        25.98 o                         
   8  17   3        257.43        270.93        20.28 o                         
   9  17   3         91.48        109.06        14.23 o                         
 -11  18   3        983.18        975.21        32.33 o                         
 -10  18   3        917.77        840.34        31.60 o                         
  -9  18   3        386.83        368.75        24.40 o                         
  -8  18   3        645.33        515.54        28.01 o                         
  -7  18   3        933.12        876.01        35.45 o                         
  -6  18   3        700.00        663.05        30.68 o                         
  -5  18   3        394.10        387.05        25.01 o                         
  -4  18   3       1196.09       1260.51        36.51 o                         
  -3  18   3         18.72         51.00        13.36 o                         
  -2  18   3        262.56        333.99        20.43 o                         
  -1  18   3       2866.08       2859.66        52.03 o                         
   0  18   3         43.85         56.84        13.03 o                         
   1  18   3       1875.49       1903.59        43.46 o                         
   2  18   3        547.86        543.05        24.75 o                         
   3  18   3         33.24        110.92        20.32 o                         
   4  18   3        146.13        130.93        18.56 o                         
   5  18   3        632.22        798.15        35.30 o                         
   6  18   3       1059.83       1107.24        42.04 o                         
   7  18   3       1057.40       1115.09        39.91 o                         
   8  18   3       1019.73       1117.74        36.89 o                         
   9  18   3        367.01        397.26        24.75 o                         
 -11  19   3        670.95        619.25        25.28 o                         
 -10  19   3        736.08        684.57        27.32 o                         
  -9  19   3        233.84        247.82        23.20 o                         
  -8  19   3        906.31        851.80        33.53 o                         
  -7  19   3        812.91        741.97        35.09 o                         
  -6  19   3        311.93        291.82        22.71 o                         
  -5  19   3        118.51        314.88        24.58 o                         
  -4  19   3       2212.36       1961.96        58.00 o                         
  -3  19   3       1664.41       1652.93        52.69 o                         
  -2  19   3        466.91        412.17        23.63 o                         
  -1  19   3       1332.69       1561.69        39.67 o                         
   0  19   3        672.03        674.33        28.27 o                         
   1  19   3         78.08        115.06        20.31 o                         
   2  19   3        198.67        189.68        19.54 o                         
   3  19   3       2528.32       2714.12        60.68 o                         
   4  19   3         54.18         74.96        18.01 o                         
   5  19   3       1187.36       1202.91        44.55 o                         
   6  19   3       2094.96       2245.60        53.41 o                         
   7  19   3        292.36        396.72        24.77 o                         
   8  19   3        483.04        527.26        26.35 o                         
 -10  20   3         25.37         78.58        13.30 o                         
  -9  20   3        246.59        278.51        20.96 o                         
  -8  20   3        132.48        126.87        18.79 o                         
  -7  20   3       1438.34       1452.79        46.31 o                         
  -6  20   3        106.29        113.83        19.58 o                         
  -5  20   3       3162.56       3090.62        68.92 o                         
  -4  20   3       2054.40       1719.21        55.04 o                         
  -3  20   3        164.05        149.82        21.44 o                         
  -2  20   3       1285.21       1255.50        51.26 o                         
  -1  20   3        350.98        362.93        30.96 o                         
   0  20   3        317.51        236.00        23.95 o                         
   1  20   3       2847.51       2689.52        68.43 o                         
   2  20   3        617.15        619.29        31.74 o                         
   3  20   3       2562.14       2429.16        59.32 o                         
   4  20   3        657.68        649.08        29.23 o                         
   5  20   3        779.91        795.98        35.48 o                         
   6  20   3        537.42        623.16        31.05 o                         
   7  20   3       1934.15       1880.00        45.39 o                         
   8  20   3       1077.41       1084.97        31.91 o                         
 -10  21   3         48.02         61.57        18.06 o                         
  -9  21   3       3096.25       2883.37        67.47 o                         
  -8  21   3         20.67         47.29        14.54 o                         
  -7  21   3        543.33        532.55        29.21 o                         
  -6  21   3        101.52         95.73        18.31 o                         
  -5  21   3        570.98        464.68        30.24 o                         
  -4  21   3        579.93        497.01        31.70 o                         
  -3  21   3       1923.95       1713.53        56.76 o                         
  -2  21   3       1538.09       1454.13        52.87 o                         
  -1  21   3        252.76        199.27        22.10 o                         
   0  21   3       2403.28       2234.10        65.54 o                         
   1  21   3       1232.45       1176.80        43.97 o                         
   2  21   3        279.17        273.71        25.54 o                         
   3  21   3         35.69         27.92        18.29 o                         
   4  21   3       1140.15       1288.39        41.86 o                         
   5  21   3        945.61        944.03        38.72 o                         
   6  21   3       1300.27       1226.94        39.37 o                         
   7  21   3         92.79         89.44        12.35 o                         
  -9  22   3       1198.83       1332.82        42.72 o                         
  -8  22   3       3673.96       3534.10        74.45 o                         
  -7  22   3       3321.89       3405.38        69.32 o                         
  -6  22   3       5071.80       4748.00        87.24 o                         
  -5  22   3       1465.68       1406.97        48.56 o                         
  -4  22   3       3051.18       2793.89        67.17 o                         
  -3  22   3         73.15         52.17        17.98 o                         
  -2  22   3       4616.87       4228.88        87.46 o                         
  -1  22   3         18.64         24.54        19.41 o                         
   0  22   3       2956.98       2731.19        67.16 o                         
   1  22   3         27.15         55.67        18.45 o                         
   2  22   3       4575.54       4314.46        86.37 o                         
   3  22   3         69.03        114.19        20.76 o                         
   4  22   3         17.05         17.25        14.43 o                         
   5  22   3        131.43        157.58        19.28 o                         
   6  22   3         72.48         56.57        12.58 o                         
  -8  23   3        180.52        191.80        20.46 o                         
  -7  23   3        898.08        837.50        35.08 o                         
  -6  23   3         82.44         65.97        16.63 o                         
  -5  23   3       1677.12       1515.52        50.18 o                         
  -4  23   3       1507.47       1340.53        48.45 o                         
  -3  23   3       3462.73       3060.77        74.17 o                         
  -2  23   3       3206.84       2844.07        71.80 o                         
  -1  23   3       1513.81       1147.93        46.75 o                         
   0  23   3       1390.16       1165.06        48.80 o                         
   1  23   3        353.05        290.88        25.06 o                         
   2  23   3        665.60        583.69        34.60 o                         
   3  23   3        296.00        196.08        21.44 o                         
   4  23   3       1944.25       1811.98        50.91 o                         
   5  23   3        724.25        621.66        28.99 o                         
  -7  24   3        334.12        305.71        21.62 o                         
  -6  24   3        243.49        178.09        18.42 o                         
  -5  24   3        726.21        727.26        33.63 o                         
  -4  24   3         70.64         73.82        16.89 o                         
  -3  24   3       1219.27       1165.75        41.89 o                         
  -2  24   3          1.30         -5.41        16.77 o                         
  -1  24   3       5920.34       5532.29        96.22 o                         
   0  24   3        442.40        375.76        29.43 o                         
   1  24   3      10285.14       9771.58       130.18 o                         
   2  24   3        206.23        207.63        21.98 o                         
   3  24   3       6901.46       6790.14       101.38 o                         
   4  24   3         88.01         93.65        14.60 o                         
  -5  25   3       7176.03       6396.90       146.32 o                         
  -4  25   3         42.07         52.62        16.48 o                         
  -3  25   3       4317.62       3819.59        72.36 o                         
  -2  25   3         18.57         10.37        15.62 o                         
  -1  25   3       1553.98       1385.89        49.92 o                         
   0  25   3         63.01         48.60        15.60 o                         
   1  25   3       1079.46        931.77        36.46 o                         
   2  25   3        419.05        368.40        25.24 o                         
   3  25   3         69.22         62.10        12.84 o                         
  -3  26   3        135.04         62.71        14.30 o                         
  -2  26   3       5760.89       5253.42       137.40 o                         
  -1  26   3        169.65        118.27        16.63 o                         
   0  26   3       3697.52       3487.38        72.18 o                         
   1  26   3        244.94        114.33        14.76 o                         
 -16   0   4       1223.27       1372.19        56.27 o                         
 -14   0   4       4498.73       4896.06       110.89 o                         
 -12   0   4      10915.55      10530.15       186.31 o                         
 -10   0   4       1632.84       1602.65       178.32 o                         
  -8   0   4       3513.74       3732.11        89.08 o                         
  -6   0   4       6012.81       6560.21        82.07 o                         
  -4   0   4      61035.07      64273.12       449.57 o                         
  -2   0   4     144559.14     154408.08      1520.83 o                         
   0   0   4      81053.54      85980.79      2136.55 o                         
   2   0   4      66021.66      62410.77       716.33 o                         
   4   0   4       6991.79       6477.90       134.10 o                         
   6   0   4       3016.99       3512.19       104.02 o                         
   8   0   4        634.70        718.52        39.40 o                         
  10   0   4         89.07         86.92        42.95 o                         
  12   0   4       1673.71       1395.42       125.59 o                         
 -16   1   4        227.21        257.49        19.41 o                         
 -15   1   4         12.83         49.27        12.75 o                         
 -14   1   4       1713.83       1784.43        43.34 o                         
 -13   1   4        951.68        862.22        32.75 o                         
 -12   1   4       3631.40       3664.00        59.64 o                         
 -11   1   4        248.66        173.93        17.37 o                         
 -10   1   4      13088.98      13574.49       254.21 o                         
  -9   1   4       3021.40       3473.59        86.73 o                         
  -8   1   4      34404.57      35100.97       289.60 o                         
  -7   1   4       2591.36       1800.52        41.32 o                         
  -6   1   4      10659.89      10366.78        86.52 o                         
  -5   1   4      53903.69      54729.51       301.70 o                         
  -4   1   4       1732.58       1752.03        25.73 o                         
  -3   1   4      10129.18       9927.67       133.07 o                         
  -2   1   4       3865.80       3439.93        46.14 o                         
  -1   1   4     199233.33     197453.97      2210.97 o                         
   0   1   4       6317.99       6220.85        53.29 o                         
   1   1   4       9535.23       8849.13       100.87 o                         
   2   1   4       9060.00       8641.20       137.88 o                         
   3   1   4      29295.20      29143.20       244.27 o                         
   4   1   4      26655.82      26353.93       239.20 o                         
   5   1   4      12231.52      12465.65       138.83 o                         
   6   1   4      25774.33      25978.34       236.04 o                         
   7   1   4       1890.91       1792.69        58.90 o                         
   8   1   4      18202.65      16496.75       287.26 o                         
   9   1   4        533.17        396.98        41.27 o                         
  10   1   4       9547.02       8367.76       233.51 o                         
  11   1   4        287.74        152.77        35.73 o                         
  12   1   4        842.42        652.21        55.53 o                         
 -16   2   4        582.39        599.12        26.49 o                         
 -15   2   4        405.90        510.81        26.68 o                         
 -14   2   4       2764.48       2684.04        53.69 o                         
 -13   2   4       8688.66       8577.15       106.23 o                         
 -12   2   4        836.20        863.32        33.24 o                         
 -11   2   4      12371.70      11810.17       130.36 o                         
 -10   2   4        165.77        176.10        22.53 o                         
  -9   2   4      20346.52      19831.16       362.36 o                         
  -8   2   4          7.73         62.15        20.28 o                         
  -7   2   4      26694.56      26797.30       212.68 o                         
  -6   2   4       1128.90       1131.04        25.99 o                         
  -5   2   4      60046.08      59067.49       379.43 o                         
  -4   2   4       4009.59       4488.47        40.57 o                         
  -3   2   4      20577.14      21623.61       254.79 o                         
  -2   2   4      25497.42      27395.91       292.48 o                         
  -1   2   4      12816.63      13197.94        97.93 o                         
   0   2   4      24944.90      22954.94       212.35 o                         
   1   2   4       1313.26       1282.93        24.12 o                         
   2   2   4      14166.54      14604.52       198.94 o                         
   3   2   4      12696.95      12108.31       149.13 o                         
   4   2   4       5657.21       6335.46        99.42 o                         
   5   2   4      27819.53      27331.61       249.08 o                         
   6   2   4        591.37        441.63        29.13 o                         
   7   2   4      18188.97      17991.74       186.34 o                         
   8   2   4        503.41        455.20        24.51 o                         
   9   2   4       4861.72       4570.16       147.86 o                         
  10   2   4        815.37        761.98        86.61 o                         
  11   2   4       4886.42       4539.25       153.89 o                         
  12   2   4       1788.01       1786.14        83.64 o                         
 -15   3   4       1852.56       1907.44        43.93 o                         
 -14   3   4        636.45        557.25        25.52 o                         
 -13   3   4        992.90       1063.31        36.87 o                         
 -12   3   4        732.63        678.50        31.53 o                         
 -11   3   4       1506.75       1555.38        39.81 o                         
 -10   3   4       1564.15       1451.14        66.58 o                         
  -9   3   4         68.21         80.60        21.72 o                         
  -8   3   4       2923.89       3026.43        70.22 o                         
  -7   3   4      27771.10      29487.32       229.01 o                         
  -6   3   4       1901.23       2377.56        38.60 o                         
  -5   3   4      36368.56      36920.86       189.98 o                         
  -4   3   4       1407.63       1419.66        23.73 o                         
  -3   3   4      55016.29      55940.59       413.11 o                         
  -2   3   4      24011.19      22836.36       238.96 o                         
  -1   3   4      90086.56      90281.16       588.73 o                         
   0   3   4       6323.53       6814.09        71.52 o                         
   1   3   4      45241.42      44627.27       334.95 o                         
   2   3   4       3213.32       3108.61        48.06 o                         
   3   3   4      43535.31      43229.35       602.96 o                         
   4   3   4        114.40        231.58        21.11 o                         
   5   3   4       3588.12       3411.64        71.40 o                         
   6   3   4         58.61         36.31        15.69 o                         
   7   3   4        187.17        146.72        21.55 o                         
   8   3   4        201.13        179.55        18.40 o                         
   9   3   4         70.54         75.70        31.64 o                         
  10   3   4       1087.47        935.66        92.77 o                         
  11   3   4       2600.23       2328.72       116.04 o                         
  12   3   4        236.24        287.48        41.34 o                         
 -15   4   4        186.81        207.25        16.20 o                         
 -14   4   4          0.72          6.21        14.97 o                         
 -13   4   4        365.58        367.11        27.00 o                         
 -12   4   4        988.05        863.14        34.16 o                         
 -11   4   4       3311.35       3414.58        55.95 o                         
 -10   4   4        962.68        811.25        43.32 o                         
  -9   4   4      15718.77      15450.50       196.47 o                         
  -8   4   4       4667.70       4960.84        86.57 o                         
  -7   4   4      23088.99      21962.98       188.50 o                         
  -6   4   4       2174.70       2151.64        37.68 o                         
  -5   4   4      17677.98      19167.79       119.02 o                         
  -4   4   4      23287.14      23591.45       165.64 o                         
  -3   4   4      36597.13      37265.98       301.51 o                         
  -2   4   4      39953.81      41057.90       344.37 o                         
  -1   4   4      31258.80      32329.04       196.60 o                         
   0   4   4      41391.85      41416.71       294.64 o                         
   1   4   4       5226.73       5290.76        51.62 o                         
   2   4   4      11206.17       9955.96        98.49 o                         
   3   4   4      19100.16      19636.56       242.64 o                         
   4   4   4      12889.49      12104.62       145.39 o                         
   5   4   4       1777.47       1909.63        53.76 o                         
   6   4   4       5811.17       5714.68       108.00 o                         
   7   4   4       6160.57       6288.60       119.87 o                         
   8   4   4        639.63        578.52        28.05 o                         
   9   4   4       1676.47       1491.88        76.08 o                         
  10   4   4        122.85        120.90        30.23 o                         
  11   4   4        129.68         79.64        28.84 o                         
  12   4   4         53.78         88.05        34.12 o                         
 -15   5   4       1315.16       1250.58        38.29 o                         
 -14   5   4       1488.04       1540.32        44.31 o                         
 -13   5   4       2793.45       2856.76        60.59 o                         
 -12   5   4       1872.83       1837.51        47.70 o                         
 -11   5   4       4157.69       3804.17        59.73 o                         
 -10   5   4       7865.87       7810.62       140.72 o                         
  -9   5   4      13596.59      13568.54       181.92 o                         
  -8   5   4       5014.75       4598.73        78.24 o                         
  -7   5   4       3413.14       3228.35        51.88 o                         
  -6   5   4      31685.50      31983.31       218.51 o                         
  -5   5   4        741.99        801.13        20.79 o                         
  -4   5   4       4542.56       4159.61        46.64 o                         
  -3   5   4       5221.31       5961.86        68.53 o                         
  -2   5   4        135.34        166.22         9.02 o                         
  -1   5   4         71.54        108.26         6.69 o                         
   0   5   4      13312.11      13520.17       129.92 o                         
   1   5   4         84.64         99.58         9.29 o                         
   2   5   4      12763.98      12584.94       106.60 o                         
   3   5   4        126.74         90.78        12.24 o                         
   4   5   4      27048.52      25317.33       272.78 o                         
   5   5   4        981.39        965.68        40.54 o                         
   6   5   4      19950.68      19519.33       221.58 o                         
   7   5   4       2280.22       2359.60        78.03 o                         
   8   5   4       7612.81       7273.60       131.54 o                         
   9   5   4       2803.15       2526.96        97.08 o                         
  10   5   4       5045.60       4912.28       215.83 o                         
  11   5   4       2158.53       2194.13       107.69 o                         
  12   5   4       2005.84       2175.18       113.28 o                         
 -15   6   4       1170.46       1270.74        41.09 o                         
 -14   6   4       2724.21       2701.72        67.01 o                         
 -13   6   4        819.93        787.97        32.90 o                         
 -12   6   4       1345.66       1331.51        45.58 o                         
 -11   6   4         35.75         62.21        11.87 o                         
 -10   6   4        421.12        438.73        33.11 o                         
  -9   6   4        602.71        625.67        36.78 o                         
  -8   6   4       1021.17       1113.85        41.69 o                         
  -7   6   4       4007.49       3805.90        61.42 o                         
  -6   6   4       1813.84       1741.45        40.30 o                         
  -5   6   4        506.97        551.07        19.86 o                         
  -4   6   4      24063.61      23871.41       150.06 o                         
  -3   6   4       1985.58       2111.41        28.29 o                         
  -2   6   4      24454.15      24208.68       158.10 o                         
  -1   6   4        902.24       1004.64        18.45 o                         
   0   6   4      18262.16      17277.57       166.20 o                         
   1   6   4        498.62        512.21        17.76 o                         
   2   6   4       9648.44       9884.05       109.68 o                         
   3   6   4        205.07        229.00        16.27 o                         
   4   6   4       2072.56       2176.75        60.83 o                         
   5   6   4       1399.51       1433.96        49.84 o                         
   6   6   4       1203.88       1170.53        49.16 o                         
   7   6   4       1035.24       1038.53        36.87 o                         
   8   6   4       2491.17       2365.86        53.21 o                         
   9   6   4        127.80         63.44        23.23 o                         
  10   6   4       1814.90       1760.67        78.59 o                         
  11   6   4        404.96        416.89        55.35 o                         
  12   6   4        932.14       1062.60        77.89 o                         
 -15   7   4         16.24         29.44        12.83 o                         
 -14   7   4        176.25        195.50        19.17 o                         
 -13   7   4         52.19         79.94        16.88 o                         
 -12   7   4          3.20          4.29        16.78 o                         
 -11   7   4         70.29         79.38        12.46 o                         
 -10   7   4       1347.13       1247.29        60.91 o                         
  -9   7   4       3323.01       3107.03        90.00 o                         
  -8   7   4      10248.25      10214.41       136.87 o                         
  -7   7   4       2908.28       2876.89        57.34 o                         
  -6   7   4      10955.12      11376.40       117.50 o                         
  -5   7   4       1424.06       1420.69        33.95 o                         
  -4   7   4       2038.23       1908.98        37.22 o                         
  -3   7   4        231.18        359.98        13.22 o                         
  -2   7   4        196.12        361.45        12.96 o                         
  -1   7   4       1017.64       1286.95        22.18 o                         
   0   7   4          2.44         37.83         8.31 o                         
   1   7   4       9481.84      10000.97        92.40 o                         
   2   7   4        897.03        824.39        26.37 o                         
   3   7   4      11074.00      10944.03       111.94 o                         
   4   7   4       4049.70       4582.99        79.46 o                         
   5   7   4       1047.93       1000.85        40.12 o                         
   6   7   4       1477.59       1411.95        49.99 o                         
   7   7   4       4137.47       4106.99        65.18 o                         
   8   7   4        283.25        281.06        27.68 o                         
   9   7   4       1471.01       1397.84        62.48 o                         
  10   7   4         73.87        127.05        24.73 o                         
  11   7   4         19.84         13.31        36.90 o                         
  12   7   4        129.88         96.43        27.46 o                         
 -15   8   4        396.33        361.67        21.39 o                         
 -14   8   4       3320.94       3285.97        65.99 o                         
 -13   8   4         28.40         21.79        15.07 o                         
 -12   8   4       9412.44       9122.68       117.03 o                         
 -11   8   4        269.84        253.27        16.84 o                         
 -10   8   4      14468.51      13401.41       115.93 o                         
  -9   8   4        339.54        366.20        32.85 o                         
  -8   8   4      15201.00      14948.44       176.30 o                         
  -7   8   4        453.29        629.07        30.98 o                         
  -6   8   4      20773.75      20497.04       176.45 o                         
  -5   8   4        946.23       1070.59        30.90 o                         
  -4   8   4       6486.99       6370.93        67.30 o                         
  -3   8   4       9196.95       8703.34        72.66 o                         
  -2   8   4      12149.91      12392.08        92.98 o                         
  -1   8   4       6201.77       6859.17        68.65 o                         
   0   8   4        187.37        355.48        16.13 o                         
   1   8   4       1091.01       1171.53        29.98 o                         
   2   8   4        597.17        725.85        26.69 o                         
   3   8   4        201.02        254.76        18.89 o                         
   4   8   4       7021.73       7593.52       107.69 o                         
   5   8   4       2977.30       3197.68        72.37 o                         
   6   8   4       9245.89       8917.63       152.61 o                         
   7   8   4       5944.38       5998.80        78.22 o                         
   8   8   4       2709.77       2793.27        76.54 o                         
   9   8   4       1878.05       1908.94        81.84 o                         
  10   8   4       5620.02       5918.71       153.88 o                         
  11   8   4          6.28         27.00        25.32 o                         
 -15   9   4        252.91        179.17        15.47 o                         
 -14   9   4       1549.29       1709.45        46.50 o                         
 -13   9   4        992.46        911.80        36.27 o                         
 -12   9   4        508.81        528.62        27.77 o                         
 -11   9   4        325.28        311.98        20.34 o                         
 -10   9   4        454.37        467.04        21.30 o                         
  -9   9   4       2906.80       2655.46        79.21 o                         
  -8   9   4       2407.10       2921.92        72.90 o                         
  -7   9   4        388.69        421.07        31.60 o                         
  -6   9   4         63.47         78.65        13.61 o                         
  -5   9   4       2679.64       2518.66        45.78 o                         
  -4   9   4       6110.42       7076.91        71.20 o                         
  -3   9   4       1821.11       1943.50        32.72 o                         
  -2   9   4       2069.86       1720.15        32.53 o                         
  -1   9   4         31.53        347.94        18.22 o                         
   0   9   4       3208.28       3349.62        48.06 o                         
   1   9   4       2364.96       2500.25        45.21 o                         
   2   9   4        618.22        485.71        23.12 o                         
   3   9   4       2086.05       2241.42        52.67 o                         
   4   9   4        280.30        312.43        24.46 o                         
   5   9   4        584.24        561.95        33.11 o                         
   6   9   4        846.32        977.73        49.17 o                         
   7   9   4        642.67        642.21        29.16 o                         
   8   9   4        444.00        413.92        32.00 o                         
   9   9   4        105.36        105.20        24.68 o                         
  10   9   4        378.05        365.48        35.61 o                         
  11   9   4        388.26        418.67        35.46 o                         
 -14  10   4        510.48        540.44        26.83 o                         
 -13  10   4       2149.27       2163.58        51.66 o                         
 -12  10   4        512.86        584.01        28.42 o                         
 -11  10   4        571.42        619.02        28.89 o                         
 -10  10   4         52.21         47.66        13.27 o                         
  -9  10   4         69.80        109.18        20.08 o                         
  -8  10   4       1043.27       1127.49        47.15 o                         
  -7  10   4        531.48        560.74        32.41 o                         
  -6  10   4       1160.71       1285.93        40.57 o                         
  -5  10   4        717.18        748.43        26.82 o                         
  -4  10   4        468.82        662.87        23.47 o                         
  -3  10   4        166.94        209.95        13.49 o                         
  -2  10   4       1150.55       1404.35        34.11 o                         
  -1  10   4       1733.39       1660.02        34.23 o                         
   0  10   4       5302.98       6047.54        69.40 o                         
   1  10   4        395.10        508.06        23.10 o                         
   2  10   4       1145.89       1144.96        33.28 o                         
   3  10   4       1628.60       1730.12        49.90 o                         
   4  10   4       1016.41       1189.82        43.54 o                         
   5  10   4       2250.97       2395.67        68.14 o                         
   6  10   4       2059.63       2178.91        48.64 o                         
   7  10   4       1053.46       1074.63        33.23 o                         
   8  10   4       1588.16       1525.95        54.11 o                         
   9  10   4         62.85         82.01        25.66 o                         
  10  10   4         72.80         69.95        22.56 o                         
  11  10   4        726.74        821.36        45.18 o                         
 -14  11   4        561.58        582.26        24.86 o                         
 -13  11   4       4352.58       4314.81        71.80 o                         
 -12  11   4        803.97        936.84        34.44 o                         
 -11  11   4       7144.23       7074.03        96.28 o                         
 -10  11   4         67.67        120.16        15.48 o                         
  -9  11   4       5808.33       5627.18        72.56 o                         
  -8  11   4       1235.08       1375.01        50.58 o                         
  -7  11   4       3282.38       3261.79        79.00 o                         
  -6  11   4         28.06        134.15        18.20 o                         
  -5  11   4       2555.51       2423.49        49.98 o                         
  -4  11   4         53.39         89.49        11.33 o                         
  -3  11   4       1462.17       1693.58        38.44 o                         
  -2  11   4       2397.39       2490.03        48.16 o                         
  -1  11   4        657.96        589.37        22.43 o                         
   0  11   4       8346.01       8807.97        97.50 o                         
   1  11   4       1119.35       1303.37        36.29 o                         
   2  11   4       1459.38       1628.52        42.06 o                         
   3  11   4        522.76        511.63        26.31 o                         
   4  11   4       3390.74       3248.49        79.43 o                         
   5  11   4        214.23        214.66        24.31 o                         
   6  11   4      10944.52      10813.13       119.74 o                         
   7  11   4       2216.43       2084.33        63.74 o                         
   8  11   4       2701.31       2716.32        72.68 o                         
   9  11   4       4059.85       4502.83       108.59 o                         
  10  11   4        979.49       1032.43        56.84 o                         
  11  11   4       1898.86       1821.64        66.09 o                         
 -14  12   4        491.77        400.36        20.89 o                         
 -13  12   4        280.73        288.73        20.42 o                         
 -12  12   4       2769.68       2615.93        56.33 o                         
 -11  12   4       1231.35       1440.34        45.83 o                         
 -10  12   4        568.47        575.97        30.21 o                         
  -9  12   4       1591.65       1625.78        39.78 o                         
  -8  12   4      12677.14      12164.34       162.74 o                         
  -7  12   4       9117.31       9145.81       142.64 o                         
  -6  12   4       4757.69       4663.56        88.73 o                         
  -5  12   4       7950.58       8150.90       104.13 o                         
  -4  12   4      11731.81      12160.30       124.04 o                         
  -3  12   4       3239.10       3158.14        54.99 o                         
  -2  12   4       2723.97       3071.81        57.15 o                         
  -1  12   4       2830.80       2915.90        56.76 o                         
   0  12   4       7663.08       8384.88        95.54 o                         
   1  12   4         91.26        124.70        14.51 o                         
   2  12   4      14806.39      15741.28       149.57 o                         
   3  12   4       3518.47       3545.16        69.68 o                         
   4  12   4       2185.87       2140.66        58.43 o                         
   5  12   4       2004.44       2020.02        46.04 o                         
   6  12   4       4487.61       4549.00        72.56 o                         
   7  12   4        640.27        595.89        33.91 o                         
   8  12   4       2071.49       2251.17        64.16 o                         
   9  12   4         46.35         78.06        21.21 o                         
  10  12   4       2136.71       2328.70        68.43 o                         
  11  12   4         49.61         55.71        14.55 o                         
 -14  13   4       1257.16       1371.93        37.56 o                         
 -13  13   4        849.97       1014.67        35.44 o                         
 -12  13   4        883.99       1004.42        36.02 o                         
 -11  13   4         17.22         47.89        16.83 o                         
 -10  13   4         37.08         63.88        15.64 o                         
  -9  13   4        237.23        249.71        16.68 o                         
  -8  13   4        118.69        149.12        13.42 o                         
  -7  13   4       3660.23       3702.19        90.52 o                         
  -6  13   4         11.15         49.84        16.46 o                         
  -5  13   4       7167.83       7404.01       107.85 o                         
  -4  13   4       2628.52       3051.27        59.37 o                         
  -3  13   4      12479.01      13061.06       133.29 o                         
  -2  13   4         24.69         37.97        11.84 o                         
  -1  13   4      20929.38      21653.10       197.88 o                         
   0  13   4        132.25        178.33        16.30 o                         
   1  13   4       5857.70       5772.21        84.27 o                         
   2  13   4       2619.98       2756.66        57.99 o                         
   3  13   4       3338.33       3355.08        69.88 o                         
   4  13   4         77.23         96.27        16.52 o                         
   5  13   4       7770.21       7562.80        95.10 o                         
   6  13   4         19.30         48.75        22.36 o                         
   7  13   4        822.37        828.87        41.53 o                         
   8  13   4         16.02         38.53        17.10 o                         
   9  13   4       1417.82       1553.87        56.48 o                         
  10  13   4        506.90        492.62        31.98 o                         
 -13  14   4       3855.08       4246.93        86.23 o                         
 -12  14   4       1142.43       1188.92        38.44 o                         
 -11  14   4       7600.45       8068.07       102.51 o                         
 -10  14   4       3836.36       3830.88        73.22 o                         
  -9  14   4      14684.58      15278.32       157.24 o                         
  -8  14   4        610.85        642.08        23.15 o                         
  -7  14   4       1653.12       1839.86        41.32 o                         
  -6  14   4         92.07         95.94        20.06 o                         
  -5  14   4       1361.05       1334.13        52.09 o                         
  -4  14   4       1657.36       1604.82        45.03 o                         
  -3  14   4       1176.96       1168.82        38.71 o                         
  -2  14   4       2269.87       2127.95        51.25 o                         
  -1  14   4         97.87         83.66        14.69 o                         
   0  14   4       4431.34       4633.50        76.71 o                         
   1  14   4       4687.73       4660.35        82.23 o                         
   2  14   4       1183.21       1159.13        39.25 o                         
   3  14   4       5520.38       5408.85       109.31 o                         
   4  14   4        235.25        265.45        18.33 o                         
   5  14   4       4649.86       4578.63        74.22 o                         
   6  14   4        591.01        635.75        38.85 o                         
   7  14   4       4576.53       4850.12        98.45 o                         
   8  14   4       1428.64       1547.33        48.93 o                         
   9  14   4       4982.42       5670.20       124.49 o                         
  10  14   4        181.65        155.64        18.59 o                         
 -13  15   4        580.31        452.31        21.67 o                         
 -12  15   4       3000.25       3186.42        60.16 o                         
 -11  15   4       2353.07       2318.53        52.09 o                         
 -10  15   4       1498.25       1710.57        49.01 o                         
  -9  15   4       3887.76       3915.99        74.91 o                         
  -8  15   4      12516.45      11942.94       132.48 o                         
  -7  15   4       4563.03       4414.56        62.93 o                         
  -6  15   4       8399.08       8063.34        93.21 o                         
  -5  15   4      14218.35      13875.29       184.26 o                         
  -4  15   4       7885.68       7862.66       131.99 o                         
  -3  15   4      17917.49      17978.12       173.11 o                         
  -2  15   4        294.54        278.34        21.29 o                         
  -1  15   4      12458.20      12291.58       152.27 o                         
   0  15   4         16.04         44.48        15.09 o                         
   1  15   4       7668.16       7813.85       119.93 o                         
   2  15   4       1404.44       1377.52        49.30 o                         
   3  15   4      11182.67      11159.68       102.29 o                         
   4  15   4       7958.01       8268.11        96.50 o                         
   5  15   4       6529.01       6802.45       116.64 o                         
   6  15   4      10376.62      10652.65       155.43 o                         
   7  15   4        600.08        606.88        38.30 o                         
   8  15   4       3982.50       4341.06        85.66 o                         
   9  15   4       1172.20       1262.53        46.46 o                         
  10  15   4       1182.58       1177.62        43.90 o                         
 -13  16   4        585.06        628.82        25.92 o                         
 -12  16   4        410.46        443.03        22.30 o                         
 -11  16   4        171.97        174.00        17.19 o                         
 -10  16   4          2.98         12.47        15.35 o                         
  -9  16   4        182.33        201.40        19.11 o                         
  -8  16   4       2281.81       2219.52        55.40 o                         
  -7  16   4        467.44        458.33        23.08 o                         
  -6  16   4       6456.60       6700.61        83.13 o                         
  -5  16   4         23.05         53.04        16.52 o                         
  -4  16   4       8386.77       8447.62       155.53 o                         
  -3  16   4        495.86        518.99        29.96 o                         
  -2  16   4      23614.86      22770.63       228.08 o                         
  -1  16   4         47.14         39.99        16.67 o                         
   0  16   4      22155.18      22264.69       333.35 o                         
   1  16   4        446.79        393.50        27.44 o                         
   2  16   4      14585.32      14649.66       145.33 o                         
   3  16   4       1171.72       1091.52        33.47 o                         
   4  16   4       2128.06       2342.07        65.55 o                         
   5  16   4         32.49         76.14        19.00 o                         
   6  16   4        564.80        631.22        35.50 o                         
   7  16   4        284.97        289.80        25.27 o                         
   8  16   4         26.28          8.52        16.04 o                         
   9  16   4         10.34         15.32        14.46 o                         
 -12  17   4       2496.03       2717.59        54.86 o                         
 -11  17   4        229.82        224.40        19.01 o                         
 -10  17   4       5393.37       5638.60        86.42 o                         
  -9  17   4       1170.75       1122.79        41.90 o                         
  -8  17   4       6771.61       6942.32       106.05 o                         
  -7  17   4         69.75        105.08        20.68 o                         
  -6  17   4      13239.19      12884.49       127.64 o                         
  -5  17   4       1271.15       1147.87        37.92 o                         
  -4  17   4       7167.22       6375.36        82.50 o                         
  -3  17   4      17958.38      17569.25       144.49 o                         
  -2  17   4        524.49        447.68        23.62 o                         
  -1  17   4      15597.60      15119.26       127.84 o                         
   0  17   4       5575.04       5529.02        70.49 o                         
   1  17   4      12337.56      12022.02       106.16 o                         
   2  17   4        685.09        654.69        27.28 o                         
   3  17   4       6341.04       6351.21       109.90 o                         
   4  17   4       7856.99       8055.90       124.65 o                         
   5  17   4       1502.72       1616.95        51.32 o                         
   6  17   4       4155.03       4446.70        83.11 o                         
   7  17   4          8.96         22.04        19.15 o                         
   8  17   4       4890.34       5306.29       100.22 o                         
   9  17   4        239.25        229.13        22.24 o                         
 -12  18   4        406.55        395.64        20.00 o                         
 -11  18   4       1258.01       1329.11        39.11 o                         
 -10  18   4       1725.56       1603.38        45.66 o                         
  -9  18   4      11867.30      11858.30       137.05 o                         
  -8  18   4       2593.98       2581.52        65.74 o                         
  -7  18   4       6258.40       6238.67       104.52 o                         
  -6  18   4       4703.68       4636.86        86.38 o                         
  -5  18   4       3650.72       3200.84        72.91 o                         
  -4  18   4       1379.82       1203.86        36.39 o                         
  -3  18   4        205.26        167.58        17.43 o                         
  -2  18   4       3732.71       3462.14        58.72 o                         
  -1  18   4       2244.80       2116.12        44.82 o                         
   0  18   4       6574.71       6447.52        80.16 o                         
   1  18   4       4097.77       3920.76        57.89 o                         
   2  18   4       4023.08       3942.54        79.49 o                         
   3  18   4      10131.84      10051.14       129.53 o                         
   4  18   4       1531.26       1569.52        51.63 o                         
   5  18   4       5982.09       6303.20        96.68 o                         
   6  18   4        827.83        929.32        36.95 o                         
   7  18   4      11463.80      12451.09       137.41 o                         
   8  18   4        206.82        207.00        21.74 o                         
 -11  19   4         60.87         65.68        13.75 o                         
 -10  19   4        110.97        106.20        15.67 o                         
  -9  19   4        118.44         71.02        21.20 o                         
  -8  19   4         66.50         42.24        17.73 o                         
  -7  19   4       3703.05       3646.10        78.40 o                         
  -6  19   4        461.44        479.26        29.85 o                         
  -5  19   4      12079.78      11945.74       147.39 o                         
  -4  19   4        327.40        296.87        25.42 o                         
  -3  19   4      28018.09      27206.57       252.02 o                         
  -2  19   4          7.69          4.54        18.59 o                         
  -1  19   4      13880.76      13700.81       166.87 o                         
   0  19   4         66.80         65.64        19.36 o                         
   1  19   4      15200.76      15412.15       159.22 o                         
   2  19   4        219.99        224.83        22.76 o                         
   3  19   4       9693.48      10141.21       129.05 o                         
   4  19   4         59.95        134.55        19.14 o                         
   5  19   4       2507.56       2554.36        60.14 o                         
   6  19   4         18.44         51.06        14.72 o                         
   7  19   4        130.07        131.16        16.08 o                         
   8  19   4         45.15         56.16        11.74 o                         
 -10  20   4         76.76         78.57        14.75 o                         
  -9  20   4       1479.47       1545.33        47.37 o                         
  -8  20   4       1037.84        997.28        40.69 o                         
  -7  20   4       2569.26       2584.87        64.21 o                         
  -6  20   4       6182.67       6215.24       106.83 o                         
  -5  20   4       2549.24       2423.17        70.33 o                         
  -4  20   4       4401.19       4299.81        94.36 o                         
  -3  20   4        313.59        233.71        25.80 o                         
  -2  20   4       7256.30       7072.56       120.62 o                         
  -1  20   4         12.70         -1.21        20.93 o                         
   0  20   4      13774.93      13688.65       159.10 o                         
   1  20   4       1259.34       1226.36        44.37 o                         
   2  20   4       6119.28       6259.81        91.57 o                         
   3  20   4       2112.88       2073.62        51.93 o                         
   4  20   4       7553.75       7789.67       112.88 o                         
   5  20   4       3634.02       3860.89        70.72 o                         
   6  20   4       2021.97       2255.01        48.79 o                         
   7  20   4       1859.50       1873.37        47.63 o                         
 -10  21   4       5004.94       5176.93       109.41 o                         
  -9  21   4        289.90        261.22        23.97 o                         
  -8  21   4       2616.33       2598.68        65.15 o                         
  -7  21   4       1057.94        900.10        40.68 o                         
  -6  21   4       4376.53       4237.55       117.76 o                         
  -5  21   4         53.57        102.92        21.67 o                         
  -4  21   4       5210.89       4821.95        94.76 o                         
  -3  21   4          8.39         23.23        19.48 o                         
  -2  21   4        535.47        476.32        30.82 o                         
  -1  21   4       1410.99       1258.37        51.11 o                         
   0  21   4        686.98        747.38        38.55 o                         
   1  21   4        196.64        249.64        21.88 o                         
   2  21   4       5485.62       5471.19        87.11 o                         
   3  21   4       1106.42        924.99        38.44 o                         
   4  21   4       5423.45       5790.96        84.60 o                         
   5  21   4        157.16        162.85        28.23 o                         
   6  21   4       4788.99       4826.54       110.05 o                         
  -9  22   4        417.86        406.71        24.58 o                         
  -8  22   4       1632.63       1633.47        54.12 o                         
  -7  22   4        873.72        896.41        40.31 o                         
  -6  22   4       2384.35       2398.33        72.50 o                         
  -5  22   4       2213.26       2043.27        60.96 o                         
  -4  22   4      11114.33      10786.52       141.85 o                         
  -3  22   4        176.28        172.76        21.74 o                         
  -2  22   4       7492.29       7460.78       111.59 o                         
  -1  22   4         41.00         30.96        19.72 o                         
   0  22   4       6805.86       6749.16       105.44 o                         
   1  22   4        120.26        101.93        17.81 o                         
   2  22   4       7662.67       7933.26       136.92 o                         
   3  22   4        227.10        223.25        20.55 o                         
   4  22   4       1917.59       2086.83        48.70 o                         
   5  22   4        563.00        585.34        30.21 o                         
  -8  23   4       3183.59       3152.74        72.41 o                         
  -7  23   4         75.15         74.56        18.38 o                         
  -6  23   4       1781.43       1700.10        54.23 o                         
  -5  23   4       2442.01       2623.29        69.14 o                         
  -4  23   4        107.25         72.12        17.82 o                         
  -3  23   4       2742.67       2783.22        66.09 o                         
  -2  23   4        381.73        284.80        25.64 o                         
  -1  23   4       6731.39       6866.43       122.93 o                         
   0  23   4         28.35         19.91        16.03 o                         
   1  23   4       3037.37       3340.00        72.27 o                         
   2  23   4         31.39         56.40        16.67 o                         
   3  23   4       1697.75       1749.63        47.27 o                         
   4  23   4        129.78         95.36        25.68 o                         
   5  23   4        354.56        399.01        25.82 o                         
  -7  24   4       1781.63       1803.96        83.34 o                         
  -6  24   4       1757.91       1625.67        48.89 o                         
  -5  24   4        812.70        891.72        41.61 o                         
  -4  24   4        809.97        735.99        35.46 o                         
  -3  24   4        289.76        296.98        23.00 o                         
  -2  24   4        552.04        621.44        32.66 o                         
  -1  24   4         28.30         18.81        16.01 o                         
   0  24   4        569.98        566.67        31.26 o                         
   1  24   4        144.41        111.73        16.26 o                         
   2  24   4       1647.41       1844.68        53.26 o                         
   3  24   4        888.60        869.60        32.53 o                         
  -5  25   4        161.77        240.27        21.41 o                         
  -4  25   4          8.74        -11.09        15.59 o                         
  -3  25   4        375.34        377.96        28.65 o                         
  -2  25   4          0.14         23.47        15.30 o                         
  -1  25   4       1342.75       1426.15        57.56 o                         
   0  25   4        400.94        412.60        24.42 o                         
   1  25   4       3253.89       3114.68        66.16 o                         
   2  25   4        903.65        801.84        33.60 o                         
  -2  26   4        215.71        273.96        25.93 o                         
  -1  26   4        399.90        398.73        24.56 o                         
 -15   0   5       1626.93       1568.59        54.46 o                         
 -13   0   5       2219.44       2224.82        73.17 o                         
 -11   0   5       1287.94       1247.52        63.21 o                         
  -9   0   5        758.36        922.55        54.24 o                         
  -7   0   5      14861.29      15576.59       197.00 o                         
  -5   0   5         41.30         34.53        10.51 o                         
  -3   0   5        703.69        905.50        23.77 o                         
  -1   0   5          6.53         24.56         8.64 o                         
   1   0   5      14302.80      13979.10       196.03 o                         
   3   0   5        499.96        593.55        51.31 o                         
   5   0   5       2197.37       2370.98        96.14 o                         
   7   0   5       3445.84       3320.26       123.67 o                         
   9   0   5        231.91        225.45        50.85 o                         
  11   0   5        697.33        677.19        67.22 o                         
 -16   1   5       1811.40       1679.17        39.55 o                         
 -15   1   5          3.94         11.22        12.69 o                         
 -14   1   5       3272.98       3077.70        57.40 o                         
 -13   1   5       2302.47       2109.96        50.71 o                         
 -12   1   5       8144.79       7320.16        86.61 o                         
 -11   1   5       4365.60       4080.41        78.29 o                         
 -10   1   5       6053.74       5976.35       152.43 o                         
  -9   1   5       5884.64       6147.23       116.13 o                         
  -8   1   5       7344.56       7678.45       107.61 o                         
  -7   1   5      42877.93      43745.56       312.84 o                         
  -6   1   5        317.81        325.89        16.08 o                         
  -5   1   5       3167.19       3299.01        40.62 o                         
  -4   1   5        245.21        398.36        14.06 o                         
  -3   1   5       6018.12       6202.22        53.43 o                         
  -2   1   5       2579.08       2922.85        35.09 o                         
  -1   1   5         12.62         89.40         7.74 o                         
   0   1   5       5157.36       4852.85        88.24 o                         
   1   1   5       3394.65       3233.14        61.59 o                         
   2   1   5        390.58        344.47        29.18 o                         
   3   1   5      10021.53       9915.63       149.08 o                         
   4   1   5       6696.35       7009.71       105.09 o                         
   5   1   5       1101.57       1122.27        46.38 o                         
   6   1   5       1197.34       1139.32        54.12 o                         
   7   1   5        430.96        379.01        22.94 o                         
   8   1   5         64.59         93.60        37.60 o                         
   9   1   5       1469.16       1286.13        67.19 o                         
  10   1   5        604.76        596.28        72.91 o                         
  11   1   5       2156.82       2173.94       223.48 o                         
 -16   2   5        382.73        493.07        23.00 o                         
 -15   2   5       1937.00       1885.29        44.54 o                         
 -14   2   5        112.08         92.30        15.56 o                         
 -13   2   5         54.55         63.30        14.63 o                         
 -12   2   5        748.81        585.80        24.42 o                         
 -11   2   5       1050.29       1091.17        33.96 o                         
 -10   2   5       7344.85       6941.56       149.68 o                         
  -9   2   5         44.80         83.01        17.73 o                         
  -8   2   5       1487.60       1349.49        42.27 o                         
  -7   2   5      13260.89      13633.33       152.57 o                         
  -6   2   5       1524.15       1579.80        33.56 o                         
  -5   2   5        724.00        760.29        19.56 o                         
  -4   2   5       3795.97       3622.90        41.20 o                         
  -3   2   5       3146.86       3050.30        44.30 o                         
  -2   2   5        329.06        205.37         9.88 o                         
  -1   2   5      12546.11      12540.38       111.68 o                         
   0   2   5       5876.53       5451.36       102.83 o                         
   1   2   5         94.05        132.29        12.50 o                         
   2   2   5       2875.61       2543.48        65.12 o                         
   3   2   5       5335.57       5483.53       105.86 o                         
   4   2   5       8752.07       8198.31       131.45 o                         
   5   2   5       1687.46       1643.28        56.34 o                         
   6   2   5       3849.17       3890.16        91.83 o                         
   7   2   5       3558.17       3435.63        65.86 o                         
   8   2   5       5770.50       5404.50       145.41 o                         
   9   2   5       2391.86       2274.27       100.17 o                         
  10   2   5       3065.12       3378.81       131.84 o                         
  11   2   5        752.35        568.66        62.35 o                         
 -16   3   5       1734.52       1685.88        38.59 o                         
 -15   3   5        682.11        751.08        28.60 o                         
 -14   3   5       5391.86       5383.07        82.19 o                         
 -13   3   5       1919.17       1971.12        48.88 o                         
 -12   3   5       4481.71       4340.28        66.06 o                         
 -11   3   5       3668.12       3611.06        56.58 o                         
 -10   3   5       1522.50       1516.26        57.96 o                         
  -9   3   5       1275.09       1112.76        46.38 o                         
  -8   3   5        121.92        183.34        22.64 o                         
  -7   3   5        385.01        455.38        23.27 o                         
  -6   3   5       1901.19       1793.39        34.50 o                         
  -5   3   5       1155.86       1337.12        26.30 o                         
  -4   3   5        633.24        713.89        17.58 o                         
  -3   3   5       6919.86       6985.99        65.86 o                         
  -2   3   5       6800.13       7346.78        81.07 o                         
  -1   3   5      33458.43      33016.96       221.99 o                         
   0   3   5       5590.96       5427.58        62.36 o                         
   1   3   5      10401.13      10320.68       134.16 o                         
   2   3   5        210.52        224.26        16.52 o                         
   3   3   5      11656.78      12306.19       292.40 o                         
   4   3   5         82.45         93.39        17.00 o                         
   5   3   5       2840.78       2805.92        84.76 o                         
   6   3   5       2557.06       2520.49        69.09 o                         
   7   3   5       3924.30       3601.38        69.00 o                         
   8   3   5       3348.76       3049.47        98.05 o                         
   9   3   5        183.68        123.36        35.74 o                         
  10   3   5        986.78        904.34        70.45 o                         
  11   3   5         74.58         88.91        40.46 o                         
 -16   4   5        100.33        134.06        14.36 o                         
 -15   4   5       3260.41       3109.14        59.54 o                         
 -14   4   5       1242.27       1334.94        41.08 o                         
 -13   4   5       3203.81       3110.79        64.64 o                         
 -12   4   5       1828.24       1686.63        46.46 o                         
 -11   4   5       6910.60       6481.30        79.62 o                         
 -10   4   5       3556.85       3524.44        98.22 o                         
  -9   4   5       3980.98       3760.36       100.38 o                         
  -8   4   5       3390.66       3689.46        68.16 o                         
  -7   4   5      11443.62      11279.92       105.45 o                         
  -6   4   5       4382.89       4318.61        56.66 o                         
  -5   4   5       3052.35       3014.30        43.92 o                         
  -4   4   5        810.09        762.50        20.97 o                         
  -3   4   5      29804.65      30211.08       241.97 o                         
  -2   4   5       4939.23       5550.06        54.26 o                         
  -1   4   5      21100.98      21314.60       192.49 o                         
   0   4   5      17730.75      17639.37       139.91 o                         
   1   4   5       7193.40       6506.29        82.76 o                         
   2   4   5      15963.80      14884.31       144.92 o                         
   3   4   5       3282.61       3552.29        70.84 o                         
   4   4   5      12469.24      12249.75       187.30 o                         
   5   4   5         33.93         32.56        17.34 o                         
   6   4   5       1942.19       1994.38        65.90 o                         
   7   4   5          7.93         21.02        14.48 o                         
   8   4   5        420.43        309.60        35.81 o                         
   9   4   5        377.79        275.34        52.19 o                         
  10   4   5        511.33        508.74        54.26 o                         
  11   4   5        494.97        496.02        61.32 o                         
 -15   5   5         70.94        118.29        15.50 o                         
 -14   5   5        424.15        389.67        24.16 o                         
 -13   5   5         20.61         37.08        15.05 o                         
 -12   5   5       3292.79       3197.16        68.05 o                         
 -11   5   5       1198.42       1086.09        32.18 o                         
 -10   5   5       5503.02       5498.41       138.81 o                         
  -9   5   5       8073.31       7668.64       128.46 o                         
  -8   5   5      21461.53      21607.01       213.10 o                         
  -7   5   5       3852.98       3791.14        63.78 o                         
  -6   5   5      59028.55      59534.52       333.52 o                         
  -5   5   5      12433.80      12579.09       106.97 o                         
  -4   5   5      45699.43      47586.12       255.22 o                         
  -3   5   5       6741.14       7281.06        66.35 o                         
  -2   5   5      18446.90      17824.49       122.94 o                         
  -1   5   5         57.44        111.63         9.46 o                         
   0   5   5       3855.22       3948.78        51.90 o                         
   1   5   5       4194.67       4542.61        65.69 o                         
   2   5   5       2299.93       2380.28        50.74 o                         
   3   5   5       5065.81       4587.93        76.90 o                         
   4   5   5        105.11        127.97        19.72 o                         
   5   5   5       1656.95       1649.45        60.03 o                         
   6   5   5       4655.38       5002.02       105.32 o                         
   7   5   5       3204.66       3059.40        57.96 o                         
   8   5   5       7234.15       6467.45       144.37 o                         
   9   5   5       2647.86       2659.49       126.18 o                         
  10   5   5       2109.22       2114.22       104.80 o                         
  11   5   5       3165.85       3151.70       145.92 o                         
 -15   6   5       1755.38       1854.35        51.64 o                         
 -14   6   5       2033.89       2393.38        57.55 o                         
 -13   6   5       2686.65       2557.49        59.60 o                         
 -12   6   5       3550.48       4007.55        76.45 o                         
 -11   6   5        508.75        552.97        23.78 o                         
 -10   6   5       7337.25       7172.31       146.26 o                         
  -9   6   5        321.08        368.71        32.91 o                         
  -8   6   5       5176.23       5284.14        92.85 o                         
  -7   6   5        971.24        893.26        31.88 o                         
  -6   6   5         62.53        102.84        12.90 o                         
  -5   6   5       1579.75       1656.16        34.75 o                         
  -4   6   5       1969.90       2075.28        36.66 o                         
  -3   6   5       6602.28       6360.85        62.98 o                         
  -2   6   5      16727.96      17579.11       122.69 o                         
  -1   6   5       4849.65       5325.69        58.26 o                         
   0   6   5      43708.79      43550.65       407.22 o                         
   1   6   5       2595.69       2572.47        46.69 o                         
   2   6   5      23538.18      23469.83       330.47 o                         
   3   6   5       3006.60       2887.26        57.13 o                         
   4   6   5      21821.41      22356.41       244.62 o                         
   5   6   5       2443.06       2441.90        64.28 o                         
   6   6   5      15113.20      15305.44       200.15 o                         
   7   6   5        736.68        753.38        29.44 o                         
   8   6   5       3351.65       3180.76        94.09 o                         
   9   6   5       1530.30       1595.66       101.12 o                         
  10   6   5        107.41         91.43        30.25 o                         
  11   6   5       1029.05       1017.24        62.64 o                         
 -15   7   5        532.79        668.75        29.91 o                         
 -14   7   5        142.27         90.86        18.03 o                         
 -13   7   5       6643.39       6893.42       107.77 o                         
 -12   7   5       2651.71       2671.47        62.83 o                         
 -11   7   5       5947.37       6388.52        81.46 o                         
 -10   7   5       1312.85       1215.43        59.83 o                         
  -9   7   5       5320.53       5410.75       109.77 o                         
  -8   7   5      13136.91      13517.50       153.90 o                         
  -7   7   5        631.22        717.05        31.11 o                         
  -6   7   5      10368.53      10302.53       112.99 o                         
  -5   7   5      13216.21      14160.92       128.97 o                         
  -4   7   5        897.28        898.50        26.45 o                         
  -3   7   5       4935.38       4961.62        61.85 o                         
  -2   7   5       1723.52       2018.70        35.73 o                         
  -1   7   5      37457.22      38886.18       294.55 o                         
   0   7   5      10546.96      11465.29       150.82 o                         
   1   7   5      47058.62      47309.50       434.22 o                         
   2   7   5        542.98        550.07        25.31 o                         
   3   7   5      22847.39      22450.42       212.07 o                         
   4   7   5         84.51        104.33        18.81 o                         
   5   7   5      24327.95      24920.59       283.30 o                         
   6   7   5        128.96         80.03        12.63 o                         
   7   7   5      12798.06      12351.02       214.52 o                         
   8   7   5        228.97        203.70        26.31 o                         
   9   7   5        650.91        646.44        52.33 o                         
  10   7   5       3158.73       2963.79       121.27 o                         
  11   7   5        102.97        102.56        24.24 o                         
 -15   8   5        203.96        165.93        17.49 o                         
 -14   8   5        235.18        186.96        20.98 o                         
 -13   8   5       1169.98       1250.61        47.11 o                         
 -12   8   5        349.07        442.40        26.49 o                         
 -11   8   5       6950.68       6939.85        81.24 o                         
 -10   8   5        778.96        603.36        25.98 o                         
  -9   8   5      20741.22      20538.63       264.23 o                         
  -8   8   5       1066.96        925.40        40.59 o                         
  -7   8   5      41237.05      40899.16       321.94 o                         
  -6   8   5       3208.03       3108.39        59.31 o                         
  -5   8   5      89688.34      91609.61       536.64 o                         
  -4   8   5        544.15        616.42        24.33 o                         
  -3   8   5      77205.27      77252.38       435.82 o                         
  -2   8   5       5875.33       5929.97        66.46 o                         
  -1   8   5      52176.66      51833.08       394.20 o                         
   0   8   5       2179.20       2432.53        46.95 o                         
   1   8   5      13939.79      13694.76       134.95 o                         
   2   8   5         24.22         84.60        15.10 o                         
   3   8   5        350.72        435.26        26.17 o                         
   4   8   5          6.49         37.99        17.97 o                         
   5   8   5        488.13        543.22        37.33 o                         
   6   8   5         21.21         27.12        12.54 o                         
   7   8   5       4698.01       4455.16        94.26 o                         
   8   8   5        184.27        171.95        26.91 o                         
   9   8   5       3092.54       3283.52       121.60 o                         
  10   8   5        725.64        847.37        62.62 o                         
  11   8   5       3135.75       3103.32        90.57 o                         
 -15   9   5       2468.00       2846.36        58.43 o                         
 -14   9   5         58.98         36.03        15.44 o                         
 -13   9   5       4129.55       4610.23        79.24 o                         
 -12   9   5        988.58        987.80        37.40 o                         
 -11   9   5       1196.48       1285.38        40.94 o                         
 -10   9   5        450.20        503.45        23.56 o                         
  -9   9   5       6001.45       6127.40       133.25 o                         
  -8   9   5      13053.72      12765.13       156.70 o                         
  -7   9   5         78.66         89.63        15.98 o                         
  -6   9   5       5647.44       5048.01        79.49 o                         
  -5   9   5        441.64        443.76        23.39 o                         
  -4   9   5      13113.61      13042.92       120.85 o                         
  -3   9   5      20697.86      22005.62       154.74 o                         
  -2   9   5       6088.33       5791.11        69.01 o                         
  -1   9   5      20274.30      20174.31       159.90 o                         
   0   9   5       1129.06       1092.72        32.35 o                         
   1   9   5      36873.19      38487.64       283.03 o                         
   2   9   5         69.42         96.80        13.28 o                         
   3   9   5      33497.40      33896.30       295.00 o                         
   4   9   5       2193.51       2235.51        68.86 o                         
   5   9   5      33110.42      33917.03       466.17 o                         
   6   9   5       3068.29       2917.05        58.29 o                         
   7   9   5       4350.89       4375.53        97.91 o                         
   8   9   5       3757.71       3929.79       103.07 o                         
   9   9   5       3289.03       3422.19       122.83 o                         
  10   9   5       3260.34       3433.51        98.56 o                         
  11   9   5        556.91        510.56        35.92 o                         
 -15  10   5        112.80        115.72        14.97 o                         
 -14  10   5       2294.40       2427.98        54.81 o                         
 -13  10   5          2.40          3.65        13.24 o                         
 -12  10   5       6989.77       7078.75        98.50 o                         
 -11  10   5        647.29        735.86        32.96 o                         
 -10  10   5       6563.65       6436.90        83.05 o                         
  -9  10   5       2067.72       2003.55        76.58 o                         
  -8  10   5       2878.57       2656.70        67.57 o                         
  -7  10   5       2451.52       2495.18        63.63 o                         
  -6  10   5        891.23        859.59        33.76 o                         
  -5  10   5       6661.62       7041.83        93.07 o                         
  -4  10   5        131.60        251.70        17.71 o                         
  -3  10   5       4336.85       4390.30        62.42 o                         
  -2  10   5       3829.96       3466.02        56.92 o                         
  -1  10   5         95.20        145.38        13.61 o                         
   0  10   5      32344.92      32597.18       241.57 o                         
   1  10   5        103.23        191.28        17.46 o                         
   2  10   5      32502.58      32389.49       252.25 o                         
   3  10   5        261.85        182.03        18.97 o                         
   4  10   5      15918.38      16283.35       235.30 o                         
   5  10   5        677.21        645.03        28.05 o                         
   6  10   5       8974.80       8627.98       105.54 o                         
   7  10   5       2330.48       2435.68        83.54 o                         
   8  10   5       4243.61       4198.76       105.74 o                         
   9  10   5       2136.96       2109.31        84.77 o                         
  10  10   5        252.77        208.55        27.25 o                         
 -14  11   5          0.15         22.97        11.48 o                         
 -13  11   5         68.98         78.92        15.39 o                         
 -12  11   5        234.06        184.38        20.03 o                         
 -11  11   5          2.87         14.32        16.76 o                         
 -10  11   5      13413.92      13611.50       123.26 o                         
  -9  11   5        947.02        959.08        30.84 o                         
  -8  11   5      16262.07      16030.05       188.67 o                         
  -7  11   5        526.53        413.59        30.49 o                         
  -6  11   5      45113.52      44658.48       334.79 o                         
  -5  11   5       1408.45       1397.14        40.96 o                         
  -4  11   5      37912.95      37138.31       270.09 o                         
  -3  11   5       7964.60       8721.61        94.50 o                         
  -2  11   5      51036.84      51717.88       315.41 o                         
  -1  11   5      12712.08      13470.00       128.56 o                         
   0  11   5      17383.85      17966.06       164.93 o                         
   1  11   5       1471.64       1497.45        41.80 o                         
   2  11   5        786.66        832.17        32.52 o                         
   3  11   5       4040.86       3962.04        77.86 o                         
   4  11   5       2216.17       2133.81        61.82 o                         
   5  11   5       3588.40       3724.77        60.99 o                         
   6  11   5       8291.70       8458.55       141.02 o                         
   7  11   5       3088.65       3240.80        82.19 o                         
   8  11   5       6427.56       6699.33       132.79 o                         
   9  11   5        223.25        285.85        34.67 o                         
  10  11   5       3075.24       3132.78        98.79 o                         
 -14  12   5       1491.70       1638.60        40.87 o                         
 -13  12   5       1037.40       1161.12        38.14 o                         
 -12  12   5       3774.24       3973.43        78.31 o                         
 -11  12   5       1682.26       1753.75        52.66 o                         
 -10  12   5       2399.33       2612.41        61.66 o                         
  -9  12   5       2310.82       2276.40        46.41 o                         
  -8  12   5       2004.79       1994.65        55.23 o                         
  -7  12   5       9641.74       9444.69       146.55 o                         
  -6  12   5         54.79         66.48        15.13 o                         
  -5  12   5      19782.85      18957.42       209.51 o                         
  -4  12   5       2658.56       2863.98        70.52 o                         
  -3  12   5       3847.95       3776.19        68.90 o                         
  -2  12   5      13070.98      12958.15       131.14 o                         
  -1  12   5      11832.28      11933.45       118.25 o                         
   0  12   5      18915.03      19279.83       177.68 o                         
   1  12   5       4887.19       5211.37        84.13 o                         
   2  12   5      15306.04      15300.46       166.33 o                         
   3  12   5       3611.72       3619.26        76.03 o                         
   4  12   5       9974.95       9806.39       102.24 o                         
   5  12   5         34.32         76.27        14.93 o                         
   6  12   5      10510.05      10494.93       205.13 o                         
   7  12   5        987.88        995.97        50.24 o                         
   8  12   5       1400.01       1594.93        69.96 o                         
   9  12   5       1175.79       1155.53        60.71 o                         
  10  12   5        415.02        457.32        38.15 o                         
 -14  13   5        424.04        410.02        21.13 o                         
 -13  13   5       1036.95       1059.10        36.38 o                         
 -12  13   5         62.82         48.92        16.07 o                         
 -11  13   5       2004.21       2101.77        51.89 o                         
 -10  13   5       1381.28       1221.27        41.31 o                         
  -9  13   5       5164.65       5092.93        67.80 o                         
  -8  13   5        125.70        122.47        12.40 o                         
  -7  13   5        905.94        878.67        44.84 o                         
  -6  13   5        272.99        276.39        24.87 o                         
  -5  13   5         25.59         58.23        15.79 o                         
  -4  13   5       1283.04       1306.85        43.04 o                         
  -3  13   5       7452.71       7909.57       114.90 o                         
  -2  13   5        228.93        210.60        20.34 o                         
  -1  13   5       9567.97       9539.58       125.52 o                         
   0  13   5        607.37        543.51        28.30 o                         
   1  13   5      19740.30      20079.67       190.87 o                         
   2  13   5        216.60        193.39        20.17 o                         
   3  13   5      22489.64      22816.27       281.45 o                         
   4  13   5        160.49        168.57        15.43 o                         
   5  13   5       7863.56       8191.77       136.19 o                         
   6  13   5       3768.34       4012.12        95.79 o                         
   7  13   5       4400.55       4393.25        97.19 o                         
   8  13   5        182.58        201.50        28.31 o                         
   9  13   5       1139.83       1341.52        62.29 o                         
  10  13   5        477.90        471.61        33.38 o                         
 -13  14   5       1444.47       1318.46        38.45 o                         
 -12  14   5          5.18         13.76        14.75 o                         
 -11  14   5         55.84         44.46        15.39 o                         
 -10  14   5         23.27         60.88        19.83 o                         
  -9  14   5       5068.80       5003.96        85.19 o                         
  -8  14   5       1073.78       1068.68        29.96 o                         
  -7  14   5       7383.71       7313.35        81.11 o                         
  -6  14   5       2242.14       2364.46        71.18 o                         
  -5  14   5       6079.09       6119.97       113.69 o                         
  -4  14   5       2439.77       2547.63        69.06 o                         
  -3  14   5      15608.64      15193.61       162.59 o                         
  -2  14   5       3475.87       3362.44        69.76 o                         
  -1  14   5       4720.40       4759.55        83.62 o                         
   0  14   5       5799.13       6106.29       101.42 o                         
   1  14   5        190.36        147.21        18.14 o                         
   2  14   5       1734.48       1711.98        62.10 o                         
   3  14   5        575.17        559.37        23.83 o                         
   4  14   5       4204.37       4278.15        66.85 o                         
   5  14   5       2180.81       2090.23        67.62 o                         
   6  14   5       1402.18       1555.41        60.97 o                         
   7  14   5       1900.38       2230.48        67.27 o                         
   8  14   5       2612.12       2915.82       100.60 o                         
   9  14   5       2912.44       3188.71        85.40 o                         
 -13  15   5       1027.27       1083.06        31.95 o                         
 -12  15   5       2195.06       2262.45        49.14 o                         
 -11  15   5       4895.44       5150.53        81.54 o                         
 -10  15   5       1864.39       1947.86        52.23 o                         
  -9  15   5       1703.63       1683.07        49.72 o                         
  -8  15   5       5056.50       4862.06        81.53 o                         
  -7  15   5       4898.42       4676.02        68.01 o                         
  -6  15   5       5414.64       5242.26        67.63 o                         
  -5  15   5        408.46        370.50        31.51 o                         
  -4  15   5      19359.31      19582.70       219.59 o                         
  -3  15   5          0.70         11.75        15.33 o                         
  -2  15   5       4786.29       4905.03        87.80 o                         
  -1  15   5       1405.97       1459.06        47.64 o                         
   0  15   5      12130.05      12325.53       155.27 o                         
   1  15   5       2827.04       2815.89        70.16 o                         
   2  15   5       2081.94       1972.43        40.15 o                         
   3  15   5       2769.20       2943.23        52.31 o                         
   4  15   5        859.36        869.92        43.18 o                         
   5  15   5        543.63        534.62        33.32 o                         
   6  15   5         73.90         71.49        21.27 o                         
   7  15   5        102.58         82.68        17.65 o                         
   8  15   5        183.38        145.05        21.60 o                         
   9  15   5         92.42         82.88        15.90 o                         
 -13  16   5        848.74        835.46        29.76 o                         
 -12  16   5        675.53        622.73        27.11 o                         
 -11  16   5       1286.19       1278.76        40.30 o                         
 -10  16   5        544.69        564.21        28.82 o                         
  -9  16   5        520.50        359.53        24.60 o                         
  -8  16   5        346.23        284.22        22.04 o                         
  -7  16   5         49.92         72.54        15.61 o                         
  -6  16   5          8.08         11.45        11.91 o                         
  -5  16   5        220.88        233.00        18.33 o                         
  -4  16   5       1126.92       1098.76        33.22 o                         
  -3  16   5       1629.45       1491.64        43.15 o                         
  -2  16   5       3827.93       3752.09        82.56 o                         
  -1  16   5         58.72         68.74        14.07 o                         
   0  16   5        805.99        866.93        30.22 o                         
   1  16   5        667.19        509.45        22.12 o                         
   2  16   5       2677.66       2540.69        47.31 o                         
   3  16   5        585.07        679.10        34.06 o                         
   4  16   5       3583.04       3872.59        83.83 o                         
   5  16   5         56.77         58.97        20.25 o                         
   6  16   5       1737.62       2034.21        60.78 o                         
   7  16   5        505.57        530.97        32.30 o                         
   8  16   5        166.47        174.35        21.17 o                         
 -12  17   5       1732.92       1683.54        40.96 o                         
 -11  17   5        137.81        119.13        16.95 o                         
 -10  17   5       1036.73        972.43        36.10 o                         
  -9  17   5        216.82        152.50        18.30 o                         
  -8  17   5         14.19         26.80        16.43 o                         
  -7  17   5         93.05        111.49        18.78 o                         
  -6  17   5         48.59        112.46        17.63 o                         
  -5  17   5         61.28         64.26        14.68 o                         
  -4  17   5        652.25        653.64        29.23 o                         
  -3  17   5        608.20        586.22        26.19 o                         
  -2  17   5        970.47        979.71        30.77 o                         
  -1  17   5        419.02        461.35        23.69 o                         
   0  17   5        194.98        240.73        17.40 o                         
   1  17   5       5018.75       5117.83        67.31 o                         
   2  17   5         11.32         18.74        17.45 o                         
   3  17   5       2057.81       2174.00        58.11 o                         
   4  17   5        654.88        750.44        38.39 o                         
   5  17   5        850.76        934.40        43.27 o                         
   6  17   5       1389.46       1606.48        52.52 o                         
   7  17   5        501.92        601.47        32.17 o                         
   8  17   5        933.91       1054.98        44.08 o                         
 -12  18   5       1288.06       1291.56        37.09 o                         
 -11  18   5        886.01        968.01        37.18 o                         
 -10  18   5       1516.01       1540.42        50.20 o                         
  -9  18   5       1242.71       1262.74        44.36 o                         
  -8  18   5       5252.89       5548.50        96.08 o                         
  -7  18   5          9.79         99.67        18.56 o                         
  -6  18   5       3087.59       2872.41        69.90 o                         
  -5  18   5         21.74         89.26        18.92 o                         
  -4  18   5       2933.10       3038.97        74.99 o                         
  -3  18   5         46.32        146.92        18.80 o                         
  -2  18   5        645.66        547.82        24.05 o                         
  -1  18   5         37.72         65.47        17.19 o                         
   0  18   5          9.54         27.49        16.54 o                         
   1  18   5         23.82         47.47        16.07 o                         
   2  18   5        155.30        184.23        20.09 o                         
   3  18   5         65.88        144.81        21.81 o                         
   4  18   5        408.70        439.67        29.67 o                         
   5  18   5         22.96         16.64        16.78 o                         
   6  18   5       2617.24       2905.97        65.43 o                         
   7  18   5        162.21        209.28        20.27 o                         
 -11  19   5          1.58         22.49        13.01 o                         
 -10  19   5        312.87        277.23        23.18 o                         
  -9  19   5        393.01        375.01        31.36 o                         
  -8  19   5        518.04        518.46        32.38 o                         
  -7  19   5        159.89        132.45        19.59 o                         
  -6  19   5        157.20        102.70        20.32 o                         
  -5  19   5       3693.71       3564.95        81.44 o                         
  -4  19   5        608.85        548.80        33.56 o                         
  -3  19   5        111.48         69.85        19.76 o                         
  -2  19   5        433.11        529.26        30.82 o                         
  -1  19   5         59.24         91.63        26.65 o                         
   0  19   5         35.99         37.44        16.35 o                         
   1  19   5         73.68        100.50        20.00 o                         
   2  19   5       2456.41       2587.30        58.50 o                         
   3  19   5         16.29         98.03        20.09 o                         
   4  19   5         44.65          7.76        17.15 o                         
   5  19   5        121.66        254.66        22.44 o                         
   6  19   5        612.95        718.49        31.79 o                         
   7  19   5        167.85        153.70        16.82 o                         
 -10  20   5       1449.72       1420.16        43.19 o                         
  -9  20   5       4588.31       4476.65        87.65 o                         
  -8  20   5        834.88        797.14        40.03 o                         
  -7  20   5       1944.96       1936.55        57.25 o                         
  -6  20   5       1741.24       1552.82        54.89 o                         
  -5  20   5       1617.27       1603.88        57.96 o                         
  -4  20   5        691.77        609.66        37.94 o                         
  -3  20   5        548.97        575.93        37.29 o                         
  -2  20   5        171.05        163.75        23.37 o                         
  -1  20   5       1550.25       1497.62        49.49 o                         
   0  20   5        359.30        398.75        26.59 o                         
   1  20   5         61.01         46.62        17.40 o                         
   2  20   5        179.23        194.53        22.08 o                         
   3  20   5       1796.23       1820.21        49.91 o                         
   4  20   5        692.26        707.30        39.21 o                         
   5  20   5        894.22       1025.21        35.99 o                         
   6  20   5        738.02        747.55        30.97 o                         
 -10  21   5        270.56        257.27        19.06 o                         
  -9  21   5       2131.10       2078.26        58.75 o                         
  -8  21   5       1739.74       1644.07        53.94 o                         
  -7  21   5       1127.69       1086.95        43.23 o                         
  -6  21   5       2436.49       2227.51        63.75 o                         
  -5  21   5       1900.09       1897.16        62.67 o                         
  -4  21   5        464.78        512.65        37.30 o                         
  -3  21   5       1499.85       1264.23        53.80 o                         
  -2  21   5        587.63        558.21        39.47 o                         
  -1  21   5       1086.87       1053.94        44.12 o                         
   0  21   5        393.75        395.50        28.31 o                         
   1  21   5       1049.96       1038.58        39.24 o                         
   2  21   5          7.73         -7.00        15.42 o                         
   3  21   5       1272.70       1218.52        39.16 o                         
   4  21   5        178.71        156.48        18.18 o                         
   5  21   5       2087.93       2078.51        54.83 o                         
  -9  22   5        888.45        908.63        34.21 o                         
  -8  22   5         28.74         37.78        18.18 o                         
  -7  22   5        325.93        257.83        24.89 o                         
  -6  22   5         32.49         64.37        19.08 o                         
  -5  22   5         24.69         27.87        20.45 o                         
  -4  22   5       1045.03       1121.71        46.90 o                         
  -3  22   5        186.48        137.50        22.79 o                         
  -2  22   5       1759.36       1663.20        55.97 o                         
  -1  22   5        191.03        160.49        19.98 o                         
   0  22   5       2778.03       2684.73        61.66 o                         
   1  22   5         73.65         43.58        14.96 o                         
   2  22   5       3025.76       3008.80        83.40 o                         
   3  22   5         46.66         50.29        13.65 o                         
   4  22   5       2018.46       2005.30        48.39 o                         
   5  22   5        292.39        284.03        19.46 o                         
  -8  23   5       1146.79        968.73        40.32 o                         
  -7  23   5         32.82         -7.70        16.05 o                         
  -6  23   5        491.73        399.81        28.85 o                         
  -5  23   5         14.50         15.76        19.27 o                         
  -4  23   5        613.90        450.91        32.43 o                         
  -3  23   5        391.78        377.41        28.21 o                         
  -2  23   5       1139.11       1081.97        44.47 o                         
  -1  23   5       2543.11       2413.49        60.75 o                         
   0  23   5         99.66         84.96        17.37 o                         
   1  23   5       4544.92       4596.12        77.91 o                         
   2  23   5        343.24        339.99        24.51 o                         
   3  23   5       1991.86       1907.10        44.84 o                         
   4  23   5          5.30         20.33        16.02 o                         
  -7  24   5       5329.80       4976.52        99.45 o                         
  -6  24   5       1230.90       1175.62        43.28 o                         
  -5  24   5      10610.75       9948.96       178.81 o                         
  -4  24   5        465.22        416.00        28.02 o                         
  -3  24   5       4495.33       4301.21        80.48 o                         
  -2  24   5        442.56        372.28        26.84 o                         
  -1  24   5       4235.83       4155.00        79.03 o                         
   0  24   5         50.97         22.80        13.41 o                         
   1  24   5       2275.79       2202.57        51.55 o                         
   2  24   5         28.82          5.59        18.73 o                         
  -5  25   5        334.61        284.39        24.52 o                         
  -4  25   5        449.96        382.27        34.80 o                         
  -3  25   5       2411.26       2168.95        54.03 o                         
  -2  25   5       1269.18       1192.20        44.80 o                         
  -1  25   5       4598.90       4245.80        73.13 o                         
   0  25   5         56.78         93.55        15.51 o                         
   1  25   5       4645.08       4183.45       111.25 o                         
 -16   0   6         25.60         48.23        18.11 o                         
 -14   0   6        359.77        452.66        36.91 o                         
 -12   0   6       6217.81       6425.89       112.74 o                         
 -10   0   6      19596.68      19335.18       388.71 o                         
  -8   0   6      24257.56      24446.52       321.10 o                         
  -6   0   6      44542.46      45761.88       394.29 o                         
  -4   0   6      14066.13      14509.70       236.75 o                         
  -2   0   6      17117.24      16557.48       169.42 o                         
   0   0   6      13723.40      12173.15       257.80 o                         
   2   0   6      28447.88      26795.07       505.00 o                         
   4   0   6      29597.45      28849.80       463.03 o                         
   6   0   6      20688.97      19291.29       673.35 o                         
   8   0   6      21135.42      20083.89       678.47 o                         
  10   0   6       1489.19       1411.31        96.33 o                         
 -16   1   6        595.68        663.63        25.52 o                         
 -15   1   6       1327.58       1346.89        39.40 o                         
 -14   1   6       3111.42       3232.78        63.31 o                         
 -13   1   6       4381.59       4494.14        74.82 o                         
 -12   1   6        842.87        937.48        30.81 o                         
 -11   1   6       6945.52       6480.21        87.30 o                         
 -10   1   6        335.67        365.84        33.26 o                         
  -9   1   6       5051.46       4602.70        87.51 o                         
  -8   1   6       4092.15       3834.84        74.21 o                         
  -7   1   6      21149.02      20109.15       162.09 o                         
  -6   1   6      18911.43      19130.44       145.45 o                         
  -5   1   6      13542.79      12625.62       116.72 o                         
  -4   1   6      35539.48      34051.90       237.27 o                         
  -3   1   6       1447.07       1682.83        31.98 o                         
  -2   1   6      49621.25      49800.47       310.46 o                         
  -1   1   6         58.58         76.28         9.43 o                         
   0   1   6      54142.96      51080.32       370.14 o                         
   1   1   6        741.94        833.28        43.16 o                         
   2   1   6       6510.94       5761.22       131.89 o                         
   3   1   6       9859.19       8974.28       221.26 o                         
   4   1   6       7766.92       7681.00       151.36 o                         
   5   1   6       7082.00       7143.62       135.84 o                         
   6   1   6        839.40        740.87        34.17 o                         
   7   1   6       4488.63       4126.24        85.04 o                         
   8   1   6         16.87         30.54        32.46 o                         
   9   1   6        867.75        853.19        69.27 o                         
  10   1   6       1038.80        892.83        55.40 o                         
  11   1   6       1790.34       1661.57        90.86 o                         
 -16   2   6         86.15         94.71        12.90 o                         
 -15   2   6        951.79       1072.50        36.36 o                         
 -14   2   6        313.96        380.61        24.20 o                         
 -13   2   6        334.15        269.80        20.88 o                         
 -12   2   6        710.04        732.35        28.17 o                         
 -11   2   6        149.44        136.58        13.83 o                         
 -10   2   6       6333.99       6364.39       121.58 o                         
  -9   2   6        544.32        450.17        31.91 o                         
  -8   2   6      17680.37      17911.60       196.22 o                         
  -7   2   6      23700.40      24081.94       215.51 o                         
  -6   2   6      13483.86      13078.61       125.15 o                         
  -5   2   6      54645.88      54251.43       422.90 o                         
  -4   2   6       2706.75       2551.26        46.27 o                         
  -3   2   6      75293.30      71214.34       477.88 o                         
  -2   2   6       3476.89       3582.39        49.41 o                         
  -1   2   6      32208.85      30028.19       295.07 o                         
   0   2   6        760.98        836.07        27.78 o                         
   1   2   6      87148.88      80140.78      1043.29 o                         
   2   2   6        538.32        417.92        30.45 o                         
   3   2   6      28878.71      28981.28       333.33 o                         
   4   2   6       6931.86       7027.60       117.30 o                         
   5   2   6       8030.00       7902.49       143.07 o                         
   6   2   6        758.23        695.60        32.32 o                         
   7   2   6        614.35        564.25        35.64 o                         
   8   2   6       1074.56        984.85        69.51 o                         
   9   2   6        883.90        811.11        59.48 o                         
  10   2   6        246.87        250.67        36.57 o                         
  11   2   6        169.25        128.98        28.92 o                         
 -16   3   6        474.73        454.90        22.19 o                         
 -15   3   6        121.81        172.48        17.35 o                         
 -14   3   6        237.35        205.72        20.06 o                         
 -13   3   6       2908.83       2971.09        64.84 o                         
 -12   3   6        768.65        655.85        27.58 o                         
 -11   3   6      14309.14      14115.50       117.27 o                         
 -10   3   6       1268.92       1442.30        56.50 o                         
  -9   3   6      17675.10      17794.99       230.68 o                         
  -8   3   6       5198.48       4655.15        88.11 o                         
  -7   3   6       7499.56       7250.95       101.91 o                         
  -6   3   6        540.44        619.90        26.30 o                         
  -5   3   6      35220.14      34437.91       259.81 o                         
  -4   3   6       1895.49       1906.15        38.21 o                         
  -3   3   6       4105.80       3714.40        52.75 o                         
  -2   3   6       1367.23       1686.72        33.18 o                         
  -1   3   6        227.46        312.41        15.65 o                         
   0   3   6        972.86       1033.51        38.78 o                         
   1   3   6      36959.05      35805.43       431.79 o                         
   2   3   6       1627.97       1787.27        59.24 o                         
   3   3   6      13953.35      13152.92       296.56 o                         
   4   3   6        284.14        273.08        24.07 o                         
   5   3   6      24769.31      24263.51       244.79 o                         
   6   3   6        820.58        673.48        31.28 o                         
   7   3   6      13646.69      12553.80       232.79 o                         
   8   3   6       2912.75       2813.42       102.43 o                         
   9   3   6       8858.05       8270.18       243.08 o                         
  10   3   6         33.84         38.53        31.36 o                         
  11   3   6       2400.51       1898.78       169.43 o                         
 -16   4   6       1626.99       1811.32        42.82 o                         
 -15   4   6       1238.25       1217.47        38.07 o                         
 -14   4   6       2897.52       2867.74        60.22 o                         
 -13   4   6       3931.64       3812.57        69.68 o                         
 -12   4   6       4719.59       4574.65        74.60 o                         
 -11   4   6       4384.76       4011.08        57.72 o                         
 -10   4   6       3272.81       3009.08        90.72 o                         
  -9   4   6       1739.27       1808.52        65.25 o                         
  -8   4   6       7345.12       6943.12       114.52 o                         
  -7   4   6         38.41        135.73        16.28 o                         
  -6   4   6        248.38        204.75        16.95 o                         
  -5   4   6       6050.64       6207.37        76.42 o                         
  -4   4   6        906.47        901.54        25.74 o                         
  -3   4   6       6218.45       6464.25        70.56 o                         
  -2   4   6          6.73         47.99         9.10 o                         
  -1   4   6      34300.48      33907.34       241.97 o                         
   0   4   6         38.45         90.13        11.24 o                         
   1   4   6      12519.62      12378.03       172.83 o                         
   2   4   6       4227.51       4110.52       124.02 o                         
   3   4   6       2673.35       2673.84        78.77 o                         
   4   4   6       5742.37       5476.61       152.83 o                         
   5   4   6         17.78         36.41        18.22 o                         
   6   4   6       5017.06       4901.90        93.74 o                         
   7   4   6        451.12        558.30        44.76 o                         
   8   4   6       4660.95       4372.73       128.16 o                         
   9   4   6       3912.84       3536.98       120.10 o                         
  10   4   6       1462.92       1389.82        76.79 o                         
  11   4   6       1756.15       1703.06        89.57 o                         
 -16   5   6        261.75        298.48        19.50 o                         
 -15   5   6        593.57        610.41        28.36 o                         
 -14   5   6        228.81        194.14        19.31 o                         
 -13   5   6         41.36         56.76        15.14 o                         
 -12   5   6         19.01         68.28        14.89 o                         
 -11   5   6       2262.07       2161.04        42.69 o                         
 -10   5   6        655.69        544.48        46.17 o                         
  -9   5   6         75.58         60.25        17.05 o                         
  -8   5   6       5129.18       4988.65        97.23 o                         
  -7   5   6       1752.63       1965.82        53.17 o                         
  -6   5   6      16822.18      16699.85       158.69 o                         
  -5   5   6        113.61        155.88        13.25 o                         
  -4   5   6      48597.82      47360.29       266.90 o                         
  -3   5   6       3996.75       4383.85        58.07 o                         
  -2   5   6      37663.53      34732.02       245.87 o                         
  -1   5   6          3.96         24.70        10.68 o                         
   0   5   6      50649.96      48691.88       386.80 o                         
   1   5   6        130.03        182.65        16.65 o                         
   2   5   6      25784.15      25246.06       327.84 o                         
   3   5   6       3079.16       3245.41        80.16 o                         
   4   5   6      11199.31      11039.14       154.49 o                         
   5   5   6       1350.60       1345.38        57.26 o                         
   6   5   6       1928.20       1961.36        48.11 o                         
   7   5   6        425.09        415.10        33.60 o                         
   8   5   6         29.31          5.29        26.93 o                         
   9   5   6         36.09         92.88        31.59 o                         
  10   5   6         93.43         47.72        23.16 o                         
  11   5   6        355.72        333.48        41.90 o                         
 -15   6   6        488.05        409.05        23.72 o                         
 -14   6   6         76.42         88.54        15.95 o                         
 -13   6   6        824.39        853.90        35.47 o                         
 -12   6   6       1706.60       1709.58        48.87 o                         
 -11   6   6       7580.36       7228.75        79.79 o                         
 -10   6   6       1595.42       1524.71        73.37 o                         
  -9   6   6       1341.67       1232.15        50.86 o                         
  -8   6   6      26289.60      25160.38       264.85 o                         
  -7   6   6       1599.61       1633.10        46.00 o                         
  -6   6   6      15600.50      15324.36       133.03 o                         
  -5   6   6       1553.77       1405.92        34.00 o                         
  -4   6   6       4808.44       4607.13        57.20 o                         
  -3   6   6       2274.21       2395.27        43.39 o                         
  -2   6   6        335.37        442.09        20.43 o                         
  -1   6   6       2739.19       2873.51        69.58 o                         
   0   6   6        173.44        212.27        15.89 o                         
   1   6   6       1423.07       1447.81        46.98 o                         
   2   6   6       2927.16       2436.09        51.11 o                         
   3   6   6        684.96        678.66        34.51 o                         
   4   6   6      11553.44      11783.02       171.49 o                         
   5   6   6        129.68        157.72        21.52 o                         
   6   6   6       9571.54       9031.71       104.06 o                         
   7   6   6        739.04        746.27        47.29 o                         
   8   6   6       2517.10       2516.40        96.04 o                         
   9   6   6        441.58        520.22        55.92 o                         
  10   6   6        218.79        207.96        30.13 o                         
 -15   7   6        296.86        299.45        20.52 o                         
 -14   7   6       6655.32       6388.28        97.86 o                         
 -13   7   6        290.53        271.13        21.97 o                         
 -12   7   6       8608.97       8409.50       105.45 o                         
 -11   7   6       2345.43       2268.88        47.31 o                         
 -10   7   6       1934.40       1868.74        70.26 o                         
  -9   7   6        392.85        380.12        32.08 o                         
  -8   7   6       3782.71       3636.93        74.91 o                         
  -7   7   6       1168.88       1209.50        40.87 o                         
  -6   7   6       5985.37       6728.36        87.95 o                         
  -5   7   6       1284.64       1547.16        37.13 o                         
  -4   7   6         55.93        107.91        25.47 o                         
  -3   7   6        121.31        220.07        15.60 o                         
  -2   7   6       5425.86       5124.57        70.12 o                         
  -1   7   6        179.75        179.40        18.80 o                         
   0   7   6        188.63        239.19        20.09 o                         
   1   7   6       1174.21       1182.13        36.21 o                         
   2   7   6         34.80         78.18        15.02 o                         
   3   7   6         57.58         72.27        14.60 o                         
   4   7   6        169.87        163.34        26.66 o                         
   5   7   6         65.60         66.21        16.42 o                         
   6   7   6       3726.83       3852.13        66.13 o                         
   7   7   6       1426.41       1485.15        71.15 o                         
   8   7   6       1813.23       1816.60        82.06 o                         
   9   7   6       3052.56       3112.40       111.27 o                         
  10   7   6       3868.37       3870.93       125.34 o                         
 -15   8   6        280.63        393.66        23.32 o                         
 -14   8   6       3356.78       3494.65        69.88 o                         
 -13   8   6         20.34         45.94        15.70 o                         
 -12   8   6       2227.60       2264.64        57.31 o                         
 -11   8   6       1947.00       1653.41        42.85 o                         
 -10   8   6        259.63        235.73        18.27 o                         
  -9   8   6          9.82         26.72        17.53 o                         
  -8   8   6        311.60        435.00        27.38 o                         
  -7   8   6        599.32        572.49        29.54 o                         
  -6   8   6         88.78        110.10        14.00 o                         
  -5   8   6       1897.38       1980.90        45.61 o                         
  -4   8   6         67.37        166.69        14.55 o                         
  -3   8   6       4531.71       4503.10        64.21 o                         
  -2   8   6       1297.07       1417.69        41.60 o                         
  -1   8   6       3008.11       3105.14        63.04 o                         
   0   8   6       1104.92        979.72        33.50 o                         
   1   8   6         73.52        118.40        15.37 o                         
   2   8   6       5081.20       5107.56        87.41 o                         
   3   8   6       1422.21       1458.26        50.47 o                         
   4   8   6       1016.99        975.82        51.82 o                         
   5   8   6        705.11        700.94        29.36 o                         
   6   8   6       1459.58       1454.15        57.36 o                         
   7   8   6         26.11         20.64        24.91 o                         
   8   8   6         79.50         67.88        30.92 o                         
   9   8   6        176.82        231.87        35.01 o                         
  10   8   6        253.83        308.78        36.92 o                         
 -15   9   6        191.28        170.73        16.79 o                         
 -14   9   6       2460.26       2356.52        59.53 o                         
 -13   9   6        126.67         77.13        16.64 o                         
 -12   9   6       5281.03       5416.07        88.97 o                         
 -11   9   6         79.45        108.87        19.82 o                         
 -10   9   6       6279.17       5924.83        85.73 o                         
  -9   9   6       4816.48       4644.44       115.23 o                         
  -8   9   6       4242.38       4665.02        90.39 o                         
  -7   9   6       5483.67       4905.13        88.98 o                         
  -6   9   6       1593.12       1487.73        41.98 o                         
  -5   9   6       8350.22       8742.15       105.30 o                         
  -4   9   6       5048.61       5233.82        72.92 o                         
  -3   9   6       4706.80       4732.56        71.47 o                         
  -2   9   6        741.73        609.44        28.55 o                         
  -1   9   6       5151.87       5122.87        71.89 o                         
   0   9   6       2122.78       2275.07        55.27 o                         
   1   9   6        331.51        424.33        24.99 o                         
   2   9   6        115.47        110.20        15.95 o                         
   3   9   6        101.63        124.18        17.48 o                         
   4   9   6       5526.82       5427.59       124.00 o                         
   5   9   6         13.74        149.30        17.29 o                         
   6   9   6       2562.18       2715.11        89.01 o                         
   7   9   6         60.38         34.52        26.30 o                         
   8   9   6       2591.83       2919.37       101.21 o                         
   9   9   6        408.36        313.95        38.43 o                         
  10   9   6       1606.72       1858.18        81.44 o                         
 -15  10   6       1590.25       1499.84        41.05 o                         
 -14  10   6        346.42        407.54        33.22 o                         
 -13  10   6       3504.12       3346.25        69.13 o                         
 -12  10   6        754.63        972.79        52.47 o                         
 -11  10   6       6582.86       6482.04       111.08 o                         
 -10  10   6       3178.20       3383.00        63.86 o                         
  -9  10   6       4936.36       4492.15        72.03 o                         
  -8  10   6       1522.42       1564.37        53.89 o                         
  -7  10   6       8284.25       7932.10       119.58 o                         
  -6  10   6       4039.87       4113.30        77.00 o                         
  -5  10   6        143.52        181.13        15.80 o                         
  -4  10   6       1108.97       1263.54        36.68 o                         
  -3  10   6        245.26        209.73        16.84 o                         
  -2  10   6        198.90        149.11        16.43 o                         
  -1  10   6         13.17         53.24        12.84 o                         
   0  10   6       4329.87       4413.06        81.20 o                         
   1  10   6         67.18        154.22        20.45 o                         
   2  10   6        176.12        197.25        21.13 o                         
   3  10   6        356.73        332.93        25.81 o                         
   4  10   6         30.38         43.35        16.09 o                         
   5  10   6       1135.76       1203.04        37.16 o                         
   6  10   6        303.76        306.81        37.70 o                         
   7  10   6       4119.73       4300.50       118.72 o                         
   8  10   6        342.22        366.99        39.98 o                         
   9  10   6       1703.15       1964.38        83.96 o                         
  10  10   6        115.76        139.25        26.07 o                         
 -15  11   6       1013.86       1120.95        40.21 o                         
 -14  11   6        590.81        535.11        28.28 o                         
 -13  11   6        664.76        649.00        33.72 o                         
 -12  11   6        187.57        152.29        18.27 o                         
 -11  11   6        106.93        101.23        18.35 o                         
 -10  11   6       2105.50       1981.09        58.09 o                         
  -9  11   6        178.12        155.23        13.38 o                         
  -8  11   6        440.05        461.70        33.60 o                         
  -7  11   6       1928.62       2108.45        60.78 o                         
  -6  11   6       3643.41       3851.50        76.47 o                         
  -5  11   6       1488.82       1464.96        43.79 o                         
  -4  11   6      22969.56      24000.46       260.92 o                         
  -3  11   6       2331.53       2608.76        56.49 o                         
  -2  11   6       7848.56       8315.34       111.63 o                         
  -1  11   6        321.51        279.27        19.63 o                         
   0  11   6       6704.93       6855.11       107.23 o                         
   1  11   6        149.03        143.50        18.48 o                         
   2  11   6       6333.98       6583.73       103.90 o                         
   3  11   6         44.56         58.63        17.56 o                         
   4  11   6       1274.80       1245.99        35.88 o                         
   5  11   6         99.21        105.67        22.36 o                         
   6  11   6        144.98        200.12        26.73 o                         
   7  11   6         51.22         96.16        26.61 o                         
   8  11   6        464.43        502.42        48.67 o                         
   9  11   6        112.44        159.31        33.17 o                         
 -14  12   6       2571.05       2740.17        62.85 o                         
 -13  12   6       2668.10       2614.33        58.71 o                         
 -12  12   6       4192.59       4436.82        80.23 o                         
 -11  12   6       1993.73       2109.54        57.70 o                         
 -10  12   6        889.25       1012.95        40.47 o                         
  -9  12   6       2147.05       2071.18        43.87 o                         
  -8  12   6       2582.71       2578.28        47.33 o                         
  -7  12   6        140.26        260.24        23.96 o                         
  -6  12   6          4.69        129.56        19.28 o                         
  -5  12   6         45.85         98.95        18.00 o                         
  -4  12   6         41.72        113.82        15.83 o                         
  -3  12   6       1885.73       2227.78        54.40 o                         
  -2  12   6        200.88        298.41        22.77 o                         
  -1  12   6       2194.89       2404.73        58.61 o                         
   0  12   6        722.25        701.86        33.10 o                         
   1  12   6        980.31       1005.24        40.92 o                         
   2  12   6        919.66        871.59        41.00 o                         
   3  12   6        485.02        520.70        22.26 o                         
   4  12   6        794.54        850.70        29.77 o                         
   5  12   6        298.51        264.95        27.15 o                         
   6  12   6       1509.42       1563.62        63.04 o                         
   7  12   6       1829.64       2173.61        81.54 o                         
   8  12   6        686.98        683.74        58.65 o                         
   9  12   6       1320.26       1361.95        73.10 o                         
 -14  13   6        830.54        728.31        31.34 o                         
 -13  13   6        409.75        452.02        25.48 o                         
 -12  13   6       2254.70       2031.93        54.19 o                         
 -11  13   6       1696.58       1732.77        51.80 o                         
 -10  13   6       7263.84       7081.69       105.78 o                         
  -9  13   6       3621.50       3958.61        76.00 o                         
  -8  13   6       5098.31       5091.09        67.88 o                         
  -7  13   6       8797.17       8882.38       107.14 o                         
  -6  13   6       1267.04       1166.17        49.62 o                         
  -5  13   6       1348.60       1391.25        50.93 o                         
  -4  13   6       1121.00       1231.40        48.17 o                         
  -3  13   6       1268.54       1298.45        48.98 o                         
  -2  13   6        108.50        195.39        23.24 o                         
  -1  13   6        149.88        126.03        18.69 o                         
   0  13   6        222.53        298.58        23.50 o                         
   1  13   6       2264.70       2390.83        63.30 o                         
   2  13   6         48.92         97.86        14.30 o                         
   3  13   6       7073.99       6974.12        89.77 o                         
   4  13   6        965.18       1108.66        53.13 o                         
   5  13   6       5445.02       5845.54       128.93 o                         
   6  13   6        257.97        225.49        33.32 o                         
   7  13   6       3149.33       3465.01       104.50 o                         
   8  13   6        884.68       1058.78        57.89 o                         
   9  13   6       2558.49       2686.66        87.15 o                         
 -14  14   6        194.10        192.31        17.09 o                         
 -13  14   6         13.74          6.96        13.41 o                         
 -12  14   6        359.49        335.69        28.33 o                         
 -11  14   6        411.17        367.30        26.76 o                         
 -10  14   6       3472.68       3648.87        81.08 o                         
  -9  14   6       4358.46       4412.24        80.65 o                         
  -8  14   6        465.05        383.00        20.10 o                         
  -7  14   6      13288.50      13184.46       119.11 o                         
  -6  14   6       3956.52       3963.46        71.15 o                         
  -5  14   6      22832.78      22246.60       249.24 o                         
  -4  14   6       2110.25       2092.25        63.68 o                         
  -3  14   6      21341.88      21696.58       291.00 o                         
  -2  14   6       1282.29       1254.61        48.63 o                         
  -1  14   6      17692.42      17668.56       190.20 o                         
   0  14   6          2.39         28.68        16.79 o                         
   1  14   6      21832.59      21991.94       239.16 o                         
   2  14   6        424.72        429.85        20.22 o                         
   3  14   6       7001.02       7083.01        91.35 o                         
   4  14   6        900.35        952.50        47.39 o                         
   5  14   6       4189.41       4612.52       112.45 o                         
   6  14   6       1389.98       1523.00        66.32 o                         
   7  14   6       3203.33       3797.54        98.85 o                         
   8  14   6        279.04        292.31        28.54 o                         
 -13  15   6       3364.78       3645.36        64.45 o                         
 -12  15   6        768.64        701.01        31.72 o                         
 -11  15   6       4806.06       5362.22        90.10 o                         
 -10  15   6          7.10         24.81        17.43 o                         
  -9  15   6       1016.55       1143.62        43.94 o                         
  -8  15   6         38.49         31.37        16.45 o                         
  -7  15   6       1602.16       1462.77        38.87 o                         
  -6  15   6       5873.65       5831.36        72.68 o                         
  -5  15   6       1174.49       1302.81        37.82 o                         
  -4  15   6      10006.34      10313.07       133.28 o                         
  -3  15   6        299.26        354.17        29.78 o                         
  -2  15   6       9670.04       9804.66       147.54 o                         
  -1  15   6        341.66        310.27        22.67 o                         
   0  15   6      11563.49      11758.56       117.49 o                         
   1  15   6       1721.03       1484.71        38.33 o                         
   2  15   6       5908.47       6004.19        75.88 o                         
   3  15   6        367.16        340.99        28.73 o                         
   4  15   6       2368.88       2462.04        73.71 o                         
   5  15   6       2857.52       2839.76        82.30 o                         
   6  15   6        106.76        109.54        23.30 o                         
   7  15   6       1150.97       1143.01        50.13 o                         
   8  15   6         73.79         62.46        18.66 o                         
 -13  16   6        475.94        390.54        20.34 o                         
 -12  16   6       2942.31       3032.68        71.22 o                         
 -11  16   6       1212.34       1118.95        42.39 o                         
 -10  16   6       5711.36       5792.08        96.53 o                         
  -9  16   6       1266.49       1181.58        41.80 o                         
  -8  16   6       4565.13       4657.28        85.23 o                         
  -7  16   6       1081.79       1088.26        41.37 o                         
  -6  16   6       6684.89       6509.47        83.94 o                         
  -5  16   6       2921.64       2950.02        60.99 o                         
  -4  16   6       2870.21       2454.76        49.02 o                         
  -3  16   6        397.99        377.18        20.41 o                         
  -2  16   6        589.10        619.52        27.02 o                         
  -1  16   6       1090.04       1141.22        36.87 o                         
   0  16   6       1740.81       1796.36        44.47 o                         
   1  16   6        292.61        265.28        17.65 o                         
   2  16   6       7185.82       7355.44       109.36 o                         
   3  16   6        236.56        205.37        22.19 o                         
   4  16   6      11130.20      11859.19       158.83 o                         
   5  16   6        180.60        201.75        25.83 o                         
   6  16   6       6567.32       7117.98       121.04 o                         
   7  16   6        245.74        266.23        25.67 o                         
   8  16   6       4956.19       5288.65       111.66 o                         
 -12  17   6         56.79         63.53        13.42 o                         
 -11  17   6       1977.44       2007.26        53.34 o                         
 -10  17   6        460.06        454.95        26.38 o                         
  -9  17   6       2597.09       2581.73        65.66 o                         
  -8  17   6       1324.97       1356.14        45.93 o                         
  -7  17   6       9714.35       9047.78       113.61 o                         
  -6  17   6       9014.12       8827.05       119.60 o                         
  -5  17   6       2671.80       2713.43        69.43 o                         
  -4  17   6       6519.61       6518.49        86.93 o                         
  -3  17   6       3369.38       3141.47        61.23 o                         
  -2  17   6      16196.78      16540.39       160.81 o                         
  -1  17   6         85.98         98.18        15.21 o                         
   0  17   6      17857.87      18189.74       199.79 o                         
   1  17   6        495.29        515.10        33.96 o                         
   2  17   6       9389.05       9521.13       133.86 o                         
   3  17   6       2290.81       2238.06        57.95 o                         
   4  17   6       3996.68       4425.57        86.82 o                         
   5  17   6       2430.80       2604.14        70.30 o                         
   6  17   6        246.80        236.56        24.58 o                         
   7  17   6        697.77        816.96        38.06 o                         
 -12  18   6       1257.63       1275.73        35.86 o                         
 -11  18   6         23.13         27.24        14.71 o                         
 -10  18   6       3599.51       3782.02        69.14 o                         
  -9  18   6       2000.79       1994.62        56.52 o                         
  -8  18   6       2135.81       2133.78        60.62 o                         
  -7  18   6       3985.56       4147.29        79.95 o                         
  -6  18   6         43.25         78.02        18.08 o                         
  -5  18   6      10654.88      10666.60       146.21 o                         
  -4  18   6         25.33         10.97        20.13 o                         
  -3  18   6      18407.09      18383.88       207.12 o                         
  -2  18   6        317.89        246.10        25.52 o                         
  -1  18   6      22156.07      22635.68       236.27 o                         
   0  18   6        155.41        229.92        23.04 o                         
   1  18   6      11302.05      12167.65       140.07 o                         
   2  18   6       1116.92       1103.97        41.68 o                         
   3  18   6       7269.25       7981.23       115.42 o                         
   4  18   6        592.21        505.27        45.03 o                         
   5  18   6       2445.11       2729.05        64.30 o                         
   6  18   6        484.86        475.70        32.13 o                         
   7  18   6        244.35        221.82        19.23 o                         
 -11  19   6       3373.89       3636.37        74.37 o                         
 -10  19   6        257.84        273.30        21.26 o                         
  -9  19   6       7018.00       7374.74       113.69 o                         
  -8  19   6          3.47         47.97        18.96 o                         
  -7  19   6      10318.20      10054.69       136.49 o                         
  -6  19   6       1287.53       1215.49        47.86 o                         
  -5  19   6       4087.81       4013.51        86.79 o                         
  -4  19   6         64.50         91.74        20.94 o                         
  -3  19   6        377.50        319.09        29.28 o                         
  -2  19   6        503.37        580.36        33.32 o                         
  -1  19   6        213.24        192.01        20.95 o                         
   0  19   6         74.15        174.99        21.80 o                         
   1  19   6       4658.97       4824.46        86.22 o                         
   2  19   6       2305.21       2287.11        55.36 o                         
   3  19   6       5382.13       5723.68        89.38 o                         
   4  19   6         17.53         16.45        16.98 o                         
   5  19   6       9229.91       9966.74       181.46 o                         
   6  19   6        131.54        142.32        20.31 o                         
 -10  20   6       2129.65       2038.54        51.00 o                         
  -9  20   6         15.52         19.07        16.45 o                         
  -8  20   6       4547.86       4469.96       119.62 o                         
  -7  20   6       2713.48       2636.74        65.62 o                         
  -6  20   6       1165.82       1198.45        46.36 o                         
  -5  20   6       1661.82       1709.07        55.66 o                         
  -4  20   6       3221.58       3040.08        74.36 o                         
  -3  20   6       9207.23       9067.15       138.09 o                         
  -2  20   6        244.47        272.03        28.81 o                         
  -1  20   6       5390.75       5328.72        91.39 o                         
   0  20   6         22.59          1.31        17.55 o                         
   1  20   6       1813.54       1893.22        52.58 o                         
   2  20   6       2440.35       2425.25        58.00 o                         
   3  20   6       1233.17       1264.57        40.04 o                         
   4  20   6       1012.75       1103.76        38.46 o                         
   5  20   6        150.79        203.10        18.06 o                         
 -10  21   6        345.68        295.58        21.02 o                         
  -9  21   6         51.52         65.27        15.29 o                         
  -8  21   6       1705.16       1878.19        58.11 o                         
  -7  21   6        818.30        873.03        38.77 o                         
  -6  21   6       5940.38       6172.12       126.09 o                         
  -5  21   6        408.76        317.60        26.06 o                         
  -4  21   6      13877.60      14214.24       172.50 o                         
  -3  21   6        124.39         33.13        21.18 o                         
  -2  21   6      12952.60      13499.24       166.42 o                         
  -1  21   6        245.89        265.89        24.77 o                         
   0  21   6      15892.95      16924.07       258.55 o                         
   1  21   6         13.51         54.57        15.69 o                         
   2  21   6       8333.39       9135.81       154.89 o                         
   3  21   6        285.55        254.44        18.97 o                         
   4  21   6       4125.37       4383.25        91.14 o                         
   5  21   6        178.99        185.65        16.18 o                         
  -9  22   6         55.80         42.12        12.86 o                         
  -8  22   6       3384.17       3416.23        73.21 o                         
  -7  22   6         51.21         90.72        17.06 o                         
  -6  22   6       3490.98       3313.01        75.80 o                         
  -5  22   6        427.29        452.08        29.18 o                         
  -4  22   6       3193.21       2985.73        75.05 o                         
  -3  22   6       2308.93       2548.78        71.02 o                         
  -2  22   6        144.40         92.74        21.84 o                         
  -1  22   6       4020.61       4338.52        86.60 o                         
   0  22   6       1571.58       1510.57        48.56 o                         
   1  22   6        177.81        218.67        21.75 o                         
   2  22   6       2817.35       2913.37        59.27 o                         
   3  22   6       1275.23       1455.64        41.95 o                         
   4  22   6       2421.11       2455.60        50.86 o                         
  -8  23   6         41.23         46.16        16.64 o                         
  -7  23   6       1054.03       1104.25        51.46 o                         
  -6  23   6         10.31         27.85        17.43 o                         
  -5  23   6         53.16        101.74        19.36 o                         
  -4  23   6        460.72        443.28        28.53 o                         
  -3  23   6         16.95          0.15        17.20 o                         
  -2  23   6        384.48        408.02        28.10 o                         
  -1  23   6        381.15        352.95        24.35 o                         
   0  23   6        288.42        285.17        25.77 o                         
   1  23   6         58.73         42.73        15.30 o                         
   2  23   6         88.31         61.93        12.76 o                         
  -6  24   6         22.61         23.76        14.16 o                         
  -5  24   6        658.66        692.42        35.98 o                         
  -4  24   6        191.78        180.13        20.23 o                         
  -3  24   6       2357.09       2355.12        65.22 o                         
  -2  24   6        104.06        104.50        17.48 o                         
  -1  24   6       1928.89       2041.00        55.72 o                         
   0  24   6         49.87         46.56        17.16 o                         
   1  24   6       2588.70       2579.66        67.17 o                         
  -3  25   6        973.94        957.88        37.13 o                         
  -2  25   6       1367.56       1539.11        56.82 o                         
 -15   0   7         45.97         37.57        21.98 o                         
 -13   0   7       2866.94       2661.62        92.83 o                         
 -11   0   7       5578.37       4914.58        93.49 o                         
  -9   0   7       5519.22       5232.42       134.26 o                         
  -7   0   7       2347.87       2572.69        67.66 o                         
  -5   0   7       4579.87       4798.37       100.21 o                         
  -3   0   7       1512.18       1527.06        52.17 o                         
  -1   0   7       1125.63       1004.11        42.88 o                         
   1   0   7          1.81         55.08        30.19 o                         
   3   0   7          5.83         30.40        56.69 o                         
   5   0   7        761.49        597.41        43.02 o                         
   7   0   7         80.25         44.59        52.39 o                         
   9   0   7       4300.90       3876.72       234.51 o                         
 -16   1   7        180.77        249.81        22.10 o                         
 -15   1   7       3878.35       3510.59        65.35 o                         
 -14   1   7        830.42        719.44        40.68 o                         
 -13   1   7       1252.05       1239.30        43.20 o                         
 -12   1   7        374.24        234.61        17.99 o                         
 -11   1   7       4083.43       3972.43        59.56 o                         
 -10   1   7        769.79        730.01        42.35 o                         
  -9   1   7       2313.30       2349.01        71.14 o                         
  -8   1   7       1490.58       1374.48        45.78 o                         
  -7   1   7       1650.18       1786.01        46.98 o                         
  -6   1   7       6337.15       6937.20        89.54 o                         
  -5   1   7       5201.52       5413.02        80.31 o                         
  -4   1   7       1710.05       1582.05        39.67 o                         
  -3   1   7        699.95        647.13        24.89 o                         
  -2   1   7       2342.59       2957.62        48.87 o                         
  -1   1   7       2379.68       2368.13        45.55 o                         
   0   1   7       6368.12       5746.44        87.95 o                         
   1   1   7        278.85        309.20        33.06 o                         
   2   1   7       1142.88       1018.34        62.00 o                         
   3   1   7        355.67        322.63        34.37 o                         
   4   1   7       1175.94       1091.42        56.06 o                         
   5   1   7       1297.16       1241.60        45.87 o                         
   6   1   7       1244.17       1197.42        44.61 o                         
   7   1   7        860.12        891.05        58.68 o                         
   8   1   7        436.87        457.25        55.31 o                         
   9   1   7        368.44        380.50        45.39 o                         
  10   1   7        756.73        604.49        54.23 o                         
 -16   2   7       1383.12       1333.40        35.54 o                         
 -15   2   7         49.78         80.26        14.40 o                         
 -14   2   7      10047.03       9395.23       149.59 o                         
 -13   2   7        696.54        759.68        35.80 o                         
 -12   2   7       6044.40       5711.68        80.91 o                         
 -11   2   7       2912.51       2898.25        49.78 o                         
 -10   2   7       4847.43       4437.00       109.65 o                         
  -9   2   7        226.40        292.72        37.37 o                         
  -8   2   7        291.41        260.01        21.11 o                         
  -7   2   7       2330.09       2480.84        56.81 o                         
  -6   2   7       6100.49       5889.01        82.60 o                         
  -5   2   7         64.62        159.96        16.98 o                         
  -4   2   7        296.60        231.25        17.65 o                         
  -3   2   7        379.26        354.98        21.21 o                         
  -2   2   7        508.20        594.96        31.42 o                         
  -1   2   7        275.35        237.66        18.27 o                         
   0   2   7         40.22         70.62        12.70 o                         
   1   2   7      14316.40      14109.22       171.59 o                         
   2   2   7      11178.92      10812.33       166.30 o                         
   3   2   7      10629.03      10265.56       188.20 o                         
   4   2   7       6175.58       6138.13       148.65 o                         
   5   2   7       2833.82       2571.10        69.56 o                         
   6   2   7       2320.98       2453.01        65.88 o                         
   7   2   7        536.42        432.49        47.72 o                         
   8   2   7       2876.68       3023.70       114.44 o                         
   9   2   7          2.65          4.57        24.07 o                         
  10   2   7        120.47         82.79        42.67 o                         
 -16   3   7        840.22        760.10        29.73 o                         
 -15   3   7         94.02         27.27        14.66 o                         
 -14   3   7       2777.84       2497.32        59.31 o                         
 -13   3   7        103.98         89.03        17.66 o                         
 -12   3   7       2879.62       2771.46        59.54 o                         
 -11   3   7       1961.10       1780.21        39.32 o                         
 -10   3   7      10002.12       9677.44       170.35 o                         
  -9   3   7       9564.75       9593.34       157.14 o                         
  -8   3   7      22321.06      21917.86       231.99 o                         
  -7   3   7       2799.95       2643.31        62.09 o                         
  -6   3   7      10527.81      10713.64       124.61 o                         
  -5   3   7      18064.40      18032.60       171.41 o                         
  -4   3   7       1517.66       1558.36        39.63 o                         
  -3   3   7      15737.33      15962.33       191.34 o                         
  -2   3   7       5560.89       5469.25        73.82 o                         
  -1   3   7       8952.13       8984.78        96.23 o                         
   0   3   7       1036.39        939.67        30.94 o                         
   1   3   7        780.81        720.71        36.20 o                         
   2   3   7       1077.64       1098.84        45.65 o                         
   3   3   7        704.31        624.48        41.08 o                         
   4   3   7        162.77        126.56        26.16 o                         
   5   3   7       1494.28       1292.45        52.56 o                         
   6   3   7        360.09        291.49        28.04 o                         
   7   3   7       2054.15       1960.48        85.66 o                         
   8   3   7       1837.55       1850.79        79.52 o                         
   9   3   7       3389.46       3306.02       125.89 o                         
  10   3   7       2084.04       2241.51       106.45 o                         
 -16   4   7        719.32        704.55        31.12 o                         
 -15   4   7       1155.86       1313.36        42.31 o                         
 -14   4   7        509.87        476.96        26.36 o                         
 -13   4   7        229.95        324.50        24.19 o                         
 -12   4   7         24.45        101.35        16.01 o                         
 -11   4   7        103.85        187.89        14.69 o                         
 -10   4   7       2687.97       2758.47       123.25 o                         
  -9   4   7       1131.59       1054.56        51.30 o                         
  -8   4   7       5799.60       5792.26       105.77 o                         
  -7   4   7        629.57        641.32        30.97 o                         
  -6   4   7      11688.03      11706.41       133.19 o                         
  -5   4   7      17411.28      17434.47       169.31 o                         
  -4   4   7      28572.50      27459.47       206.31 o                         
  -3   4   7       9888.49       9893.02       114.36 o                         
  -2   4   7        562.87        542.35        32.10 o                         
  -1   4   7       1988.72       1804.91        43.85 o                         
   0   4   7       3184.82       3269.35        60.18 o                         
   1   4   7       6119.06       5444.33       123.23 o                         
   2   4   7        647.93        631.88        35.56 o                         
   3   4   7       6382.40       6011.17       117.34 o                         
   4   4   7       1488.68       1316.34        63.31 o                         
   5   4   7       5186.03       4898.49        92.35 o                         
   6   4   7        486.45        530.84        53.06 o                         
   7   4   7       2869.28       2809.98       102.89 o                         
   8   4   7       1185.55       1216.29        65.32 o                         
   9   4   7       3238.11       3449.59       119.28 o                         
  10   4   7        838.15        865.10        52.92 o                         
 -16   5   7       2153.88       2572.44        51.15 o                         
 -15   5   7       1243.42       1221.51        41.46 o                         
 -14   5   7       1474.87       1541.93        47.04 o                         
 -13   5   7       8186.23       7663.48        97.50 o                         
 -12   5   7       6479.02       6566.97        88.17 o                         
 -11   5   7       8202.44       7974.18        82.43 o                         
 -10   5   7       3412.53       3228.64       105.54 o                         
  -9   5   7       5541.53       5507.58       119.01 o                         
  -8   5   7       9796.96      10657.44       166.12 o                         
  -7   5   7       2860.31       3130.40        69.74 o                         
  -6   5   7       5542.86       5455.12        86.38 o                         
  -5   5   7       1271.85       1198.28        39.33 o                         
  -4   5   7       1930.17       1765.50        39.67 o                         
  -3   5   7       4556.84       4310.31        68.54 o                         
  -2   5   7      23835.14      24340.64       275.44 o                         
  -1   5   7         69.72         67.84        13.25 o                         
   0   5   7      25228.70      23999.02       223.11 o                         
   1   5   7       1679.66       1700.48        48.65 o                         
   2   5   7      21517.92      21127.70       242.86 o                         
   3   5   7       1771.43       1653.21        56.20 o                         
   4   5   7      19458.74      18583.67       234.32 o                         
   5   5   7       1082.37       1162.61        38.52 o                         
   6   5   7       7603.61       7425.30       146.60 o                         
   7   5   7        689.53        655.70        46.57 o                         
   8   5   7       1039.09        896.27        58.09 o                         
   9   5   7        288.36        326.22        35.74 o                         
  10   5   7        462.29        421.42        38.08 o                         
 -16   6   7         11.72         34.90        11.42 o                         
 -15   6   7         24.33         12.31        13.27 o                         
 -14   6   7        476.37        376.85        24.24 o                         
 -13   6   7       2277.88       2157.98        50.85 o                         
 -12   6   7        642.07        657.44        29.01 o                         
 -11   6   7       3424.86       3174.28        58.12 o                         
 -10   6   7      14888.83      14802.87       247.53 o                         
  -9   6   7       3399.64       3202.79        91.18 o                         
  -8   6   7      13922.44      13591.86       196.23 o                         
  -7   6   7        130.83        261.65        24.78 o                         
  -6   6   7      25583.78      25305.64       244.30 o                         
  -5   6   7        221.25        251.43        18.83 o                         
  -4   6   7       8320.18       8153.75        96.59 o                         
  -3   6   7       2157.27       2058.86        48.25 o                         
  -2   6   7      12684.66      12541.01       168.75 o                         
  -1   6   7       5795.02       5310.90        85.13 o                         
   0   6   7      10365.66       9830.38       125.04 o                         
   1   6   7       5160.92       5224.48        87.94 o                         
   2   6   7        306.18        317.04        25.33 o                         
   3   6   7       3259.70       3170.52        83.31 o                         
   4   6   7       4188.39       4213.69       102.10 o                         
   5   6   7         83.80         92.91        14.73 o                         
   6   6   7       4449.22       4006.84       106.46 o                         
   7   6   7         36.92         44.32        30.40 o                         
   8   6   7       3622.91       3408.74       118.17 o                         
   9   6   7          7.49          1.38        20.55 o                         
  10   6   7       2616.83       2188.92        81.43 o                         
 -15   7   7        100.43        122.75        15.52 o                         
 -14   7   7        897.29       1124.03        37.80 o                         
 -13   7   7         46.72         86.59        16.72 o                         
 -12   7   7        287.93        329.92        21.26 o                         
 -11   7   7       3777.35       3684.60        58.07 o                         
 -10   7   7        641.17        670.70        25.01 o                         
  -9   7   7       6958.76       6608.36       137.39 o                         
  -8   7   7       2199.80       2257.95        74.74 o                         
  -7   7   7      23311.03      23225.36       236.78 o                         
  -6   7   7       2843.08       2823.92        57.21 o                         
  -5   7   7      46889.38      45423.76       418.20 o                         
  -4   7   7       2335.31       2337.80        48.03 o                         
  -3   7   7      62875.00      61218.16       652.77 o                         
  -2   7   7      23139.79      21816.44       214.43 o                         
  -1   7   7      15186.54      15719.19       175.99 o                         
   0   7   7      16191.33      16400.26       196.23 o                         
   1   7   7       3775.89       3957.05        76.45 o                         
   2   7   7      10828.78      10256.46       140.68 o                         
   3   7   7          4.07         62.61        18.18 o                         
   4   7   7       1446.51       1315.52        40.65 o                         
   5   7   7       3397.82       3163.23        66.25 o                         
   6   7   7       5569.88       5292.29       123.30 o                         
   7   7   7       4373.46       4388.29       127.96 o                         
   8   7   7       3396.10       3406.41       137.32 o                         
   9   7   7       3012.54       3135.04        99.89 o                         
 -15   8   7       3495.28       3914.19        71.05 o                         
 -14   8   7        226.55        162.18        17.67 o                         
 -13   8   7       4112.81       4599.60        80.19 o                         
 -12   8   7        120.10        135.67        17.70 o                         
 -11   8   7       7754.59       8121.62       108.93 o                         
 -10   8   7         23.41         40.77        14.85 o                         
  -9   8   7       7104.86       6893.52       143.46 o                         
  -8   8   7        644.97        695.29        41.27 o                         
  -7   8   7        494.44        528.01        30.09 o                         
  -6   8   7        563.14        585.14        29.64 o                         
  -5   8   7       1983.05       2031.32        44.64 o                         
  -4   8   7       3825.50       3895.00        64.28 o                         
  -3   8   7      16311.12      17771.62       161.12 o                         
  -2   8   7         81.51        134.04        19.28 o                         
  -1   8   7       8910.53       9135.95       148.92 o                         
   0   8   7         75.93         67.15        17.49 o                         
   1   8   7      39966.02      39763.72       404.61 o                         
   2   8   7          8.17         46.76        14.13 o                         
   3   8   7      25610.43      24852.97       350.51 o                         
   4   8   7       1142.23       1024.82        34.46 o                         
   5   8   7      14545.41      14044.46       187.79 o                         
   6   8   7         64.93         98.05        24.91 o                         
   7   8   7       6202.51       6542.75       157.04 o                         
   8   8   7         72.18        111.42        36.86 o                         
   9   8   7       2057.94       2236.60        94.72 o                         
 -15   9   7        233.21        234.44        18.12 o                         
 -14   9   7         46.84         54.27        13.23 o                         
 -13   9   7       1013.78       1078.36        40.45 o                         
 -12   9   7       1842.73       1667.10        54.75 o                         
 -11   9   7       7898.82       8010.63       123.07 o                         
 -10   9   7       2341.37       2055.97        48.00 o                         
  -9   9   7       9294.62       9330.79       122.56 o                         
  -8   9   7        114.17        174.94        23.67 o                         
  -7   9   7      25561.06      25130.13       242.43 o                         
  -6   9   7          5.53         58.88        15.77 o                         
  -5   9   7      28891.47      29106.19       349.25 o                         
  -4   9   7      12161.79      12122.66       129.03 o                         
  -3   9   7      26653.83      26995.54       273.32 o                         
  -2   9   7      15830.68      16179.76       190.22 o                         
  -1   9   7      13418.28      13678.96       157.11 o                         
   0   9   7      19910.88      20367.15       234.76 o                         
   1   9   7       3029.98       3194.26        77.59 o                         
   2   9   7      26988.74      27662.48       244.80 o                         
   3   9   7          3.35         16.27        16.56 o                         
   4   9   7      13986.03      14013.87       138.74 o                         
   5   9   7        110.73        126.53        27.39 o                         
   6   9   7       2485.47       2481.94        91.30 o                         
   7   9   7       3570.23       3515.49       103.61 o                         
   8   9   7       1282.33       1312.80        81.28 o                         
   9   9   7       2075.99       1980.12       108.58 o                         
 -15  10   7        280.44        343.08        28.75 o                         
 -14  10   7         54.68         93.68        16.59 o                         
 -13  10   7        311.78        347.91        26.83 o                         
 -12  10   7        975.66       1028.85        44.44 o                         
 -11  10   7       2893.22       2999.29        73.39 o                         
 -10  10   7      10585.75      10540.09       117.97 o                         
  -9  10   7         67.80         98.44        14.85 o                         
  -8  10   7      14261.67      13706.49       185.73 o                         
  -7  10   7         18.94         51.17        13.65 o                         
  -6  10   7      16600.30      15758.00       170.14 o                         
  -5  10   7       3587.35       4019.78        71.10 o                         
  -4  10   7      23457.53      23185.66       219.17 o                         
  -3  10   7       6483.84       6449.12       112.15 o                         
  -2  10   7      16249.03      15960.65       167.19 o                         
  -1  10   7      10636.28      11255.19       143.50 o                         
   0  10   7       2545.00       2506.03        69.10 o                         
   1  10   7       6180.93       6464.12       115.56 o                         
   2  10   7        383.03        408.73        28.75 o                         
   3  10   7      21754.15      21675.05       163.22 o                         
   4  10   7        332.50        297.52        20.10 o                         
   5  10   7       1943.76       1858.14        70.33 o                         
   6  10   7       3508.00       3605.51       108.94 o                         
   7  10   7        171.31        103.33        24.89 o                         
   8  10   7       3506.52       3781.74       188.02 o                         
   9  10   7        116.48        134.51        28.07 o                         
 -15  11   7        323.86        371.38        25.00 o                         
 -14  11   7       5264.04       5822.68        93.64 o                         
 -13  11   7        459.89        486.79        30.80 o                         
 -12  11   7       5375.71       5371.65       103.28 o                         
 -11  11   7         52.10         55.30        18.08 o                         
 -10  11   7       2824.52       2890.26        71.46 o                         
  -9  11   7       1417.11       1252.75        37.70 o                         
  -8  11   7       6336.15       5881.08        82.11 o                         
  -7  11   7       3170.47       3056.78        71.63 o                         
  -6  11   7        514.85        497.35        28.38 o                         
  -5  11   7       7112.92       6943.33       102.43 o                         
  -4  11   7       1550.57       1705.24        49.22 o                         
  -3  11   7       4300.48       4070.06        78.92 o                         
  -2  11   7      18309.68      18980.86       190.89 o                         
  -1  11   7       2555.44       2637.15        70.97 o                         
   0  11   7      24922.72      25136.79       265.32 o                         
   1  11   7       4233.49       4409.60        90.91 o                         
   2  11   7      33998.00      33893.65       287.46 o                         
   3  11   7       2257.26       2169.12        48.36 o                         
   4  11   7      15158.83      15290.82       199.90 o                         
   5  11   7       1626.26       1646.92        66.08 o                         
   6  11   7      10051.73      10458.22       177.08 o                         
   7  11   7        174.04        155.32        26.99 o                         
   8  11   7       3423.62       3706.86       129.59 o                         
   9  11   7        145.47        127.58        26.10 o                         
 -14  12   7        147.67        147.00        18.16 o                         
 -13  12   7       1160.53       1276.93        46.58 o                         
 -12  12   7        108.54        156.10        21.26 o                         
 -11  12   7       1630.20       1522.51        55.59 o                         
 -10  12   7       1359.25       1334.74        52.36 o                         
  -9  12   7         75.16         92.16        14.61 o                         
  -8  12   7      14129.14      14324.16       128.55 o                         
  -7  12   7         62.05         79.69        16.38 o                         
  -6  12   7      15114.43      15187.56       195.18 o                         
  -5  12   7        452.83        535.25        29.67 o                         
  -4  12   7      16772.19      16430.97       248.67 o                         
  -3  12   7       4058.07       3779.51        85.09 o                         
  -2  12   7       9148.38       8724.22       123.22 o                         
  -1  12   7       9897.22      10577.27       179.61 o                         
   0  12   7      11541.05      11868.41       166.23 o                         
   1  12   7       5675.22       5751.90       107.06 o                         
   2  12   7       1709.09       1581.17        37.63 o                         
   3  12   7       6937.07       7096.40        93.08 o                         
   4  12   7        729.66        684.87        41.27 o                         
   5  12   7       4653.98       4835.66       110.84 o                         
   6  12   7       1459.49       1443.26        63.57 o                         
   7  12   7       1537.64       1734.88        67.76 o                         
   8  12   7       1984.26       2168.49        82.42 o                         
 -14  13   7       1029.21       1067.16        37.80 o                         
 -13  13   7        100.32        133.78        19.45 o                         
 -12  13   7       3062.11       3135.54        79.62 o                         
 -11  13   7       1670.45       1719.65        53.29 o                         
 -10  13   7       2743.62       2801.53        65.48 o                         
  -9  13   7       4996.47       4731.03        89.04 o                         
  -8  13   7         93.72         95.78        13.51 o                         
  -7  13   7      14222.96      13655.30       122.83 o                         
  -6  13   7       2996.80       3106.51        74.64 o                         
  -5  13   7      13639.81      13221.91       234.16 o                         
  -4  13   7         48.45         45.96        18.38 o                         
  -3  13   7       8872.34       9047.51       138.07 o                         
  -2  13   7          6.58         25.26        14.00 o                         
  -1  13   7       4614.61       4627.03        99.54 o                         
   0  13   7        313.39        329.52        27.17 o                         
   1  13   7       1355.98       1397.65        35.81 o                         
   2  13   7       1845.23       2006.54        45.63 o                         
   3  13   7       1225.70       1244.03        52.88 o                         
   4  13   7        198.55        173.65        25.40 o                         
   5  13   7       1689.77       1779.06        66.02 o                         
   6  13   7          4.57         23.13        20.54 o                         
   7  13   7       3029.86       3264.96        88.10 o                         
   8  13   7        247.48        316.55        33.37 o                         
 -14  14   7       1153.12       1149.69        39.70 o                         
 -13  14   7        477.82        447.17        29.79 o                         
 -12  14   7       2377.37       2439.00        58.71 o                         
 -11  14   7       2009.19       1892.51        54.07 o                         
 -10  14   7       2410.24       2297.67        58.80 o                         
  -9  14   7       3924.17       3863.95        80.38 o                         
  -8  14   7       1513.18       1448.82        49.37 o                         
  -7  14   7       2216.36       2074.05        47.23 o                         
  -6  14   7       1571.88       1474.26        35.45 o                         
  -5  14   7         36.90         92.83        13.56 o                         
  -4  14   7       5849.40       5746.15       100.81 o                         
  -3  14   7       2031.27       1888.19        62.49 o                         
  -2  14   7       2836.10       2860.67        73.70 o                         
  -1  14   7      15425.33      14852.56       165.02 o                         
   0  14   7       1039.25       1094.70        35.45 o                         
   1  14   7      13065.11      13293.75       126.12 o                         
   2  14   7         42.77         50.87        18.75 o                         
   3  14   7       7890.81       8128.12       156.52 o                         
   4  14   7       1833.26       1922.11        76.73 o                         
   5  14   7       4691.05       5234.55       122.39 o                         
   6  14   7        813.77        885.11        49.67 o                         
   7  14   7        961.11       1057.07        50.40 o                         
   8  14   7        112.97        134.09        22.42 o                         
 -13  15   7        368.42        364.00        25.98 o                         
 -12  15   7        413.06        380.56        24.78 o                         
 -11  15   7        302.21        247.48        23.02 o                         
 -10  15   7       1111.96       1056.58        40.02 o                         
  -9  15   7        191.86        178.67        20.34 o                         
  -8  15   7          5.37         12.90        18.17 o                         
  -7  15   7        307.90        335.04        26.44 o                         
  -6  15   7       1234.27       1146.84        34.78 o                         
  -5  15   7       1206.24       1224.64        36.17 o                         
  -4  15   7       1657.53       1725.11        41.98 o                         
  -3  15   7       4424.90       4444.14        71.05 o                         
  -2  15   7       1471.58       1576.74        40.37 o                         
  -1  15   7       1354.95       1237.31        38.45 o                         
   0  15   7       3430.92       3577.74        63.95 o                         
   1  15   7        121.23        138.60        23.31 o                         
   2  15   7       3626.27       3811.32        84.38 o                         
   3  15   7        329.03        344.94        30.87 o                         
   4  15   7       5961.84       6566.63       157.19 o                         
   5  15   7        623.12        592.86        39.17 o                         
   6  15   7       1875.24       2105.34        69.58 o                         
   7  15   7        521.48        560.98        35.40 o                         
 -13  16   7        919.35        971.00        36.44 o                         
 -12  16   7         76.24        123.05        15.53 o                         
 -11  16   7       3721.31       3839.50        76.27 o                         
 -10  16   7        142.67        183.97        21.03 o                         
  -9  16   7       4203.24       4239.58        83.62 o                         
  -8  16   7       1066.40       1049.93        46.04 o                         
  -7  16   7       6391.93       6123.60       106.95 o                         
  -6  16   7       6589.90       6437.09       113.38 o                         
  -5  16   7        205.22        247.55        18.67 o                         
  -4  16   7       3943.60       3841.75        62.39 o                         
  -3  16   7       1167.21       1020.18        34.80 o                         
  -2  16   7       3139.77       2964.36        55.99 o                         
  -1  16   7       2748.77       2640.79        55.16 o                         
   0  16   7        873.08        850.93        44.47 o                         
   1  16   7         47.26         58.12        22.56 o                         
   2  16   7        150.64        160.81        22.78 o                         
   3  16   7         22.94         73.45        21.05 o                         
   4  16   7        655.80        652.09        44.33 o                         
   5  16   7        989.95        990.76        50.41 o                         
   6  16   7       1665.90       1866.68        68.34 o                         
   7  16   7       1129.53       1199.61        47.80 o                         
 -12  17   7        473.58        508.11        24.44 o                         
 -11  17   7        505.27        504.29        27.86 o                         
 -10  17   7        509.17        505.22        29.38 o                         
  -9  17   7        378.99        379.75        28.92 o                         
  -8  17   7        406.83        386.50        30.63 o                         
  -7  17   7       1879.25       1837.30        55.54 o                         
  -6  17   7        520.39        460.66        35.43 o                         
  -5  17   7        227.58        277.91        27.18 o                         
  -4  17   7       1305.51       1254.01        48.70 o                         
  -3  17   7       1038.41       1119.54        48.20 o                         
  -2  17   7        334.05        340.69        29.82 o                         
  -1  17   7         16.19         36.94        20.68 o                         
   0  17   7        140.97        196.99        26.15 o                         
   1  17   7       4312.33       4519.68        97.62 o                         
   2  17   7        212.27        291.26        27.08 o                         
   3  17   7        190.80        197.25        24.47 o                         
   4  17   7        139.15        133.19        21.76 o                         
   5  17   7         56.19         64.83        20.89 o                         
   6  17   7        459.24        474.85        32.18 o                         
 -12  18   7       2441.20       2307.13        54.00 o                         
 -11  18   7         33.47         26.93        20.26 o                         
 -10  18   7       3508.67       3539.77        71.81 o                         
  -9  18   7        216.33        171.76        22.35 o                         
  -8  18   7       1151.33       1040.41        45.40 o                         
  -7  18   7         52.64         92.77        18.98 o                         
  -6  18   7        133.56        141.57        19.61 o                         
  -5  18   7       1258.40       1165.34        44.78 o                         
  -4  18   7         52.78         50.65        18.02 o                         
  -3  18   7          4.99         39.53        19.06 o                         
  -2  18   7          0.13         29.91        19.95 o                         
  -1  18   7        624.39        601.48        35.86 o                         
   0  18   7        629.68        802.69        42.16 o                         
   1  18   7        653.89        829.61        37.54 o                         
   2  18   7         19.25         59.12        21.01 o                         
   3  18   7         15.21         60.67        19.27 o                         
   4  18   7       1435.68       1575.30        56.78 o                         
   5  18   7        153.86        313.39        28.04 o                         
   6  18   7        744.47       1036.61        41.52 o                         
 -11  19   7        640.98        535.46        26.24 o                         
 -10  19   7       2319.27       2432.69        60.39 o                         
  -9  19   7         63.92         81.94        17.82 o                         
  -8  19   7       1192.40       1195.48        45.84 o                         
  -7  19   7         43.51         98.67        19.07 o                         
  -6  19   7       1016.62       1002.12        42.16 o                         
  -5  19   7        252.68        187.67        23.15 o                         
  -4  19   7       2122.82       2111.74        59.51 o                         
  -3  19   7         53.36        144.06        24.82 o                         
  -2  19   7         54.11         78.16        20.35 o                         
  -1  19   7        783.95        904.98        39.16 o                         
   0  19   7         63.13         62.31        20.23 o                         
   1  19   7          0.95         18.58        18.92 o                         
   2  19   7         85.13         64.62        18.47 o                         
   3  19   7         34.21         14.69        16.83 o                         
   4  19   7        428.88        428.93        25.78 o                         
   5  19   7        146.82        163.00        20.13 o                         
 -10  20   7        217.14        211.18        19.27 o                         
  -9  20   7        879.04        801.70        37.42 o                         
  -8  20   7        474.13        507.80        34.12 o                         
  -7  20   7       1229.03       1153.23        43.00 o                         
  -6  20   7        354.79        317.01        27.03 o                         
  -5  20   7       1597.41       1480.21        51.39 o                         
  -4  20   7        760.26        686.07        40.70 o                         
  -3  20   7       1598.82       1532.54        55.45 o                         
  -2  20   7        252.55        193.96        24.37 o                         
  -1  20   7       1516.97       1569.60        52.98 o                         
   0  20   7       1790.35       1700.54        52.36 o                         
   1  20   7       2274.49       2344.15        64.21 o                         
   2  20   7        150.20        102.65        18.37 o                         
   3  20   7        629.10        753.35        37.71 o                         
   4  20   7         19.78         34.69        12.71 o                         
  -9  21   7       2971.50       2737.64        62.52 o                         
  -8  21   7         27.00          2.16        14.54 o                         
  -7  21   7       2700.17       2607.10        65.61 o                         
  -6  21   7        169.81        190.38        21.97 o                         
  -5  21   7        202.23        262.69        25.07 o                         
  -4  21   7       1396.57       1401.37        50.82 o                         
  -3  21   7        334.76        311.47        26.44 o                         
  -2  21   7        780.36        763.48        38.66 o                         
  -1  21   7        472.21        525.53        32.92 o                         
   0  21   7       1449.48       1565.27        49.97 o                         
   1  21   7        180.82        202.23        19.80 o                         
   2  21   7        928.07        968.60        39.99 o                         
   3  21   7        900.61       1037.64        42.78 o                         
  -8  22   7       1703.31       1561.20        49.21 o                         
  -7  22   7       1074.39       1055.00        40.29 o                         
  -6  22   7       1358.01       1183.75        43.12 o                         
  -5  22   7        220.67        170.50        19.92 o                         
  -4  22   7       3924.92       3960.84        80.87 o                         
  -3  22   7        204.36        157.45        17.59 o                         
  -2  22   7        758.54        699.80        35.38 o                         
  -1  22   7          2.30          8.88        16.84 o                         
   0  22   7        886.44        861.54        36.84 o                         
   1  22   7        280.40        225.54        21.56 o                         
   2  22   7        112.92         86.33        15.14 o                         
  -7  23   7       3930.48       3924.74        96.21 o                         
  -6  23   7       2497.81       2456.73        56.09 o                         
  -5  23   7       1921.25       1808.53        49.66 o                         
  -4  23   7       1880.67       1796.24        46.49 o                         
  -3  23   7       3070.64       2967.89        62.92 o                         
  -2  23   7       3642.60       3482.83        82.14 o                         
  -1  23   7        589.51        505.94        32.71 o                         
   0  23   7       1550.16       1452.51        45.59 o                         
   1  23   7        446.93        473.42        26.01 o                         
  -5  24   7         38.04          1.47        15.11 o                         
  -4  24   7        125.65         99.19        22.57 o                         
  -3  24   7        622.44        592.21        32.53 o                         
  -2  24   7        144.40        142.24        16.54 o                         
  -1  24   7       2015.06       2125.89        51.65 o                         
 -16   0   8       1082.71       1270.40        51.73 o                         
 -14   0   8        617.92        626.02        46.66 o                         
 -12   0   8         89.40        131.58        26.46 o                         
 -10   0   8        120.89        345.55        54.89 o                         
  -8   0   8       3439.74       3291.08       124.78 o                         
  -6   0   8      38697.17      37795.03       456.39 o                         
  -4   0   8      27687.29      25931.79       336.37 o                         
  -2   0   8      89828.07      86136.33       990.79 o                         
   0   0   8      35329.80      33132.67       472.90 o                         
   2   0   8      40506.51      38910.24       714.71 o                         
   4   0   8       1073.75        865.76        53.93 o                         
   6   0   8         33.20         99.95        37.35 o                         
   8   0   8         98.42         74.64        53.28 o                         
 -16   1   8       1519.93       1640.76        42.84 o                         
 -15   1   8        616.32        527.04        28.18 o                         
 -14   1   8       2414.88       2546.50        65.85 o                         
 -13   1   8        183.54        230.44        21.30 o                         
 -12   1   8       5480.93       5371.69        81.63 o                         
 -11   1   8        157.67        140.05        14.95 o                         
 -10   1   8      14631.71      13975.60       226.75 o                         
  -9   1   8       2636.44       2545.84        84.97 o                         
  -8   1   8       9347.73       9262.05       124.44 o                         
  -7   1   8       1815.65       1932.78        53.11 o                         
  -6   1   8      10445.44       9888.32       124.83 o                         
  -5   1   8      10565.75      10135.19       131.85 o                         
  -4   1   8       5489.04       5492.67        89.51 o                         
  -3   1   8      34262.39      33721.42       267.36 o                         
  -2   1   8       2794.74       2696.55        58.22 o                         
  -1   1   8      22978.24      21154.56       196.57 o                         
   0   1   8       2870.93       2621.53        68.12 o                         
   1   1   8      13270.46      12798.72       235.75 o                         
   2   1   8      12389.77      11794.15       204.04 o                         
   3   1   8       5486.43       5240.18       158.28 o                         
   4   1   8      12963.88      11753.59       179.24 o                         
   5   1   8        516.95        499.10        33.52 o                         
   6   1   8      11426.14      10151.35       241.13 o                         
   7   1   8         42.42         40.74        30.75 o                         
   8   1   8       6831.26       6453.03       224.62 o                         
   9   1   8          3.79        -26.26        26.26 o                         
 -16   2   8       1267.01       1134.61        35.13 o                         
 -15   2   8       1124.48       1231.18        42.91 o                         
 -14   2   8       3344.10       3301.32        70.55 o                         
 -13   2   8       3872.22       3825.14        70.59 o                         
 -12   2   8       4223.17       4156.36        71.16 o                         
 -11   2   8      14177.30      13764.63       119.58 o                         
 -10   2   8       2179.62       2023.52        72.55 o                         
  -9   2   8      26689.43      26219.42       299.80 o                         
  -8   2   8       1154.53       1301.39        46.91 o                         
  -7   2   8      28683.74      26977.32       227.55 o                         
  -6   2   8        139.40        227.41        19.50 o                         
  -5   2   8       7945.06       7425.57       102.55 o                         
  -4   2   8      10982.66      11147.18       130.06 o                         
  -3   2   8       3279.41       2614.19        57.72 o                         
  -2   2   8       3388.81       3066.80        67.87 o                         
  -1   2   8         74.45         76.02        14.43 o                         
   0   2   8      15154.78      14424.18       178.04 o                         
   1   2   8       6916.10       6387.23       136.95 o                         
   2   2   8        412.54        381.87        36.50 o                         
   3   2   8       9106.62       8649.47       237.34 o                         
   4   2   8        676.25        659.79        35.65 o                         
   5   2   8      14728.25      13215.54       228.76 o                         
   6   2   8       1060.34        883.99        60.63 o                         
   7   2   8       6520.13       6324.98       239.51 o                         
   8   2   8        578.14        517.93        51.73 o                         
   9   2   8       3588.84       3875.24       423.80 o                         
 -16   3   8        530.52        487.20        24.30 o                         
 -15   3   8        586.04        599.02        28.53 o                         
 -14   3   8        142.72        129.42        18.32 o                         
 -13   3   8        354.42        346.00        22.67 o                         
 -12   3   8        608.41        635.35        28.87 o                         
 -11   3   8        110.97         99.68        12.36 o                         
 -10   3   8         34.86         88.76        19.66 o                         
  -9   3   8       3991.29       3755.91        96.99 o                         
  -8   3   8        426.52        327.31        24.68 o                         
  -7   3   8      14060.63      13426.46       161.48 o                         
  -6   3   8       4928.22       4950.40        85.20 o                         
  -5   3   8      35605.78      34005.67       279.25 o                         
  -4   3   8       2122.14       1950.73        50.35 o                         
  -3   3   8      41490.26      39218.79       327.26 o                         
  -2   3   8       3411.19       3267.78        74.33 o                         
  -1   3   8      33920.35      32793.30       268.21 o                         
   0   3   8         10.45         63.90        14.21 o                         
   1   3   8      20087.32      18746.11       219.13 o                         
   2   3   8        637.75        520.42        41.78 o                         
   3   3   8      12090.98      11632.66       213.57 o                         
   4   3   8       1104.04        969.57        43.16 o                         
   5   3   8       4366.97       3970.28       122.89 o                         
   6   3   8       1353.62       1234.48        77.38 o                         
   7   3   8        116.84        117.79        36.90 o                         
   8   3   8        879.60        851.63        64.81 o                         
   9   3   8        708.86       1953.20      1160.55 o                         
 -16   4   8         11.07         12.77        11.78 o                         
 -15   4   8          0.45         24.85        14.37 o                         
 -14   4   8        212.12        149.56        21.79 o                         
 -13   4   8        381.15        490.99        27.30 o                         
 -12   4   8        870.57        816.12        33.19 o                         
 -11   4   8       1348.92       1392.32        34.80 o                         
 -10   4   8       2572.90       2475.20        92.97 o                         
  -9   4   8       6749.07       6382.08       131.34 o                         
  -8   4   8      10631.92      10360.03       162.13 o                         
  -7   4   8       3284.26       3592.10        73.59 o                         
  -6   4   8      11612.00      11377.39       138.92 o                         
  -5   4   8       4720.50       4893.58        84.50 o                         
  -4   4   8      15890.85      15389.32       161.23 o                         
  -3   4   8       1410.41       1565.71        49.15 o                         
  -2   4   8      32110.78      30554.29       274.56 o                         
  -1   4   8       5873.86       6094.28        91.07 o                         
   0   4   8       7143.60       6627.66       108.03 o                         
   1   4   8       1834.20       1475.98        54.94 o                         
   2   4   8       7533.91       7515.43       163.31 o                         
   3   4   8      22867.17      21913.15       315.00 o                         
   4   4   8       5403.07       4921.55        97.62 o                         
   5   4   8      11948.53      11074.06       269.68 o                         
   6   4   8        725.75        717.04        52.80 o                         
   7   4   8       3538.18       3441.95       110.45 o                         
   8   4   8        207.30        188.41        35.17 o                         
   9   4   8       1547.40       1415.02        69.71 o                         
 -16   5   8        327.49        387.60        21.22 o                         
 -15   5   8       2133.31       2111.88        49.50 o                         
 -14   5   8       2929.64       2778.36        60.16 o                         
 -13   5   8       6343.99       6058.56        91.56 o                         
 -12   5   8       5162.73       4766.24        76.38 o                         
 -11   5   8       4760.02       4429.24        63.30 o                         
 -10   5   8       8788.61       8169.92        95.83 o                         
  -9   5   8       5393.57       5155.61       118.26 o                         
  -8   5   8      14275.29      13511.33       170.40 o                         
  -7   5   8         50.51        106.51        16.79 o                         
  -6   5   8       9451.47       8716.65       119.77 o                         
  -5   5   8       1042.96       1050.13        39.72 o                         
  -4   5   8       6227.88       5803.99        88.14 o                         
  -3   5   8        783.40        855.23        38.19 o                         
  -2   5   8       2568.47       2520.66        58.34 o                         
  -1   5   8        592.06        575.46        28.85 o                         
   0   5   8        927.76        872.80        38.73 o                         
   1   5   8       1019.20       1078.71        41.61 o                         
   2   5   8      10432.70       9936.76       215.78 o                         
   3   5   8       2641.94       2722.99        90.12 o                         
   4   5   8       1633.33       1540.58        54.70 o                         
   5   5   8        405.76        393.08        38.17 o                         
   6   5   8       3181.66       3127.62        97.37 o                         
   7   5   8        516.48        623.14        47.29 o                         
   8   5   8       1447.47       1258.25        70.30 o                         
   9   5   8       2239.51       2413.55        90.58 o                         
 -16   6   8       2659.38       2647.98        50.53 o                         
 -15   6   8       1110.45       1151.98        37.57 o                         
 -14   6   8        876.02        840.12        32.17 o                         
 -13   6   8        218.20        231.01        19.79 o                         
 -12   6   8       1308.99       1221.48        37.40 o                         
 -11   6   8        485.08        499.98        22.19 o                         
 -10   6   8         43.99         58.91        12.20 o                         
  -9   6   8        223.81        262.25        29.18 o                         
  -8   6   8        133.06        144.95        23.02 o                         
  -7   6   8        380.64        332.44        24.61 o                         
  -6   6   8       1785.42       1666.29        53.71 o                         
  -5   6   8        366.08        417.41        27.80 o                         
  -4   6   8      11634.69      11167.22       130.92 o                         
  -3   6   8        802.47        964.52        37.58 o                         
  -2   6   8       3423.08       3224.25        68.40 o                         
  -1   6   8       5071.82       5127.39        87.91 o                         
   0   6   8       7615.83       7526.29       111.69 o                         
   1   6   8         77.64         73.12        18.58 o                         
   2   6   8      11031.94      10784.97       176.55 o                         
   3   6   8       1844.92       1543.12        46.82 o                         
   4   6   8       1756.02       1738.65        49.43 o                         
   5   6   8       1080.53        901.96        54.79 o                         
   6   6   8        265.83        214.75        37.55 o                         
   7   6   8        505.54        400.93        43.67 o                         
   8   6   8       1015.69        966.86        58.34 o                         
   9   6   8        847.13        837.76        51.87 o                         
 -15   7   8        470.91        376.08        25.96 o                         
 -14   7   8        810.31        767.05        30.00 o                         
 -13   7   8        267.29        290.16        19.20 o                         
 -12   7   8         38.03         58.18        15.11 o                         
 -11   7   8       3513.33       3423.58        67.13 o                         
 -10   7   8       1786.80       1639.98        39.14 o                         
  -9   7   8       3187.11       3110.41        94.37 o                         
  -8   7   8       5648.09       5265.06       120.56 o                         
  -7   7   8      10050.37      10178.97       161.54 o                         
  -6   7   8       7858.42       8008.51       132.91 o                         
  -5   7   8       1921.42       1857.53        56.83 o                         
  -4   7   8       1169.44       1194.78        38.05 o                         
  -3   7   8       4197.84       3901.85        76.71 o                         
  -2   7   8        255.54        245.26        23.84 o                         
  -1   7   8       7600.37       7810.90       121.00 o                         
   0   7   8        807.25        761.69        40.03 o                         
   1   7   8       5308.37       5433.28       110.01 o                         
   2   7   8         60.09         69.76        19.41 o                         
   3   7   8        233.68        211.31        18.14 o                         
   4   7   8        515.02        515.99        27.48 o                         
   5   7   8       2412.97       2456.86        83.23 o                         
   6   7   8        913.69        813.36        53.55 o                         
   7   7   8        445.44        524.85        48.54 o                         
   8   7   8        818.85        794.99        52.39 o                         
   9   7   8        368.63        405.12        31.70 o                         
 -15   8   8         20.39         18.64        11.44 o                         
 -14   8   8       2072.22       2020.30        48.00 o                         
 -13   8   8        179.34        204.89        19.82 o                         
 -12   8   8       2932.24       2863.44        63.03 o                         
 -11   8   8        864.78        784.95        33.98 o                         
 -10   8   8       7812.98       7562.06        81.21 o                         
  -9   8   8         31.31         73.05        14.16 o                         
  -8   8   8        522.31        581.47        40.92 o                         
  -7   8   8       3430.75       3539.88        85.16 o                         
  -6   8   8       2363.07       2470.75        69.00 o                         
  -5   8   8        360.54        284.85        21.28 o                         
  -4   8   8        115.59        142.23        16.75 o                         
  -3   8   8         37.42         36.84        14.90 o                         
  -2   8   8       1461.05       1458.07        56.69 o                         
  -1   8   8         24.51         19.77        15.76 o                         
   0   8   8         72.57         82.04        18.17 o                         
   1   8   8       2274.95       2239.56        65.56 o                         
   2   8   8        140.14        121.11        23.95 o                         
   3   8   8       1885.55       1909.39        48.33 o                         
   4   8   8       3458.43       3463.50       102.98 o                         
   5   8   8       2667.23       2693.64        87.19 o                         
   6   8   8       3075.77       3114.07       118.68 o                         
   7   8   8        302.85        349.32        39.16 o                         
   8   8   8       1350.34       1468.15        68.63 o                         
 -15   9   8       1373.14       1145.39        37.19 o                         
 -14   9   8        504.19        500.65        27.69 o                         
 -13   9   8       3439.18       3214.52        72.64 o                         
 -12   9   8        146.18        209.54        21.18 o                         
 -11   9   8       8865.36       8338.72       110.22 o                         
 -10   9   8        178.35        197.45        14.76 o                         
  -9   9   8       5952.58       5566.96        74.74 o                         
  -8   9   8       1072.72       1132.06        57.10 o                         
  -7   9   8       4021.27       4004.99        92.70 o                         
  -6   9   8       3302.09       3350.80        97.99 o                         
  -5   9   8       8813.02       8653.10       192.62 o                         
  -4   9   8         53.01         44.32        14.44 o                         
  -3   9   8       1020.31       1143.93        46.85 o                         
  -2   9   8        850.73        807.74        38.80 o                         
  -1   9   8        157.94        234.50        21.25 o                         
   0   9   8          2.16        -10.79        17.65 o                         
   1   9   8        267.96        255.25        25.84 o                         
   2   9   8       1070.21        927.58        33.48 o                         
   3   9   8       3246.11       3165.82        67.58 o                         
   4   9   8        182.24        205.86        27.50 o                         
   5   9   8        196.56        160.32        27.42 o                         
   6   9   8         30.37         57.43        27.66 o                         
   7   9   8        462.56        418.77        39.98 o                         
   8   9   8          6.54         -4.42        20.38 o                         
 -15  10   8        692.30        796.69        32.56 o                         
 -14  10   8        856.47        934.45        35.85 o                         
 -13  10   8        424.34        401.57        27.04 o                         
 -12  10   8       5705.00       5934.84       102.49 o                         
 -11  10   8          8.12         37.56        17.03 o                         
 -10  10   8        162.94        125.86        23.18 o                         
  -9  10   8        229.24        243.54        17.19 o                         
  -8  10   8        219.38        207.26        20.18 o                         
  -7  10   8       3308.11       3092.62        78.72 o                         
  -6  10   8        972.54        970.54        42.96 o                         
  -5  10   8       5057.86       4990.36        99.23 o                         
  -4  10   8       3479.83       3348.71        84.56 o                         
  -3  10   8        883.81        921.42        40.72 o                         
  -2  10   8        898.09        896.41        40.49 o                         
  -1  10   8       1746.34       1928.10        61.84 o                         
   0  10   8         60.94        112.06        19.29 o                         
   1  10   8         84.04        120.02        20.21 o                         
   2  10   8        350.81        327.90        21.65 o                         
   3  10   8        363.77        419.22        32.19 o                         
   4  10   8        186.37        243.75        31.23 o                         
   5  10   8        163.46        201.14        29.11 o                         
   6  10   8        273.57        253.77        38.86 o                         
   7  10   8         57.82         28.05        20.70 o                         
   8  10   8         42.64         32.31        18.10 o                         
 -14  11   8       2002.00       2054.91        56.75 o                         
 -13  11   8       4398.80       4204.36        80.14 o                         
 -12  11   8       1026.52       1197.15        46.11 o                         
 -11  11   8       1847.95       1978.97        59.18 o                         
 -10  11   8        794.37        974.25        45.28 o                         
  -9  11   8      11333.19      11163.39       112.71 o                         
  -8  11   8       2825.87       3029.19        58.95 o                         
  -7  11   8       4165.23       4132.39        83.56 o                         
  -6  11   8       3637.09       3813.11       115.72 o                         
  -5  11   8        302.73        264.06        27.10 o                         
  -4  11   8         57.88         90.13        16.20 o                         
  -3  11   8         18.54         34.59        17.91 o                         
  -2  11   8          4.34         11.87        16.28 o                         
  -1  11   8        255.93        213.60        23.68 o                         
   0  11   8        118.44         73.58        17.67 o                         
   1  11   8        857.37        848.42        30.70 o                         
   2  11   8         24.96         74.18        14.64 o                         
   3  11   8       1155.50       1063.62        51.99 o                         
   4  11   8       1824.90       1751.71        72.51 o                         
   5  11   8       1929.97       2083.54        81.94 o                         
   6  11   8        789.57        667.82        52.78 o                         
   7  11   8       1551.29       1746.89        75.09 o                         
   8  11   8        142.68        156.96        25.17 o                         
 -14  12   8        513.37        394.46        24.44 o                         
 -13  12   8        133.68        168.41        19.63 o                         
 -12  12   8       1966.24       1770.50        60.21 o                         
 -11  12   8         95.71        122.86        22.00 o                         
 -10  12   8       1926.52       1715.23        57.87 o                         
  -9  12   8       6544.37       6653.36       111.70 o                         
  -8  12   8       3194.44       3101.62        60.37 o                         
  -7  12   8        227.87        226.77        17.92 o                         
  -6  12   8       3163.04       3077.83        69.53 o                         
  -5  12   8       3088.31       3177.55       102.74 o                         
  -4  12   8       5749.35       5696.52       114.81 o                         
  -3  12   8        383.66        316.89        26.88 o                         
  -2  12   8       5720.50       5964.86       109.79 o                         
  -1  12   8       3720.80       3863.03        84.42 o                         
   0  12   8        937.28        986.27        32.63 o                         
   1  12   8       2839.12       2911.45        55.87 o                         
   2  12   8       3785.51       3844.29        90.37 o                         
   3  12   8       8963.54       9054.79       157.14 o                         
   4  12   8        991.94       1134.33        58.24 o                         
   5  12   8        782.79        864.20        53.67 o                         
   6  12   8        221.52        258.91        33.20 o                         
   7  12   8        643.04        534.91        63.43 o                         
 -14  13   8       1144.53       1331.68        40.12 o                         
 -13  13   8        146.16        132.90        19.50 o                         
 -12  13   8        278.12        325.97        28.72 o                         
 -11  13   8          0.08         12.39        20.19 o                         
 -10  13   8          1.10         -1.12        18.18 o                         
  -9  13   8       5102.28       5001.35        95.73 o                         
  -8  13   8        426.88        429.81        28.25 o                         
  -7  13   8       1351.60       1456.49        41.00 o                         
  -6  13   8       1025.01       1030.98        32.99 o                         
  -5  13   8       6493.39       6645.96       101.05 o                         
  -4  13   8       4070.12       3857.91        67.62 o                         
  -3  13   8       9341.68       9584.38       109.25 o                         
  -2  13   8       2915.94       2913.89        55.04 o                         
  -1  13   8      14042.71      14721.58       221.38 o                         
   0  13   8       1082.12       1061.84        32.78 o                         
   1  13   8       7328.50       7723.30        93.66 o                         
   2  13   8       2262.09       2126.46        67.24 o                         
   3  13   8       3123.54       3216.49        97.70 o                         
   4  13   8        153.17        151.73        37.94 o                         
   5  13   8       1224.60       1215.18        59.79 o                         
   6  13   8       1083.99       1051.00        54.81 o                         
   7  13   8         34.11         42.52        19.95 o                         
 -13  14   8       4420.69       4855.91        88.39 o                         
 -12  14   8       3620.14       3805.76        84.55 o                         
 -11  14   8       7022.65       7392.03       134.58 o                         
 -10  14   8       3921.61       3814.37        83.03 o                         
  -9  14   8       5556.01       5820.33       110.41 o                         
  -8  14   8        745.29        730.49        37.40 o                         
  -7  14   8       1532.37       1676.99        53.75 o                         
  -6  14   8         70.40         65.08        12.22 o                         
  -5  14   8       1061.88        852.33        35.81 o                         
  -4  14   8       1426.34       1337.74        38.68 o                         
  -3  14   8        357.92        338.53        21.21 o                         
  -2  14   8        881.33        912.02        35.05 o                         
  -1  14   8        117.38        173.25        18.65 o                         
   0  14   8       2757.43       2648.55        62.85 o                         
   1  14   8       2276.93       2221.67        63.90 o                         
   2  14   8         28.99         42.85        19.84 o                         
   3  14   8       2863.77       3134.81       103.40 o                         
   4  14   8          1.68         -8.88        22.95 o                         
   5  14   8       1553.45       1424.37        58.87 o                         
   6  14   8        105.42        155.02        25.91 o                         
   7  14   8       1330.53       1184.63        74.33 o                         
 -13  15   8        581.17        508.24        31.63 o                         
 -12  15   8       1184.40       1248.92        47.76 o                         
 -11  15   8        259.21        234.78        25.09 o                         
 -10  15   8       3883.22       4001.47        84.73 o                         
  -9  15   8       1168.83       1113.20        43.30 o                         
  -8  15   8       6841.11       6833.16       113.16 o                         
  -7  15   8       6335.88       6216.67       107.28 o                         
  -6  15   8       6587.22       6305.06       112.65 o                         
  -5  15   8      10071.33      10079.60       128.54 o                         
  -4  15   8        595.64        581.23        24.87 o                         
  -3  15   8       9177.21       9357.93       115.78 o                         
  -2  15   8        148.15        154.36        16.86 o                         
  -1  15   8       4782.11       4839.10       119.35 o                         
   0  15   8       1441.00       1561.34        61.44 o                         
   1  15   8       4437.56       4440.13       106.73 o                         
   2  15   8        889.67        921.59        48.46 o                         
   3  15   8       1663.01       1686.87        85.66 o                         
   4  15   8       7332.26       8026.34       172.89 o                         
   5  15   8       1710.87       1905.40        77.10 o                         
   6  15   8       5564.79       5763.48       197.24 o                         
 -13  16   8        162.68        110.95        17.45 o                         
 -12  16   8        496.31        501.17        33.43 o                         
 -11  16   8         30.23         55.21        17.51 o                         
 -10  16   8       1656.10       1664.28        50.27 o                         
  -9  16   8        343.85        230.29        22.76 o                         
  -8  16   8       6714.13       7187.24       120.49 o                         
  -7  16   8        282.14        296.91        26.09 o                         
  -6  16   8       8573.94       9119.40       138.48 o                         
  -5  16   8         33.32         40.03        18.44 o                         
  -4  16   8      16401.25      17240.45       193.75 o                         
  -3  16   8        345.34        285.56        29.34 o                         
  -2  16   8      21095.35      21743.83       376.14 o                         
  -1  16   8       1487.43       1371.07        53.56 o                         
   0  16   8       8043.11       8655.76       142.69 o                         
   1  16   8         77.14        198.99        28.29 o                         
   2  16   8      10778.72      11787.25       323.50 o                         
   3  16   8        852.18        840.75        49.42 o                         
   4  16   8       2076.71       2325.66        85.11 o                         
   5  16   8        238.31        212.98        36.70 o                         
   6  16   8        268.26        338.09        27.18 o                         
 -12  17   8       2075.48       2254.04        58.53 o                         
 -11  17   8       2662.70       2724.05        64.08 o                         
 -10  17   8       7385.84       7636.39       110.58 o                         
  -9  17   8         19.58         -7.58        16.91 o                         
  -8  17   8       3498.64       3760.16        84.38 o                         
  -7  17   8        276.30        270.97        26.86 o                         
  -6  17   8       4054.37       4028.71        94.00 o                         
  -5  17   8       2504.70       2641.22        73.46 o                         
  -4  17   8        169.30        154.80        25.11 o                         
  -3  17   8       6642.02       6787.31       119.80 o                         
  -2  17   8         14.92         23.36        21.04 o                         
  -1  17   8       6217.50       6136.71       113.61 o                         
   0  17   8       1971.64       2110.56        65.65 o                         
   1  17   8       3741.31       4191.65       108.06 o                         
   2  17   8       5477.24       5759.51       164.09 o                         
   3  17   8       1075.59       1130.40       108.92 o                         
   4  17   8       2711.15       2974.29       128.05 o                         
   5  17   8         79.54         75.88        18.87 o                         
 -11  18   8       6034.03       6432.69       112.49 o                         
 -10  18   8        651.23        636.59        30.85 o                         
  -9  18   8       4995.71       4891.69        87.98 o                         
  -8  18   8       3920.32       3896.31        95.38 o                         
  -7  18   8       7203.92       6859.10       115.30 o                         
  -6  18   8       2624.07       2708.31        72.98 o                         
  -5  18   8       5374.50       5023.62        99.95 o                         
  -4  18   8        925.49        910.63        43.99 o                         
  -3  18   8       1544.97       1512.96        53.23 o                         
  -2  18   8        670.37        619.30        37.26 o                         
  -1  18   8        424.49        434.35        33.31 o                         
   0  18   8       5207.78       5429.02       108.36 o                         
   1  18   8       1042.87       1124.76        56.88 o                         
   2  18   8        223.17        192.31        29.19 o                         
   3  18   8       4522.56       4956.36       128.96 o                         
   4  18   8        212.99        213.30        24.50 o                         
   5  18   8       4227.51       4474.85       155.12 o                         
 -11  19   8          5.86          2.36        14.18 o                         
 -10  19   8         71.04         70.25        13.95 o                         
  -9  19   8        380.12        395.73        25.85 o                         
  -8  19   8        201.29        228.61        24.22 o                         
  -7  19   8       4919.30       5091.14        96.19 o                         
  -6  19   8        151.38        125.74        20.28 o                         
  -5  19   8      14672.22      14816.10       186.11 o                         
  -4  19   8        108.59         74.90        19.88 o                         
  -3  19   8      12760.89      13572.44       154.74 o                         
  -2  19   8        279.50        179.62        25.62 o                         
  -1  19   8      11036.59      11967.63       144.08 o                         
   0  19   8        299.29        273.11        29.92 o                         
   1  19   8       9217.46      10165.09       177.42 o                         
   2  19   8       1678.80       1856.71        59.27 o                         
   3  19   8       4799.61       5418.54       128.82 o                         
   4  19   8        352.74        424.40        26.16 o                         
 -10  20   8        158.05        163.11        14.67 o                         
  -9  20   8       1033.65       1049.19        36.35 o                         
  -8  20   8       1476.18       1501.28        47.80 o                         
  -7  20   8        419.99        356.51        25.38 o                         
  -6  20   8       2596.96       2813.62        69.55 o                         
  -5  20   8        134.92        112.65        18.62 o                         
  -4  20   8       5084.44       5371.69        90.49 o                         
  -3  20   8         32.17         38.41        16.17 o                         
  -2  20   8       6729.31       7166.48       118.09 o                         
  -1  20   8       2135.46       2372.40        61.57 o                         
   0  20   8       8234.82       9626.82       205.02 o                         
   1  20   8       1918.59       2062.56        62.59 o                         
   2  20   8       1996.95       2233.57        70.97 o                         
   3  20   8       4992.16       5394.68       143.62 o                         
  -9  21   8         93.92         65.23        17.14 o                         
  -8  21   8       5931.76       6069.90       111.91 o                         
  -7  21   8        119.19         80.48        17.34 o                         
  -6  21   8       5898.72       5768.02       128.31 o                         
  -5  21   8        109.79        103.27        18.28 o                         
  -4  21   8       1420.30       1500.60        49.69 o                         
  -3  21   8        550.88        508.94        29.13 o                         
  -2  21   8        424.45        364.71        26.63 o                         
  -1  21   8         45.05         35.12        17.97 o                         
   0  21   8       1342.14       1291.01        43.38 o                         
   1  21   8        115.98         47.14        14.54 o                         
   2  21   8       1420.61       1473.41        55.30 o                         
  -8  22   8         34.31         42.92        16.95 o                         
  -7  22   8         56.61         68.17        14.62 o                         
  -6  22   8       3737.27       4027.07        75.53 o                         
  -5  22   8        462.18        424.51        26.37 o                         
  -4  22   8       3013.65       3213.85        62.66 o                         
  -3  22   8         50.06         29.28        16.33 o                         
  -2  22   8       6722.33       7205.63       117.26 o                         
  -1  22   8        324.52        323.18        28.07 o                         
   0  22   8       4015.33       4377.08        89.67 o                         
   1  22   8         11.39          6.60        12.83 o                         
  -6  23   8        167.75        163.04        17.01 o                         
  -5  23   8       3655.87       3579.98        69.46 o                         
  -4  23   8        159.65        119.74        14.38 o                         
  -3  23   8       4568.39       4794.49       129.43 o                         
  -2  23   8         11.88          5.73        13.54 o                         
  -1  23   8       3565.16       3985.12        92.03 o                         
 -15   0   9       4643.32       4522.93       143.57 o                         
 -13   0   9       5556.05       5296.59       118.01 o                         
 -11   0   9       1786.30       1777.56        56.78 o                         
  -9   0   9       2897.31       2656.16       119.52 o                         
  -7   0   9       1942.81       2064.39        87.31 o                         
  -5   0   9         15.90         39.79        21.96 o                         
  -3   0   9         20.91         78.13        25.15 o                         
  -1   0   9        787.14        725.45        59.33 o                         
   1   0   9        200.66        217.15        43.93 o                         
   3   0   9        183.05        132.64        24.36 o                         
   5   0   9       2329.08       2299.19       121.56 o                         
   7   0   9        222.48        309.46        53.45 o                         
 -16   1   9        685.16        627.56        28.98 o                         
 -15   1   9        125.72        110.19        17.78 o                         
 -14   1   9       2978.23       2685.39        58.93 o                         
 -13   1   9       2089.01       1937.80        48.37 o                         
 -12   1   9       1717.86       1587.90        44.09 o                         
 -11   1   9      10280.08      10019.01        99.44 o                         
 -10   1   9        805.56        684.81        30.78 o                         
  -9   1   9       8016.79       8040.04       166.32 o                         
  -8   1   9       1344.55       1403.13        55.21 o                         
  -7   1   9       9345.68       9682.26       141.42 o                         
  -6   1   9        572.52        540.05        32.22 o                         
  -5   1   9       5275.38       5317.34       104.94 o                         
  -4   1   9        308.20        315.66        25.94 o                         
  -3   1   9        112.20        114.75        20.71 o                         
  -2   1   9         31.07         62.26        18.91 o                         
  -1   1   9       1066.49       1078.35        43.21 o                         
   0   1   9       4226.33       3540.62        85.77 o                         
   1   1   9        574.66        576.82        44.28 o                         
   2   1   9        164.52        211.68        29.21 o                         
   3   1   9        428.25        367.70        23.52 o                         
   4   1   9         43.27         38.01        19.20 o                         
   5   1   9         92.28        105.94        25.58 o                         
   6   1   9        359.11        275.00        32.42 o                         
   7   1   9       2603.41       2442.65       110.59 o                         
   8   1   9         10.30         12.51        25.36 o                         
 -16   2   9          4.80         16.82        12.98 o                         
 -15   2   9        114.01         94.01        15.78 o                         
 -14   2   9        444.40        363.10        24.37 o                         
 -13   2   9        406.27        361.72        23.01 o                         
 -12   2   9        343.98        313.96        20.91 o                         
 -11   2   9        183.35        252.13        18.54 o                         
 -10   2   9        839.68        854.69        31.97 o                         
  -9   2   9       3850.74       3788.74       141.56 o                         
  -8   2   9       6027.03       6093.99       119.12 o                         
  -7   2   9       2245.79       2096.18        58.69 o                         
  -6   2   9        609.40        737.40        34.52 o                         
  -5   2   9       3056.90       2920.29        70.97 o                         
  -4   2   9       4466.24       4559.65        90.37 o                         
  -3   2   9       8616.59       8157.19       161.73 o                         
  -2   2   9        215.36        247.58        24.49 o
[truncated: 178,849 more chars]
